# Supplementary material for: Differential Gene Expression in Activated Microglia Treated with Adenosine A2A Receptor Antagonists Highlights Olfactory Receptor 56 and T-Cell Activation GTPase-Activating Protein 1 as Potential Biomarkers of the Polarization of Activated Microglia
Source: Cells. 2023 Sep 5;12(18):2213. doi: 10.3390/cells12182213 (PMC10526142; doi:10.3390/cells12182213)
Supplement: Supplementary file 1 [file cells-12-02213-s001.zip]

Archive with 4 entries (4 files):
- Supplementary_Figure_S3_Lillo_Cells.tif
- Supplementary_Table_S1_Lillo_Cells.xlsx
- Supplementary_Table_S2_Lillo_Cells.xlsx
- SupplementaryFiguresS1S2_Lillo_Cells.pdf
