# Supplementary material for: Differential Gene Expression in Activated Microglia Treated with Adenosine A2A Receptor Antagonists Highlights Olfactory Receptor 56 and T-Cell Activation GTPase-Activating Protein 1 as Potential Biomarkers of the Polarization of Activated Microglia
Source: Cells. 2023 Sep 5;12(18):2213. doi: 10.3390/cells12182213 (PMC10526142; doi:10.3390/cells12182213)
Supplement: Supplementary file 1 [file cells-12-02213-s001.zip › Supplementary_Table_S1_Lillo_Cells.xlsx]

## Sheet: A2AvsCT_FULL
Gene_ID	A2A000_1	A2A000_2	A2A000_3	A2A000_4	C00000_1	C00000_2	C00000_3	A2A	CT	log2FoldChange	pvalue	padj	GeneName	gene_chr	gene_start	gene_end	gene_strand	gene_length	gene_biotype	gene_description	tf_family	A2A000_1_count	A2A000_2_count	A2A000_3_count	A2A000_4_count	C00000_1_count	C00000_2_count	C00000_3_count	A2A000_1_fpkm	A2A000_2_fpkm	A2A000_3_fpkm	A2A000_4_fpkm	C00000_1_fpkm	C00000_2_fpkm	C00000_3_fpkm
ENSMUSG00000026043	29836.9	34319.4	31696.6	30074.6	135436	122427	143243	31481.9	133702	-2.08637	0	0	Col3a1	1	45311538	45349706	+	9816	protein_coding	collagen, type III, alpha 1 [Source:MGI Symbol;Acc:MGI:88453]	-	26823	36086	30718	31666	156271	128880	125392	70.175	80.4168	74.4267	70.5317	318.235	287.772	337.359
ENSMUSG00000038587	19796.7	21315.8	20263.6	19346.3	56941.4	56619.5	60810.2	20180.6	58123.7	-1.52605	0	0	Akap12	10	4266380	4359470	+	6461	protein_coding	A kinase (PRKA) anchor protein (gravin) 12 [Source:MGI Symbol;Acc:MGI:1932576]	-	17797	22413	19638	20370	65701	59604	53232	70.7387	75.8827	72.2883	68.9314	203.271	202.196	217.586
ENSMUSG00000001506	15458.5	17412.7	16052.6	15189.3	70038.5	72941.2	79856.8	16028.3	74278.8	-2.21221	0	0	Col1a1	11	94936224	94953042	+	6563	protein_coding	collagen, type I, alpha 1 [Source:MGI Symbol;Acc:MGI:88467]	-	13897	18309	15557	15993	80813	76786	69905	54.3787	61.0246	56.3759	53.2787	246.14	256.435	281.296
ENSMUSG00000027204	5637.45	5621.63	5650.46	5148.56	17056.1	16726.3	17936.2	5514.53	17239.6	-1.64449	0	0	Fbn1	2	125300594	125507993	-	12128	protein_coding	fibrillin 1 [Source:MGI Symbol;Acc:MGI:95489]	-	5068	5911	5476	5421	19680	17608	15701	10.7314	10.6614	10.7385	9.77273	32.437	31.8214	34.1897
ENSMUSG00000047676	5633	6118.08	5798.01	5726.95	1505.41	1478.09	1503.35	5819.01	1495.62	1.96035	0	0	Rpsa-ps10	3	150072658	150073542	-	885	processed_pseudogene	ribosomal protein SA, pseudogene 10 [Source:MGI Symbol;Acc:MGI:3704228]	-	5064	6433	5619	6030	1737	1556	1316	146.947	159.006	151.003	148.97	39.2338	38.5358	39.2708
ENSMUSG00000060938	2548.42	3015.77	2658.07	2709.62	211.468	228.933	196.486	2732.97	212.296	3.68299	0	0	Rpl26	11	68901583	68906989	+	1444	protein_coding	ribosomal protein L26 [Source:MGI Symbol;Acc:MGI:106022]	-	2291	3171	2576	2853	244	241	172	40.7444	48.0365	42.4276	43.1977	3.37774	3.65803	3.14571
ENSMUSG00000030017	150.169	156.923	151.683	134.864	4846.44	4196.78	4746.51	148.41	4596.58	-4.95382	0	0	Reg3g	6	78466269	78468872	-	2114	protein_coding	regenerating islet-derived 3 gamma [Source:MGI Symbol;Acc:MGI:109406]	-	135	165	147	142	5592	4418	4155	1.63998	1.70735	1.6538	1.46862	52.8769	45.8056	51.9067
ENSMUSG00000081855	244.72	321.453	289.952	271.627	2253.35	2333.02	2334.99	281.938	2307.12	-3.02878	0	0	Rpl17-ps5	5	22612628	22613182	-	555	processed_pseudogene	ribosomal protein L17, pseudogene 5 [Source:MGI Symbol;Acc:MGI:3704246]	-	220	338	281	286	2600	2456	2044	10.1798	13.3219	12.0416	11.2668	93.645	96.9914	97.2625
ENSMUSG00000032332	10322.7	11107.3	10355.7	10641.9	33162.4	30968.6	36055.2	10606.9	33395.4	-1.6544	1.16621e-278	3.06259e-275	Col12a1	9	79598991	79718831	-	15228	protein_coding	collagen, type XII, alpha 1 [Source:MGI Symbol;Acc:MGI:88448]	-	9280	11679	10036	11205	38264	32601	31562	15.65	16.7767	15.6743	16.0877	50.2287	46.923	54.7368
ENSMUSG00000029661	26724.5	29834.3	29359.5	27229.2	95275.2	93216.5	108954	28286.9	99148.5	-1.80938	4.81031e-267	1.13692e-263	Col1a2	6	4504814	4541544	+	12426	protein_coding	collagen, type I, alpha 2 [Source:MGI Symbol;Acc:MGI:88468]	-	24025	31370	28453	28670	109932	98130	95376	49.6526	55.2238	54.4587	50.4455	176.847	173.089	202.705
ENSMUSG00000019936	232.484	183.552	187.798	201.346	1636.28	1610.13	1824.35	201.295	1690.25	-3.07251	2.20016e-259	4.72735e-256	Epyc	10	97644068	97682454	+	2561	protein_coding	epiphycan [Source:MGI Symbol;Acc:MGI:107942]	-	209	193	182	212	1888	1695	1597	2.09578	1.64851	1.69018	1.80989	14.7366	14.5063	16.4684
ENSMUSG00000050994	169.079	170.237	166.129	188.999	1359.81	1321.35	1386.83	173.611	1356	-2.96328	1.11427e-257	2.19465e-254	Adgb	10	10335703	10472326	-	6192	protein_coding	androglobin [Source:MGI Symbol;Acc:MGI:3605549]	-	152	179	161	199	1569	1391	1214	0.630409	0.632361	0.618394	0.702664	5.06519	4.92373	5.1778
ENSMUSG00000023885	9369.43	9208.03	9663.36	9081.45	26775	26008.1	30541	9330.56	27774.7	-1.5736	8.8943e-232	1.61705e-228	Thbs2	17	14665500	14694235	-	7003	protein_coding	thrombospondin 2 [Source:MGI Symbol;Acc:MGI:98738]	-	8423	9682	9365	9562	30894	27379	26735	30.8882	30.2429	31.8049	29.8532	88.1849	85.6902	100.822
ENSMUSG00000020695	3212.5	3783.26	3470.14	3325.05	12442.8	11779.1	13810	3447.74	12677.3	-1.87789	1.14706e-228	1.93649e-225	Mrc2	11	105292643	105351139	+	6674	protein_coding	mannose receptor, C type 2 [Source:MGI Symbol;Acc:MGI:107818]	-	2888	3978	3363	3501	14357	12400	12089	11.1127	13.0383	11.9843	11.4692	43.0013	40.7224	47.8367
ENSMUSG00000026042	17478.5	18462.7	17774.8	18698.6	37535.7	36372.8	38586.7	18103.6	37498.4	-1.05033	6.58301e-212	1.03726e-208	Col5a2	1	45374321	45503282	-	9591	protein_coding	collagen, type V, alpha 2 [Source:MGI Symbol;Acc:MGI:88458]	-	15713	19413	17226	19688	43310	38290	33778	42.0732	44.2763	42.716	44.8811	90.2669	87.5023	93.0095
ENSMUSG00000012428	68045.4	67014.5	66367.1	66791.7	39659	39408.7	38435.9	67054.7	39167.9	0.775541	1.47341e-211	2.1765e-208	Steap4	5	7960457	7982213	+	3155	protein_coding	STEAP family member 4 [Source:MGI Symbol;Acc:MGI:1923560]	-	61172	70464	64318	70326	45760	41486	33646	497.924	488.552	484.846	487.352	289.928	288.204	281.638
ENSMUSG00000054555	2152.42	2364.3	2307.24	2349.67	5697.52	5574.18	5890.02	2293.41	5720.57	-1.31748	3.92794e-198	5.46099e-195	Adam12	7	133883199	134232146	-	10573	protein_coding	a disintegrin and metallopeptidase domain 12 (meltrin alpha) [Source:MGI Symbol;Acc:MGI:105378]	-	1935	2486	2236	2474	6574	5868	5156	4.69994	5.14334	5.02972	5.11596	12.429	12.1644	12.8787
ENSMUSG00000024529	12494.1	14021.3	13869.2	12470.1	41224.2	37435.7	44347.6	13213.7	41002.5	-1.63356	1.10542e-195	1.45148e-192	Lox	18	52516069	52529867	-	4810	protein_coding	lysyl oxidase [Source:MGI Symbol;Acc:MGI:96817]	-	11232	14743	13441	13130	47566	39409	38821	59.9683	67.0476	66.4594	59.6823	197.677	179.576	213.147
ENSMUSG00000002900	1744.18	1716.64	1827.42	1737.08	4615.04	4622.35	5088.08	1756.33	4775.16	-1.44234	4.65443e-191	5.78987e-188	Lamb1	12	31265234	31329644	+	9917	protein_coding	laminin B1 [Source:MGI Symbol;Acc:MGI:96743]	-	1568	1805	1771	1829	5325	4866	4454	4.06046	3.98143	4.24726	4.03236	10.7336	10.7545	11.8612
ENSMUSG00000056481	552.844	619.131	630.466	619.233	2154.55	2387.17	2338.41	605.418	2293.38	-1.91938	3.3943e-189	4.01122e-186	Cd248	19	5068078	5070637	+	2560	protein_coding	CD248 antigen, endosialin [Source:MGI Symbol;Acc:MGI:1917695]	-	497	651	611	652	2486	2513	2047	4.9857	5.56268	5.67638	5.56844	19.4118	21.5155	21.1171
ENSMUSG00000033453	580.653	634.348	475.687	531.856	2513.35	2669.3	2749.67	555.636	2644.11	-2.24955	8.52507e-187	9.59476e-184	Adamts15	9	30899155	30922452	-	10363	protein_coding	a disintegrin-like and metallopeptidase (reprolysin type) with thrombospondin type 1 motif, 15 [Source:MGI Symbol;Acc:MGI:2449569]	-	522	667	461	560	2900	2810	2407	1.29358	1.40794	1.058	1.18149	5.59392	5.94318	6.13406
ENSMUSG00000031239	1136.83	1175.49	1052.5	1029.52	3438.96	3279.15	3599.58	1098.59	3439.23	-1.64617	2.00789e-179	2.15711e-176	Itm2a	X	107397099	107403376	-	1744	protein_coding	integral membrane protein 2A [Source:MGI Symbol;Acc:MGI:107706]	-	1022	1236	1020	1084	3968	3452	3151	15.0492	15.503	13.9099	13.5897	45.4809	43.3833	47.7155
ENSMUSG00000105987	1186.89	1239.21	1085.52	1111.2	188.068	189.036	163.358	1155.7	180.154	2.67556	5.06674e-179	5.20663e-176	AI506816	5	23698296	23712667	-	4479	processed_transcript	expressed sequence AI506816 [Source:MGI Symbol;Acc:MGI:2140929]	-	1067	1303	1052	1170	217	199	143	6.11777	6.36365	5.58605	5.71124	0.968462	0.9738	0.843165
ENSMUSG00000042436	542.833	603.914	708.887	681.916	2610.42	2646.5	2747.38	634.387	2668.1	-2.07056	1.50765e-173	1.48472e-170	Mfap4	11	61485431	61488900	+	1922	protein_coding	microfibrillar-associated protein 4 [Source:MGI Symbol;Acc:MGI:1342276]	-	488	635	687	718	3012	2786	2405	6.52043	7.22708	8.50107	8.16764	31.3261	31.7706	33.046
ENSMUSG00000005397	4617.42	5302.08	4709.4	4312.79	13606.8	13737.9	14752.5	4735.42	14032.4	-1.5669	9.67301e-173	9.14487e-170	Nid1	13	13437551	13512269	+	6943	protein_coding	nidogen 1 [Source:MGI Symbol;Acc:MGI:97342]	-	4151	5575	4564	4541	15700	14462	12914	15.3538	17.5647	15.6339	14.2998	45.2019	45.654	49.1214
ENSMUSG00000053617	4457.24	5145.16	4692.89	4421.06	13678.7	14490.2	16360.9	4679.09	14843.3	-1.66503	1.69306e-170	1.53906e-167	Sh3pxd2a	19	47260174	47464411	-	10464	protein_coding	SH3 and PX domains 2A [Source:MGI Symbol;Acc:MGI:1298393]	-	4007	5410	4548	4655	15783	15254	14322	9.83403	11.3095	10.337	9.7263	30.1506	31.951	36.1463
ENSMUSG00000002020	6401.65	6671.59	7323.1	6826.76	15559.4	14891.1	15596.7	6805.77	15349	-1.17316	1.65358e-164	1.4475e-161	Ltbp2	12	84783212	84876532	-	8184	protein_coding	latent transforming growth factor beta binding protein 2 [Source:MGI Symbol;Acc:MGI:99502]	-	5755	7015	7097	7188	17953	15676	13653	18.0588	18.7502	20.6243	19.203	43.8506	41.9824	44.0575
ENSMUSG00000030306	2378.23	2569.73	2382.56	2153.07	6659.52	6886.03	7536.16	2370.9	7027.24	-1.5671	3.58436e-164	3.02559e-161	Tmtc1	6	148232430	148444389	-	8578	protein_coding	transmembrane and tetratricopeptide repeat containing 1 [Source:MGI Symbol;Acc:MGI:3039590]	-	2138	2702	2309	2267	7684	7249	6597	6.40076	6.89036	6.40189	5.77818	17.9063	18.5221	20.3104
ENSMUSG00000019929	22789	24491.3	24071.2	21444.3	62820	57905.7	68401.2	23198.9	63042.3	-1.44221	1.08602e-163	8.85105e-161	Dcn	10	97479609	97518143	+	5838	protein_coding	decorin [Source:MGI Symbol;Acc:MGI:94872]	-	20487	25752	23328	22579	72484	60958	59877	90.1206	96.4916	95.035	84.5603	248.189	228.857	270.865
ENSMUSG00000007682	1807.59	1589.2	1668.52	1569.93	5056.18	4631.85	5316.55	1658.81	5001.53	-1.59288	4.3328e-163	3.41352e-160	Dio2	12	90724552	90738438	-	5815	protein_coding	deiodinase, iodothyronine, type II [Source:MGI Symbol;Acc:MGI:1338833]	-	1625	1671	1617	1653	5834	4876	4654	7.17651	6.28593	6.61349	6.21511	20.0549	18.3786	21.1365
ENSMUSG00000031740	2997.82	3244.97	3498	2911.91	9563.75	9268.45	10685.7	3163.17	9839.28	-1.63688	2.48312e-159	1.89318e-156	Mmp2	8	92827291	92853420	+	3371	protein_coding	matrix metallopeptidase 2 [Source:MGI Symbol;Acc:MGI:97009]	-	2695	3412	3390	3066	11035	9757	9354	20.531	22.1408	23.9172	19.8856	65.4361	63.4389	73.2818
ENSMUSG00000040710	362.63	383.271	301.303	321.963	1533.15	1478.09	1537.62	342.292	1516.28	-2.14707	2.35689e-155	1.74079e-152	St8sia4	1	95587682	95667571	-	20091	protein_coding	ST8 alpha-N-acetyl-neuraminide alpha-2,8-sialyltransferase 4 [Source:MGI Symbol;Acc:MGI:106018]	-	326	403	292	339	1769	1556	1346	0.416702	0.438779	0.345662	0.368913	1.76007	1.69749	1.7693
ENSMUSG00000026193	41142.9	46211.3	40764.6	40244.4	94860.9	104799	100823	42090.8	100161	-1.2507	1.47488e-154	1.05633e-151	Fn1	1	71585520	71653200	-	11685	protein_coding	fibronectin 1 [Source:MGI Symbol;Acc:MGI:95566]	-	36987	48590	39506	42374	109454	110323	88258	81.2887	90.9622	80.409	79.286	187.244	206.936	199.472
ENSMUSG00000026241	297.001	358.544	236.296	277.325	1647.55	1664.27	1650.71	292.291	1654.18	-2.4989	4.31541e-149	2.99985e-146	Nppc	1	86666291	86670571	-	1042	protein_coding	natriuretic peptide type C [Source:MGI Symbol;Acc:MGI:97369]	-	267	377	229	292	1901	1752	1445	6.58042	7.91437	5.22683	6.1269	36.4686	36.8523	36.6233
ENSMUSG00000047793	1136.83	1222.09	1175.29	1220.42	3397.36	3621.13	4093.08	1188.66	3703.86	-1.63787	1.4224e-148	9.60526e-146	Sned1	1	93235841	93301065	+	9491	protein_coding	sushi, nidogen and EGF-like domains 1 [Source:MGI Symbol;Acc:MGI:3045960]	-	1022	1285	1139	1285	3920	3812	3583	2.76534	2.96165	2.85418	2.96017	8.25616	8.80317	9.96993
ENSMUSG00000066842	512.799	471.719	444.731	435.932	1927.48	2104.09	2469.79	466.295	2167.12	-2.21631	5.63608e-145	3.70024e-142	Hmcn1	1	150562524	150993435	-	21191	protein_coding	hemicentin 1 [Source:MGI Symbol;Acc:MGI:2685047]	-	461	496	431	459	2224	2215	2162	0.558675	0.512004	0.483722	0.473573	2.09791	2.29097	2.6944
ENSMUSG00000029287	1735.29	1854.54	1733.52	1719.04	4254.5	4038.15	4479.2	1760.6	4257.28	-1.27295	7.02772e-145	4.4892e-142	Tgfbr3	5	107106570	107289629	-	6545	protein_coding	transforming growth factor, beta receptor III [Source:MGI Symbol;Acc:MGI:104637]	-	1560	1950	1680	1810	4909	4251	3921	6.12103	6.5173	6.10478	6.04637	14.993	14.2357	15.8214
ENSMUSG00000053626	417.136	388.978	464.336	389.395	1904.08	1629.13	1939.73	414.961	1824.31	-2.13722	1.17005e-144	7.27738e-142	Tll1	8	64014931	64206271	-	7758	protein_coding	tolloid-like [Source:MGI Symbol;Acc:MGI:106923]	-	375	409	450	410	2197	1715	1698	1.24134	1.15323	1.37954	1.15547	5.66089	4.84521	5.78023
ENSMUSG00000030235	162.405	134.097	155.811	160.507	990.608	899.582	1104.66	153.205	998.285	-2.70458	2.19459e-140	1.32998e-137	Slco1c1	6	141524368	141570177	+	5186	protein_coding	solute carrier organic anion transporter family, member 1c1 [Source:MGI Symbol;Acc:MGI:1889679]	-	146	141	151	169	1143	947	967	0.722986	0.594743	0.692492	0.712492	4.40573	4.00235	4.92438
ENSMUSG00000075602	2903.27	3299.18	3496.97	3468.46	8912.01	8475.26	9337.67	3291.97	8908.31	-1.43546	2.34051e-140	1.38295e-137	Ly6a	15	74994877	74998031	-	1205	protein_coding	lymphocyte antigen 6 complex, locus A [Source:MGI Symbol;Acc:MGI:107527]	-	2610	3469	3389	3652	10283	8922	8174	55.6241	62.9738	66.889	66.2628	170.583	162.283	179.145
ENSMUSG00000038146	2751.98	2907.35	2763.32	2742.86	5418.45	5408.89	5425.08	2791.38	5417.47	-0.956322	6.1985e-138	3.57321e-135	Notch3	17	32120820	32166880	-	8044	protein_coding	notch 3 [Source:MGI Symbol;Acc:MGI:99460]	-	2474	3057	2678	2888	6252	5694	4749	7.89837	8.31316	7.91788	7.84966	15.5364	15.5147	15.5915
ENSMUSG00000078302	1579.55	1908.75	1824.33	1650.65	4891.51	4900.68	5379.38	1740.82	5057.19	-1.53742	5.47277e-137	3.07973e-134	Foxd1	13	98354242	98359305	+	5064	protein_coding	forkhead box D1 [Source:MGI Symbol;Acc:MGI:1347463]	Fork	1420	2007	1768	1738	5644	5159	4709	7.20119	8.66955	8.30345	7.50381	22.2791	22.329	24.558
ENSMUSG00000050953	12757.7	13896.7	12328.6	12061.7	28806.5	28995.6	32083.2	12761.2	29961.8	-1.23119	1.24805e-136	6.85989e-134	Gja1	10	56377330	56402513	+	10257	protein_coding	gap junction protein, alpha 1 [Source:MGI Symbol;Acc:MGI:95713]	-	11469	14612	11948	12700	33238	30524	28085	28.7154	31.1625	27.7042	27.0713	64.7767	65.2257	72.3122
ENSMUSG00000026365	5034.55	5642.55	4995.23	4671.79	13502.8	12642.6	14430.3	5086.03	13525.2	-1.41079	1.35055e-135	7.25462e-133	Cfh	1	140084708	140183764	-	8383	protein_coding	complement component factor h [Source:MGI Symbol;Acc:MGI:88385]	-	4526	5933	4841	4919	15580	13309	12632	13.8652	15.4817	13.7343	12.8293	37.1511	34.7972	39.7951
ENSMUSG00000040488	635.159	835.969	676.899	706.609	2725.69	3039.77	3348.26	713.659	3037.91	-2.08726	1.04616e-134	5.49467e-132	Ltbp4	7	27305136	27337692	-	6463	protein_coding	latent transforming growth factor beta binding protein 4 [Source:MGI Symbol;Acc:MGI:1321395]	-	571	879	656	744	3145	3200	2931	2.26888	2.97507	2.41401	2.51689	9.72726	10.8521	11.9768
ENSMUSG00000020176	1763.09	1948.69	1854.25	1691.49	4691.31	4843.68	5415.94	1814.38	4983.64	-1.45679	1.23554e-133	6.34827e-131	Grb10	11	11930508	12038683	-	9089	protein_coding	growth factor receptor bound protein 10 [Source:MGI Symbol;Acc:MGI:103232]	-	1585	2049	1797	1781	5413	5099	4741	4.4784	4.93138	4.70221	4.28424	11.9049	12.2961	13.7756
ENSMUSG00000031486	2143.52	2532.63	2401.14	2337.32	6237.45	6292.33	7218.58	2353.65	6582.79	-1.48261	1.69445e-132	8.52092e-130	Adgra2	8	27085583	27123436	+	5775	protein_coding	adhesion G protein-coupled receptor A2 [Source:MGI Symbol;Acc:MGI:1925810]	-	1927	2663	2327	2461	7197	6624	6319	8.56919	10.087	9.58329	9.3172	24.9117	25.1401	28.8971
ENSMUSG00000060183	10665.3	11683.6	12611.4	11789.2	5176.64	4970.98	5197.75	11687.4	5115.12	1.19233	6.04387e-132	2.97598e-129	Cxcl11	5	92359544	92365485	-	3794	polymorphic_pseudogene	chemokine (C-X-C motif) ligand 11 [Source:MGI Symbol;Acc:MGI:1860203]	-	9588	12285	12222	12413	5973	5233	4550	64.8994	70.8305	76.6152	71.5328	31.4702	30.2309	31.6717
ENSMUSG00000037370	180.203	198.769	190.894	170.954	958.541	1216.86	1080.67	185.205	1085.36	-2.55013	5.05899e-131	2.44019e-128	Enpp1	10	24637914	24712159	-	10257	protein_coding	ectonucleotide pyrophosphatase/phosphodiesterase 1 [Source:MGI Symbol;Acc:MGI:97370]	-	162	209	185	180	1106	1281	946	0.405606	0.445727	0.428965	0.383688	2.15545	2.73733	2.43572
ENSMUSG00000038400	3648.55	4128.49	3674.45	3639.42	8553.21	9041.42	8317.54	3772.73	8637.39	-1.19483	7.08285e-131	3.34807e-128	Pmepa1	2	173224458	173276533	-	4913	protein_coding	prostate transmembrane protein, androgen induced 1 [Source:MGI Symbol;Acc:MGI:1929600]	-	3280	4341	3561	3832	9869	9518	7281	17.145	19.3279	17.2383	17.0531	40.1542	42.4616	39.1383
ENSMUSG00000031375	12393.9	13982.3	14482.1	13505.4	32944	30419.6	35049.9	13590.9	32804.5	-1.27106	6.99997e-130	3.24401e-127	Bgn	X	73483602	73495933	+	6099	protein_coding	biglycan [Source:MGI Symbol;Acc:MGI:88158]	-	11142	14702	14035	14220	38012	32023	30682	46.9153	52.7303	54.7298	50.9761	124.585	115.08	132.856
ENSMUSG00000023886	4650.79	5262.14	5389.4	4990.9	12347.5	11369.7	12866.4	5073.31	12194.5	-1.26481	3.55493e-129	1.61578e-126	Smoc2	17	14279506	14404790	+	6951	protein_coding	SPARC related modular calcium binding 2 [Source:MGI Symbol;Acc:MGI:1929881]	-	4181	5533	5223	5255	14247	11969	11263	15.4469	17.4123	17.8708	16.5292	40.9713	37.7406	42.7922
ENSMUSG00000003617	230318	219054	229237	219058	137591	130599	134894	224417	134361	0.740048	2.91957e-127	1.30196e-124	Cp	3	19957054	20009145	+	9566	protein_coding	ceruloplasmin [Source:MGI Symbol;Acc:MGI:88476]	-	207053	230330	222159	230650	158757	137483	118083	555.854	526.699	552.336	527.168	331.747	315.004	325.998
ENSMUSG00000022894	3690.82	3798.48	3607.38	3630.87	7098.93	6948.73	7567.01	3681.89	7204.89	-0.967894	4.67167e-125	2.04472e-122	Adamts5	16	85856173	85901828	-	10791	protein_coding	a disintegrin-like and metallopeptidase (reprolysin type) with thrombospondin type 1 motif, 5 (aggrecanase-2) [Source:MGI Symbol;Acc:MGI:1346321]	-	3318	3994	3496	3823	8191	7315	6624	7.89632	8.09635	7.70513	7.74584	15.1733	14.8577	16.2112
ENSMUSG00000020241	1337.06	1457	1458.02	1331.54	3665.16	4012.5	4451.78	1395.9	4043.15	-1.53306	1.04979e-124	4.51123e-122	Col6a2	10	76595762	76623630	-	8326	protein_coding	collagen, type VI, alpha 2 [Source:MGI Symbol;Acc:MGI:88460]	-	1202	1532	1413	1402	4229	4224	3897	3.70747	4.02499	4.03623	3.68161	10.1533	11.1195	12.3609
ENSMUSG00000021756	34243	34791.2	34729.3	34527.9	57090.4	56223.4	60830.8	34572.8	58048.2	-0.74749	2.94089e-124	1.24121e-121	Il6st	13	112464070	112510086	+	11099	protein_coding	interleukin 6 signal transducer [Source:MGI Symbol;Acc:MGI:96560]	-	30784	36582	33657	36355	65873	59187	53250	71.228	72.0985	72.121	71.6153	118.639	116.88	126.705
ENSMUSG00000029718	2727.51	3364.8	3047.08	2997.39	8227.34	7964.2	9209.72	3034.2	8467.09	-1.47964	5.65887e-124	2.34644e-121	Pcolce	5	137605103	137613784	-	3823	protein_coding	procollagen C-endopeptidase enhancer protein [Source:MGI Symbol;Acc:MGI:105099]	-	2452	3538	2953	3156	9493	8384	8062	16.4712	20.244	18.3709	18.0492	49.6367	48.0668	55.6924
ENSMUSG00000005360	81513.9	79323.9	79254	81443.4	52023.8	52631.7	50507.2	80383.8	51720.9	0.63607	5.82952e-124	2.37553e-121	Slc1a3	15	8634124	8710764	-	8537	protein_coding	solute carrier family 1 (glial high affinity glutamate transporter), member 3 [Source:MGI Symbol;Acc:MGI:99917]	-	73280	83407	76807	85753	60027	55406	44213	220.44	213.717	213.976	219.619	140.555	142.249	136.774
ENSMUSG00000031673	4772.03	4716.24	5247	4506.53	11066.6	11383.9	12671.1	4810.45	11707.2	-1.28298	1.24091e-123	4.97102e-121	Cdh11	8	102632095	102785642	-	8904	protein_coding	cadherin 11 [Source:MGI Symbol;Acc:MGI:99217]	-	4290	4959	5085	4745	12769	11984	11092	12.3732	12.1829	13.5824	11.6514	28.6666	29.4995	32.899
ENSMUSG00000054196	86.7643	124.587	102.154	120.617	785.207	828.338	724.257	108.531	779.267	-2.8377	4.48177e-123	1.76544e-120	Cthrc1	15	39076932	39087121	+	1593	protein_coding	collagen triple helix repeat containing 1 [Source:MGI Symbol;Acc:MGI:1915838]	-	78	131	99	127	906	872	634	1.25744	1.79886	1.47805	1.74307	11.3689	11.9977	10.5107
ENSMUSG00000035805	37631.2	37682.3	37230.5	38268	23271.9	23491.7	21976.8	37703	22913.5	0.718252	4.78776e-123	1.85506e-120	Mlc1	15	88955884	88979007	-	2801	protein_coding	megalencephalic leukoencephalopathy with subcortical cysts 1 homolog (human) [Source:MGI Symbol;Acc:MGI:2157910]	-	33830	39622	36081	40293	26852	24730	19238	310.169	309.433	306.363	314.516	191.632	193.512	181.386
ENSMUSG00000028763	23680	24350.6	22337.7	23930.7	41182.6	40523	42522.1	23574.7	41409.2	-0.81259	1.27768e-122	4.87066e-120	Hspg2	4	137468769	137570630	+	14307	protein_coding	perlecan (heparan sulfate proteoglycan 2) [Source:MGI Symbol;Acc:MGI:96257]	-	21288	25604	21648	25197	47518	42659	37223	38.2117	39.1473	35.9865	38.5058	66.3917	65.3522	68.71
ENSMUSG00000070867	558.406	723.746	586.096	613.534	2425.82	2427.07	2969	620.445	2607.3	-2.0685	3.03411e-121	1.13827e-118	Trabd2b	4	114406724	114615098	+	6617	protein_coding	TraB domain containing 2B [Source:MGI Symbol;Acc:MGI:3650152]	-	502	761	568	646	2799	2555	2599	1.94828	2.51574	2.04154	2.1345	8.45563	8.46307	10.373
ENSMUSG00000029563	419.361	444.138	459.177	388.445	1588.61	1687.07	1989.99	427.78	1755.23	-2.03539	1.66511e-120	6.14921e-118	Foxp2	6	14901349	15441977	+	16346	protein_coding	forkhead box P2 [Source:MGI Symbol;Acc:MGI:2148705]	Fork	377	467	445	409	1833	1776	1742	0.592297	0.624954	0.647469	0.547063	2.24158	2.38138	2.81445
ENSMUSG00000074971	1173.54	1089.9	1073.13	874.714	3712.83	3433.99	3959.43	1052.82	3702.08	-1.815	3.45412e-120	1.25597e-117	Fibin	2	110360917	110363183	-	2267	protein_coding	fin bud initiation factor homolog (zebrafish) [Source:MGI Symbol;Acc:MGI:1914856]	-	1055	1146	1040	921	4284	3615	3466	11.9512	11.058	10.9107	8.88247	37.7748	34.9506	40.377
ENSMUSG00000033149	3127.96	3453.25	3360.76	2971.75	7727.27	7469.29	8474.04	3228.43	7890.2	-1.28877	5.75585e-119	2.06121e-116	Phldb2	16	45746243	45953598	-	7577	protein_coding	pleckstrin homology like domain, family B, member 2 [Source:MGI Symbol;Acc:MGI:2444981]	-	2812	3631	3257	3129	8916	7863	7418	9.53077	10.4827	10.2233	9.02888	23.5221	22.7452	25.8551
ENSMUSG00000050295	3683.03	4271.15	3920.03	3468.46	9399.95	9226.65	9702.08	3835.67	9442.89	-1.29948	7.55982e-119	2.66681e-116	Foxc1	13	31806633	31812476	+	5844	protein_coding	forkhead box C1 [Source:MGI Symbol;Acc:MGI:1347466]	Fork	3311	4491	3799	3652	10846	9713	8493	14.5499	16.8103	15.4607	13.663	37.0991	36.4285	38.3803
ENSMUSG00000043099	827.598	1038.54	904.94	888.01	2600.89	2758.59	2673.13	914.773	2677.54	-1.54777	2.87772e-118	1.00022e-115	Hic1	11	75164565	75169519	-	3750	protein_coding	hypermethylated in cancer 1 [Source:MGI Symbol;Acc:MGI:1338010]	ZBTB	744	1092	877	935	3001	2904	2340	5.09509	6.36992	5.5621	5.45138	15.997	16.9732	16.4794
ENSMUSG00000046318	273.641	312.894	309.558	313.415	1321.68	1122.82	1330.85	302.377	1258.45	-2.05479	4.74393e-118	1.62497e-115	Ccbe1	18	66045302	66302739	-	9511	protein_coding	collagen and calcium binding EGF domains 1 [Source:MGI Symbol;Acc:MGI:2445053]	-	246	329	300	330	1525	1182	1165	0.66423	0.75668	0.75018	0.758601	3.20515	2.72389	3.23487
ENSMUSG00000036545	1004.46	986.234	1006.06	880.412	2896.42	2817.49	3408.81	969.293	3040.91	-1.64913	2.06861e-117	6.98452e-115	Adamts2	11	50602084	50807573	+	9336	protein_coding	a disintegrin-like and metallopeptidase (reprolysin type) with thrombospondin type 1 motif, 2 [Source:MGI Symbol;Acc:MGI:1347356]	-	903	1037	975	927	3342	2966	2984	2.48392	2.42974	2.48378	2.17092	7.15566	6.96319	8.44103
ENSMUSG00000047414	1083.44	1135.55	1172.19	1085.56	2534.15	2564.81	2508.63	1119.18	2535.86	-1.18007	2.24451e-117	7.4717e-115	Flrt2	12	95692226	95785215	+	7721	protein_coding	fibronectin leucine rich transmembrane protein 2 [Source:MGI Symbol;Acc:MGI:3603594]	-	974	1194	1136	1143	2924	2700	2196	3.23963	3.38278	3.49925	3.23667	7.57021	7.66458	7.51132
ENSMUSG00000024236	2506.15	2526.93	2566.23	2525.37	4653.17	4639.45	4847.04	2531.17	4713.22	-0.896301	4.69278e-117	1.54047e-114	Svil	18	4920540	5119299	+	10701	protein_coding	supervillin [Source:MGI Symbol;Acc:MGI:2147319]	-	2253	2657	2487	2659	5369	4884	4243	5.40688	5.43138	5.52741	5.43275	10.0294	10.0034	10.4714
ENSMUSG00000041482	587.327	792.221	663.485	582.193	4966.91	5090.67	5475.34	656.307	5177.64	-2.97916	7.52089e-117	2.43502e-114	Piezo2	18	63010213	63387183	-	14566	protein_coding	piezo-type mechanosensitive ion channel component 2 [Source:MGI Symbol;Acc:MGI:1918781]	-	528	833	643	613	5731	5359	4793	0.930901	1.25097	1.04988	0.920123	7.86492	8.06383	8.69009
ENSMUSG00000022636	4866.59	5562.67	4994.2	4624.3	12347.5	12147.7	13974.5	5011.94	12823.2	-1.35493	1.39218e-116	4.4465e-114	Alcam	16	52248996	52454074	-	7121	protein_coding	activated leukocyte cell adhesion molecule [Source:MGI Symbol;Acc:MGI:1313266]	-	4375	5849	4840	4869	14247	12788	12233	15.7778	17.9673	16.165	14.9494	39.9932	39.3604	45.368
ENSMUSG00000018474	8457.29	8817.15	8272.41	8629.37	15975.4	15599.7	17358.2	8544.05	16311.1	-0.932426	3.36088e-116	1.05912e-113	Chd3	11	69343273	69369406	-	8443	protein_coding	chromodomain helicase DNA binding protein 3 [Source:MGI Symbol;Acc:MGI:1344395]	-	7603	9271	8017	9086	18433	16422	15195	23.1259	24.02	22.5832	23.5289	43.6419	42.6312	47.5293
ENSMUSG00000029163	4319.3	4869.35	4679.48	4561.62	10135.8	9352.99	10581.7	4607.44	10023.5	-1.12077	3.5128e-116	1.09244e-113	Emilin1	5	30913402	30921277	+	4937	protein_coding	elastin microfibril interfacer 1 [Source:MGI Symbol;Acc:MGI:1926189]	-	3883	5120	4535	4803	11695	9846	9263	20.1983	22.6856	21.8466	21.2704	47.3523	43.7114	49.5503
ENSMUSG00000068699	2414.94	2612.52	2301.04	2264.19	5131.58	5348.1	5291.42	2398.17	5257.03	-1.13202	2.53931e-113	7.79438e-111	Flnc	6	29433256	29461883	+	9402	protein_coding	filamin C, gamma [Source:MGI Symbol;Acc:MGI:95557]	-	2171	2747	2230	2384	5921	5630	4632	5.92993	6.39118	5.64098	5.54385	12.5886	13.1246	13.0108
ENSMUSG00000027868	1248.07	1138.4	1155.68	1011.48	3027.29	3074.92	3333.41	1138.41	3145.21	-1.46685	2.75686e-113	8.35365e-111	Tbx15	3	99240381	99354259	+	3747	protein_coding	T-box 15 [Source:MGI Symbol;Acc:MGI:1277234]	T-box	1122	1197	1120	1065	3493	3237	2918	7.68987	6.988	7.10893	6.21429	18.6346	18.9346	20.5664
ENSMUSG00000036437	2367.11	2541.19	2430.03	2305.98	6950.73	6128.94	7991.96	2411.08	7023.88	-1.54201	6.31619e-112	1.88966e-109	Npy1r	8	66697192	66706792	+	3454	protein_coding	neuropeptide Y receptor Y1 [Source:MGI Symbol;Acc:MGI:104963]	-	2128	2672	2355	2428	8020	6452	6996	15.8219	16.9222	16.2158	15.3692	46.4148	40.9421	53.4915
ENSMUSG00000024810	734.159	749.424	726.429	747.448	1768.88	1860.91	1883.75	739.365	1837.85	-1.31244	9.79187e-112	2.89289e-109	Il33	19	29925114	29960718	+	2886	protein_coding	interleukin 33 [Source:MGI Symbol;Acc:MGI:1924375]	-	660	788	704	787	2041	1959	1649	5.87297	5.97273	5.80158	5.96217	14.1368	14.8777	15.0897
ENSMUSG00000091345	409.349	444.138	279.634	327.662	6999.26	9053.77	9407.35	365.196	8486.79	-4.53843	2.35988e-111	6.8859e-109	Col6a5	9	105856078	105960643	-	9413	protein_coding	collagen, type VI, alpha 5 [Source:MGI Symbol;Acc:MGI:3648134]	-	368	467	271	345	8076	9531	8235	1.00399	1.08525	0.684718	0.80134	17.1503	22.1926	23.1043
ENSMUSG00000058571	1747.52	1912.55	1690.18	1750.38	3748.37	3972.6	3997.12	1775.16	3906.03	-1.13671	1.53052e-110	4.41143e-108	Gpc6	14	116925315	117976544	+	6425	protein_coding	glypican 6 [Source:MGI Symbol;Acc:MGI:1346322]	-	1571	2011	1638	1843	4325	4182	3499	6.27932	6.84671	6.06333	6.27159	13.456	14.2662	14.3823
ENSMUSG00000058952	1273.65	1198.32	1181.48	1285	2697.96	2775.69	2889.03	1234.61	2787.56	-1.17431	2.14879e-110	6.11888e-108	Cfi	3	129835884	129875332	+	2220	protein_coding	complement component factor i [Source:MGI Symbol;Acc:MGI:105937]	-	1145	1260	1145	1353	3113	2922	2529	13.2453	12.4154	12.2666	13.3251	28.0305	28.8486	30.0852
ENSMUSG00000019899	484.99	455.551	429.253	476.771	1350.28	1467.64	1381.12	461.641	1399.68	-1.60054	1.51019e-109	4.2492e-107	Lama2	10	26980036	27619758	-	16338	protein_coding	laminin, alpha 2 [Source:MGI Symbol;Acc:MGI:99912]	-	436	479	416	502	1558	1545	1209	0.685326	0.641327	0.60557	0.671785	1.90622	2.07266	1.95427
ENSMUSG00000009687	1730.84	1798.43	1730.43	1578.47	3609.7	3714.22	3746.95	1709.54	3690.29	-1.11009	4.66318e-109	1.29664e-106	Fxyd5	7	31032722	31042481	-	4192	protein_coding	FXYD domain-containing ion transport regulator 5 [Source:MGI Symbol;Acc:MGI:1201785]	-	1556	1891	1677	1662	4165	3910	3280	9.53231	9.86763	9.51441	8.66833	19.8609	20.4434	20.6638
ENSMUSG00000028487	537.271	610.571	503.547	532.806	1802.68	1827.66	2168.2	546.049	1932.85	-1.82127	2.06641e-108	5.67903e-106	Bnc2	4	84275095	84675275	-	8174	protein_coding	basonuclin 2 [Source:MGI Symbol;Acc:MGI:2443805]	zf-C2H2	483	642	488	561	2080	1924	1898	1.51748	1.71808	1.41989	1.50056	5.08666	5.15903	6.13224
ENSMUSG00000053965	447.17	487.886	499.42	392.244	1621.55	1768.77	2001.42	456.68	1797.24	-1.97565	2.00764e-107	5.45409e-105	Pde5a	3	122728947	122859374	+	9831	protein_coding	phosphodiesterase 5A, cGMP-specific [Source:MGI Symbol;Acc:MGI:2651499]	-	402	513	484	413	1871	1862	1752	1.05012	1.14146	1.17089	0.918498	3.80435	4.15126	4.70645
ENSMUSG00000020000	266.967	291.02	314.717	206.094	1516.68	1332.75	1705.55	269.7	1518.33	-2.49358	2.28349e-106	6.133e-104	Moxd1	10	24223517	24302790	+	3198	protein_coding	monooxygenase, DBH-like 1 [Source:MGI Symbol;Acc:MGI:1921582]	-	240	306	305	217	1750	1403	1493	1.92727	2.09308	2.26825	1.48357	10.9386	9.61562	12.3293
ENSMUSG00000024411	58228.8	56313.3	55634.7	56026.3	35347.3	37120.4	35249.9	56550.8	35905.8	0.65526	1.36909e-105	3.63578e-103	Aqp4	18	15389394	15403684	-	5082	protein_coding	aquaporin 4 [Source:MGI Symbol;Acc:MGI:107387]	-	52347	59212	53917	58991	40785	39077	30857	264.525	254.869	252.326	253.791	160.424	168.533	160.353
ENSMUSG00000035493	7478.41	7648.31	7574.87	7331.07	12695	13682.8	14025.9	7508.17	13467.9	-0.842619	1.58536e-105	4.16334e-103	Tgfbi	13	56609523	56639562	+	3771	protein_coding	transforming growth factor, beta induced [Source:MGI Symbol;Acc:MGI:99959]	-	6723	8042	7341	7719	14648	14404	12278	45.7843	46.6499	46.2987	44.7538	77.6472	83.7191	85.9861
ENSMUSG00000066026	4169.13	4515.57	4276.02	4519.83	8434.47	8038.29	8816.75	4370.14	8429.84	-0.947031	4.25748e-105	1.10578e-102	Dhrs3	4	144892827	144928209	+	2927	protein_coding	dehydrogenase/reductase (SDR family) member 3 [Source:MGI Symbol;Acc:MGI:1315215]	-	3748	4748	4144	4759	9732	8462	7718	32.8842	35.4838	33.6719	35.5483	66.4635	63.3648	69.6369
ENSMUSG00000026837	6257.04	6866.55	6394.43	6605.47	11879.5	11854.2	12809.3	6530.87	12181	-0.898628	2.0298e-103	5.21461e-101	Col5a1	2	27886425	28039514	+	8490	protein_coding	collagen, type V, alpha 1 [Source:MGI Symbol;Acc:MGI:88457]	-	5625	7220	6197	6955	13707	12479	11213	17.0147	18.6025	17.3598	17.9108	32.273	32.2159	34.8796
ENSMUSG00000019874	30096.1	29702.1	30405.8	30252.2	18548.6	19687.3	18306.3	30114	18847.4	0.675933	1.82658e-102	4.64206e-100	Fabp7	10	57784881	57788450	+	1250	protein_coding	fatty acid binding protein 7, brain [Source:MGI Symbol;Acc:MGI:101916]	-	27056	31231	29467	31853	21402	20725	16025	555.857	546.536	560.656	557.142	342.254	363.398	338.568
ENSMUSG00000044026	503.9	531.635	522.12	405.541	1612.88	1774.47	1863.19	490.799	1750.18	-1.83438	3.35635e-99	8.43907e-97	Slc35g1	19	38395980	38405607	+	3471	protein_coding	solute carrier family 35, member G1 [Source:MGI Symbol;Acc:MGI:2444789]	-	453	559	506	427	1861	1868	1631	3.35161	3.5229	3.4671	2.68967	10.7176	11.7956	12.4096
ENSMUSG00000028184	4014.52	4004.85	4199.66	3961.38	7425.66	7269.8	8070.79	4045.1	7588.75	-0.907201	1.70181e-97	4.23393e-95	Adgrl2	3	148815583	148990555	-	14198	protein_coding	adhesion G protein-coupled receptor L2 [Source:MGI Symbol;Acc:MGI:2139714]	-	3609	4211	4070	4171	8568	7653	7065	6.52784	6.48785	6.81769	6.42301	12.063	11.8141	13.1414
ENSMUSG00000105504	30782.4	29944.6	32133.1	31512.5	18899.6	17382.7	18538.2	31093.2	18273.5	0.766829	2.41143e-97	5.9369e-95	Gbp5	3	142493978	142522344	+	6637	protein_coding	guanylate binding protein 5 [Source:MGI Symbol;Acc:MGI:2429943]	-	27673	31486	31141	33180	21807	18299	16228	107.077	103.774	111.591	109.303	65.6793	60.4301	64.5729
ENSMUSG00000028883	1141.28	1301.98	1094.8	969.688	3426.83	3343.75	3876.03	1126.94	3548.87	-1.65438	7.10957e-97	1.73232e-94	Sema3a	5	13125414	13602565	+	13868	protein_coding	sema domain, immunoglobulin domain (Ig), short basic domain, secreted, (semaphorin) 3A [Source:MGI Symbol;Acc:MGI:107558]	-	1026	1369	1061	1021	3954	3520	3393	1.89996	2.1594	1.81958	1.60967	5.69937	5.56323	6.46141
ENSMUSG00000016918	18603.1	18186.8	19196.7	17695.6	33998.8	32617.7	37183.9	18420.6	34600.1	-0.909379	1.00035e-96	2.41257e-94	Sulf1	1	12692277	12861192	+	11294	protein_coding	sulfatase 1 [Source:MGI Symbol;Acc:MGI:2138563]	-	16724	19123	18604	18632	39229	34337	32550	38.0279	37.0383	39.1768	36.0693	69.4326	66.6365	76.1133
ENSMUSG00000032925	123.472	166.433	148.588	142.462	704.606	828.338	887.615	145.239	806.853	-2.46832	4.58317e-96	1.09417e-93	Itgbl1	14	123659971	123975618	+	4229	protein_coding	integrin, beta-like 1 [Source:MGI Symbol;Acc:MGI:2443439]	-	111	175	144	150	813	872	777	0.674055	0.905197	0.809832	0.775496	3.84288	4.51936	4.85222
ENSMUSG00000022893	3627.41	4050.5	3215.27	3453.27	8264.6	8804.89	8330.1	3586.61	8466.53	-1.23896	2.05498e-94	4.85695e-92	Adamts1	16	85793827	85803113	-	5302	protein_coding	a disintegrin-like and metallopeptidase (reprolysin type) with thrombospondin type 1 motif, 1 [Source:MGI Symbol;Acc:MGI:109249]	-	3261	4259	3116	3636	9536	9269	7292	15.795	17.5716	13.9774	14.9937	35.9526	38.317	36.3215
ENSMUSG00000068196	5802.08	5724.34	5489.49	5610.14	10106.3	11015.4	9864.29	5656.51	10328.7	-0.86896	3.67279e-94	8.59468e-92	Col8a1	16	57624258	57754737	-	7833	protein_coding	collagen, type VIII, alpha 1 [Source:MGI Symbol;Acc:MGI:88463]	-	5216	6019	5320	5907	11661	11596	8635	17.1009	16.8089	16.153	16.4879	29.7586	32.4473	29.1133
ENSMUSG00000025776	140.158	160.727	186.766	126.316	800.807	820.738	961.869	153.492	861.138	-2.48713	4.26843e-94	9.89061e-92	Crispld1	1	17727045	17766344	+	4515	protein_coding	cysteine-rich secretory protein LCCL domain containing 1 [Source:MGI Symbol;Acc:MGI:1934666]	-	126	169	181	133	924	864	842	0.716676	0.818788	0.953435	0.64405	4.0909	4.19425	4.92506
ENSMUSG00000036596	294.776	277.705	266.22	207.994	1046.94	1138.01	1226.9	261.674	1137.28	-2.1214	1.48341e-93	3.40393e-91	Cpz	5	35502218	35525698	-	2245	protein_coding	carboxypeptidase Z [Source:MGI Symbol;Acc:MGI:88487]	-	265	292	258	219	1208	1198	1074	3.03137	2.84518	2.73321	2.13282	10.7561	11.696	12.6341
ENSMUSG00000036103	2874.34	3203.12	2949.05	2949.9	5481.71	5815.46	5780.35	2994.11	5692.51	-0.926108	5.06037e-93	1.15002e-90	Colec12	18	9707648	9877995	+	3322	protein_coding	collectin sub-family member 12 [Source:MGI Symbol;Acc:MGI:2152907]	-	2584	3368	2858	3106	6325	6122	5060	19.9757	22.1776	20.4613	20.4422	38.0597	40.3917	40.2261
ENSMUSG00000045312	2941.09	3219.29	2906.75	2998.34	5459.18	5568.48	5630.7	3016.37	5552.79	-0.879644	6.46663e-93	1.45561e-90	Lhfpl2	13	94057796	94195409	+	8415	protein_coding	lipoma HMGIC fusion partner-like 2 [Source:MGI Symbol;Acc:MGI:2145236]	-	2644	3385	2817	3157	6299	5862	4929	8.06895	8.79928	7.96165	8.2025	14.9631	15.2683	15.469
ENSMUSG00000028024	205.787	258.684	238.359	195.647	948.141	887.233	1001.85	224.62	945.742	-2.07192	7.20114e-93	1.60565e-90	Enpep	3	129269175	129332720	-	4706	protein_coding	glutamyl aminopeptidase [Source:MGI Symbol;Acc:MGI:106645]	-	185	272	231	206	1094	934	877	1.00955	1.26433	1.16743	0.957064	4.64697	4.35004	4.92159
ENSMUSG00000021614	2720.84	2695.26	2734.43	2515.87	4758.04	4836.09	4876.74	2666.6	4823.62	-0.855353	1.18348e-92	2.61417e-90	Vcan	13	89655312	89742509	-	14462	protein_coding	versican [Source:MGI Symbol;Acc:MGI:102889]	-	2446	2834	2650	2649	5490	5091	4269	4.34348	4.28661	4.358	4.00479	7.58836	7.71565	7.7957
ENSMUSG00000079575	1213.59	1126.99	1200.05	1208.07	431.604	412.269	445.521	1187.18	429.798	1.46685	2.67552e-92	5.85519e-90	Rbpj-ps3	6	46529354	46530794	-	1441	processed_pseudogene	recombination signal binding protein for immunoglobulin kappa J region, pseudogene 3 [Source:MGI Symbol;Acc:MGI:96525]	-	1091	1185	1163	1272	498	434	390	19.4433	17.9886	19.1949	19.2996	6.90827	6.60121	7.14756
ENSMUSG00000020467	3220.29	3569.27	3507.29	2990.74	7553.93	7758.07	8820.18	3321.9	8044.06	-1.27546	6.52219e-92	1.41424e-89	Efemp1	11	28853204	28926743	+	2037	protein_coding	epidermal growth factor-containing fibulin-like extracellular matrix protein 1 [Source:MGI Symbol;Acc:MGI:1339998]	-	2895	3753	3399	3149	8716	8167	7721	36.4979	40.3023	39.6854	33.7993	85.5323	87.8758	100.101
ENSMUSG00000081684	10545.2	11191	11331.9	11163.3	6427.25	6348.37	5836.33	11057.8	6203.98	0.833154	3.22076e-91	6.92023e-89	Rps2-ps13	X	52898588	52899469	+	882	processed_pseudogene	ribosomal protein S2, pseudogene 13 [Source:MGI Symbol;Acc:MGI:3705640]	-	9480	11767	10982	11754	7416	6683	5109	276.026	291.837	296.13	291.369	168.076	166.074	152.976
ENSMUSG00000024026	4740.89	4741.91	4514.38	4785.76	2497.75	2688.3	2505.2	4695.74	2563.75	0.872943	3.62991e-91	7.7291e-89	Glo1	17	30592866	30612659	-	1935	protein_coding	glyoxalase 1 [Source:MGI Symbol;Acc:MGI:95742]	-	4262	4986	4375	5039	2882	2830	2193	56.5643	56.3656	53.7734	56.9363	29.7726	32.0556	29.9306
ENSMUSG00000042284	4665.25	4584.99	4436.99	4214.01	8094.74	7707.72	8009.1	4475.31	7937.18	-0.826978	3.42034e-89	7.21784e-87	Itga1	13	114953096	115101964	-	18599	protein_coding	integrin alpha 1 [Source:MGI Symbol;Acc:MGI:96599]	-	4194	4821	4300	4437	9340	8114	7011	5.79093	5.67009	5.49856	5.21586	10.0383	9.56188	9.95515
ENSMUSG00000001119	3905.5	4174.14	4217.21	4220.66	8306.2	8325.17	9744.35	4129.38	8791.91	-1.08943	5.61124e-89	1.17364e-86	Col6a1	10	76708792	76726168	-	4380	protein_coding	collagen, type VI, alpha 1 [Source:MGI Symbol;Acc:MGI:88459]	-	3511	4389	4087	4444	9584	8764	8530	20.5857	21.9197	22.1922	22.1833	43.7398	43.8557	51.4319
ENSMUSG00000004655	3734.2	4086.64	4068.62	3082.87	19044.3	18470.4	21373.6	3743.08	19629.4	-2.39073	6.12431e-89	1.26972e-86	Aqp1	6	55336432	55348555	+	2627	protein_coding	aquaporin 1 [Source:MGI Symbol;Acc:MGI:103201]	-	3357	4297	3943	3246	21974	19444	18710	32.8172	35.7806	35.6974	27.0156	167.207	162.227	188.092
ENSMUSG00000052951	199.113	178.797	217.722	236.486	907.408	839.737	1026.98	208.029	924.709	-2.15027	1.24936e-88	2.56771e-86	C130021I20Rik	2	33641193	33646354	+	4140	antisense	Riken cDNA C130021I20 gene [Source:MGI Symbol;Acc:MGI:3639863]	-	179	188	211	249	1047	884	899	1.11036	0.993345	1.21214	1.315	5.05534	4.68004	5.73478
ENSMUSG00000110631	2216.94	2273.95	2335.1	2315.48	787.807	704.847	944.733	2285.37	812.462	1.49612	1.53172e-88	3.12089e-86	Gm42047	8	121833247	121841178	+	5647	lincRNA	predicted gene, 42047 [Source:MGI Symbol;Acc:MGI:5624932]	-	1993	2391	2263	2438	909	742	827	9.06357	9.26199	9.53097	9.43934	3.21773	2.87994	3.86763
ENSMUSG00000040584	390.439	488.838	373.533	332.41	1594.68	1501.84	1786.65	396.305	1627.72	-2.03677	1.11969e-87	2.26187e-85	Abcb1a	5	8660077	8748575	+	5480	protein_coding	ATP-binding cassette, sub-family B (MDR/TAP), member 1A [Source:MGI Symbol;Acc:MGI:97570]	-	351	514	362	350	1840	1581	1564	1.64489	2.05175	1.57108	1.39641	6.71184	6.32338	7.53726
ENSMUSG00000021390	3340.42	3101.36	3572.29	3079.07	7315.6	7128.26	8421.49	3273.29	7621.78	-1.21927	2.15014e-87	4.30665e-85	Ogn	13	49608046	49624501	+	2566	protein_coding	osteoglycin [Source:MGI Symbol;Acc:MGI:109278]	-	3003	3261	3462	3242	8441	7504	7372	30.0544	27.7995	32.0878	27.6237	65.7569	64.0965	75.8728
ENSMUSG00000040310	1126.82	1351.44	1302.21	1200.48	3118.29	2965.68	3468.21	1245.24	3184.06	-1.35287	2.38686e-87	4.73429e-85	Alx4	2	93642384	93681339	+	7060	protein_coding	aristaless-like homeobox 4 [Source:MGI Symbol;Acc:MGI:108359]	Homeobox	1013	1421	1262	1264	3598	3122	3036	3.68481	4.40283	4.25133	3.91443	10.1873	9.69228	11.3568
ENSMUSG00000033491	111.236	110.321	126.919	105.422	547.738	626.003	667.139	113.474	613.627	-2.43413	2.4037e-87	4.73429e-85	Prss35	9	86743649	86758443	+	3444	protein_coding	protease, serine 35 [Source:MGI Symbol;Acc:MGI:2444800]	-	100	116	123	111	632	659	584	0.74567	0.73678	0.8494	0.70467	3.66824	4.19392	4.47824
ENSMUSG00000017897	1404.91	1514.06	1368.24	1253.66	3547.3	3287.7	3959.43	1385.22	3598.14	-1.3765	2.69864e-87	5.27127e-85	Eya2	2	165595032	165771727	+	2963	protein_coding	EYA transcriptional coactivator and phosphatase 2 [Source:MGI Symbol;Acc:MGI:109341]	-	1263	1592	1326	1320	4093	3461	3466	10.9467	11.7531	10.6434	9.7402	27.613	25.6016	30.8926
ENSMUSG00000025810	2211.38	2261.59	2216.43	2231.9	4032.63	3852.91	4151.34	2230.32	4012.3	-0.846474	3.11612e-87	6.03685e-85	Nrp1	8	128358604	128503363	+	9785	protein_coding	neuropilin 1 [Source:MGI Symbol;Acc:MGI:106206]	-	1988	2378	2148	2350	4653	4056	3634	5.21754	5.31611	5.22088	5.25089	9.50553	9.08521	9.80802
ENSMUSG00000042453	686.328	700.921	697.536	702.81	1538.35	1566.43	1598.16	696.899	1567.65	-1.16859	7.5275e-86	1.44644e-83	Reln	5	21884454	22344702	-	23738	protein_coding	reelin [Source:MGI Symbol;Acc:MGI:103022]	-	617	737	676	740	1775	1649	1399	0.667499	0.679151	0.677287	0.681575	1.49471	1.52256	1.55643
ENSMUSG00000021087	24297.3	25617.4	24036.1	26380.1	13526.2	14636.5	12984.1	25082.7	13715.6	0.87076	1.77131e-85	3.3762e-83	Rtn1	12	72211752	72409054	-	4980	protein_coding	reticulon 1 [Source:MGI Symbol;Acc:MGI:1933947]	-	21843	26936	23294	27776	15607	15408	11366	112.64	118.317	111.246	121.946	62.6461	67.8133	60.2748
ENSMUSG00000038244	615.136	712.333	708.887	609.735	1711.68	1840.01	1972.86	661.523	1841.52	-1.47529	1.82049e-85	3.44218e-83	Mical2	7	112225856	112413106	+	15218	protein_coding	microtubule associated monooxygenase, calponin and LIM domain containing 2 [Source:MGI Symbol;Acc:MGI:2444947]	-	553	749	687	642	1975	1937	1727	0.933206	1.07663	1.07367	0.922366	2.59426	2.78978	2.99704
ENSMUSG00000032368	3196.93	3480.83	3258.61	3037.28	6689.86	6560.21	7595.56	3243.41	6948.54	-1.09855	6.34255e-85	1.18973e-82	Zic1	9	91358058	91365810	-	5693	protein_coding	zinc finger protein of the cerebellum 1 [Source:MGI Symbol;Acc:MGI:106683]	zf-C2H2	2874	3660	3158	3198	7719	6906	6649	12.9645	14.0632	13.1929	12.2818	27.1034	26.5879	30.8441
ENSMUSG00000037379	71.1912	116.028	79.4531	90.2257	576.338	555.708	608.879	89.2244	580.308	-2.69284	7.26372e-85	1.35179e-82	Spon2	5	33198184	33218455	-	2947	protein_coding	spondin 2, extracellular matrix protein [Source:MGI Symbol;Acc:MGI:1923724]	-	64	122	77	95	665	585	533	0.557712	0.905571	0.621414	0.704805	4.51072	4.35085	4.77644
ENSMUSG00000048126	142.382	169.286	123.823	124.416	685.539	838.787	919.601	139.977	814.642	-2.53803	8.87086e-85	1.63799e-82	Col6a3	1	90765923	90843971	-	11963	protein_coding	collagen, type VI, alpha 3 [Source:MGI Symbol;Acc:MGI:88461]	-	128	178	120	131	791	883	805	0.274777	0.325479	0.238568	0.239418	1.32172	1.61778	1.77711
ENSMUSG00000025911	2874.34	2702.87	2877.85	2843.53	1432.61	1322.3	1465.65	2824.65	1406.85	1.00622	1.08674e-84	1.9911e-82	Adhfe1	1	9547948	9580673	+	3780	protein_coding	alcohol dehydrogenase, iron containing, 1 [Source:MGI Symbol;Acc:MGI:1923437]	-	2584	2842	2789	2994	1653	1392	1283	17.5554	16.4466	17.548	17.3175	8.74148	8.07133	8.9638
ENSMUSG00000095609	414.911	352.838	390.043	348.556	24.2669	18.9986	21.7049	376.587	21.6568	4.11422	1.13148e-84	2.05712e-82	Gm21188	13	120034605	120052194	-	4572	protein_coding	predicted gene, 21188 [Source:MGI Symbol;Acc:MGI:5434543]	-	373	371	378	367	28	20	19	2.09514	1.77505	1.96633	1.75503	0.122421	0.0958786	0.10975
ENSMUSG00000025969	7275.96	7682.55	7823.55	7235.15	12453.2	12084	12590	7504.3	12375.7	-0.721571	1.25734e-84	2.26848e-82	Nrp2	1	62703285	62818695	+	11842	protein_coding	neuropilin 2 [Source:MGI Symbol;Acc:MGI:1100492]	-	6541	8078	7582	7618	14369	12721	11021	14.185	14.9218	15.2275	14.0651	24.2552	23.5448	24.5784
ENSMUSG00000079481	353.731	400.39	345.673	293.471	1253.21	1178.86	1403.96	348.316	1278.68	-1.8753	1.13102e-83	2.02512e-81	Nhsl2	X	101849385	102092055	+	16952	protein_coding	NHS-like 2 [Source:MGI Symbol;Acc:MGI:3645090]	-	318	421	335	309	1446	1241	1229	0.481744	0.543255	0.469996	0.398532	1.70511	1.60453	1.91465
ENSMUSG00000006369	9597.46	10511.9	9760.35	8017.74	37215	35829.4	40316.2	9471.86	37786.9	-1.99616	3.09199e-83	5.49467e-81	Fbln1	15	85205949	85286535	+	4368	protein_coding	fibulin 1 [Source:MGI Symbol;Acc:MGI:95487]	-	8628	11053	9459	8442	42940	37718	35292	50.7268	55.3529	51.503	42.256	196.509	189.262	213.379
ENSMUSG00000021876	806.463	921.563	766.671	842.423	1966.48	2000.55	1966	834.28	1977.68	-1.2439	3.1761e-83	5.60203e-81	Rnase4	14	51091077	51106151	+	1637	protein_coding	ribonuclease, RNase A family 4 [Source:MGI Symbol;Acc:MGI:1926217]	-	725	969	743	887	2269	2106	1721	11.3736	12.9485	10.7947	11.8468	27.707	28.1973	27.7645
ENSMUSG00000063975	3974.47	3768.99	3711.6	3862.61	2117.28	2013.85	1896.32	3829.42	2009.15	0.928541	3.80216e-83	6.65661e-81	Slco1a5	6	142234227	142322981	-	3722	protein_coding	solute carrier organic anion transporter family, member 1a5 [Source:MGI Symbol;Acc:MGI:1351865]	-	3573	3963	3597	4067	2443	2120	1660	24.6528	23.2911	22.9845	23.8904	13.1205	12.4841	11.7785
ENSMUSG00000050288	2549.53	2717.14	2405.26	2413.3	4831.71	4733.49	4723.67	2521.31	4762.96	-0.917705	5.47566e-83	9.51597e-81	Fzd2	11	102604396	102608058	+	3663	protein_coding	frizzled class receptor 2 [Source:MGI Symbol;Acc:MGI:1888513]	-	2292	2857	2331	2541	5575	4983	4135	16.069	17.0615	15.1348	15.1668	30.4237	29.8162	29.8123
ENSMUSG00000014444	6960.05	7243.16	6965.05	7389.96	11345.6	11263.3	11038.6	7139.55	11215.9	-0.651505	5.99956e-83	1.03503e-80	Piezo1	8	122481698	122551329	-	9935	protein_coding	piezo-type mechanosensitive ion channel component 1 [Source:MGI Symbol;Acc:MGI:3603204]	-	6257	7616	6750	7781	13091	11857	9663	16.1737	16.7688	16.1587	17.1235	26.3396	26.158	25.6863
ENSMUSG00000025092	789.777	815.997	710.951	715.157	1768.88	1767.82	1792.37	757.971	1776.35	-1.22873	4.56635e-82	7.78137e-80	Hspa12a	19	58795751	58860984	-	5733	protein_coding	heat shock protein 12A [Source:MGI Symbol;Acc:MGI:1920692]	-	710	858	689	753	2041	1861	1569	3.18043	3.27377	2.8583	2.8717	7.11648	7.11479	7.22767
ENSMUSG00000030616	10333.8	10197.1	10209.2	10322.8	6686.39	6987.67	6771.92	10265.7	6815.33	0.59099	4.57631e-82	7.78137e-80	Sytl2	7	90302252	90410719	+	13941	protein_coding	synaptotagmin-like 2 [Source:MGI Symbol;Acc:MGI:1933366]	-	9290	10722	9894	10869	7715	7356	5928	17.1132	16.8238	16.8791	17.046	11.0623	11.565	11.2298
ENSMUSG00000021136	2020.05	2105.62	2228.81	2001.11	3984.1	3965.95	4293	2088.9	4081.02	-0.9655	4.7205e-82	7.96922e-80	Smoc1	12	81026808	81186414	+	3496	protein_coding	SPARC related modular calcium binding 1 [Source:MGI Symbol;Acc:MGI:1929878]	-	1816	2214	2160	2107	4597	4175	3758	13.34	13.8532	14.6944	13.1771	26.285	26.1748	28.3885
ENSMUSG00000000827	7190.31	7345.88	7394.3	7301.63	4686.11	4702.15	4462.07	7308.03	4616.77	0.661906	6.45593e-82	1.08217e-79	Tpd52l2	2	181497142	181517966	+	4982	protein_coding	tumor protein D52-like 2 [Source:MGI Symbol;Acc:MGI:1913564]	-	6464	7724	7166	7688	5407	4950	3906	33.3202	33.9142	34.2092	33.7393	21.6949	21.7771	20.7055
ENSMUSG00000033327	115.686	161.678	108.345	117.768	651.739	647.851	713.976	125.869	671.189	-2.40969	2.20348e-81	3.66754e-79	Tnxb	17	34670535	34719815	+	12209	protein_coding	tenascin XB [Source:MGI Symbol;Acc:MGI:1932137]	-	104	170	105	124	752	682	625	0.218758	0.304587	0.204541	0.222058	1.23124	1.22434	1.35194
ENSMUSG00000002341	9594.13	10287.5	9648.91	9925.77	17751.2	19419.4	16851	9864.07	18007.2	-0.868365	2.97394e-81	4.91532e-79	Ncan	8	70093085	70120873	-	7195	protein_coding	neurocan [Source:MGI Symbol;Acc:MGI:104694]	-	8625	10817	9351	10451	20482	20443	14751	30.7849	32.8866	30.9099	31.758	56.9044	62.2747	54.1437
ENSMUSG00000019990	632.934	638.152	557.204	481.52	1823.48	1675.67	1818.64	577.452	1772.6	-1.61917	4.90803e-81	8.05565e-79	Pde7b	10	20398004	20725078	-	12444	protein_coding	phosphodiesterase 7B [Source:MGI Symbol;Acc:MGI:1352752]	-	569	671	540	507	2104	1764	1592	1.17425	1.17952	1.03206	0.890787	3.37979	3.10697	3.37863
ENSMUSG00000037820	11664.2	12289.4	12502	12574.6	20690.1	19284.5	20852.7	12257.6	20275.8	-0.725859	6.86481e-81	1.11896e-78	Tgm2	2	158116402	158146436	-	4608	protein_coding	transglutaminase 2, C polypeptide [Source:MGI Symbol;Acc:MGI:98731]	-	10486	12922	12116	13240	23873	20301	18254	58.4396	61.3423	62.5341	62.8205	103.562	96.5613	104.617
ENSMUSG00000034463	1947.75	2266.34	2008	1978.32	4449.5	4402.92	5072.09	2050.1	4641.5	-1.17766	1.16396e-80	1.88426e-78	Scara3	14	65919394	65953935	-	3597	protein_coding	scavenger receptor class A, member 3 [Source:MGI Symbol;Acc:MGI:2444418]	-	1751	2383	1946	2083	5134	4635	4440	12.5013	14.4919	12.8669	12.6612	28.5312	28.2428	32.5987
ENSMUSG00000033306	4537.33	4142.76	4422.55	4213.06	7266.2	7592.78	7787.48	4328.92	7548.82	-0.802351	1.3828e-80	2.2233e-78	Lpp	16	24393507	24992578	+	22046	protein_coding	LIM domain containing preferred translocation partner in lipoma [Source:MGI Symbol;Acc:MGI:2441849]	-	4079	4356	4286	4436	8384	7993	6817	4.75153	4.32216	4.62373	4.39934	7.60196	7.94654	8.16622
ENSMUSG00000043079	3143.54	3436.13	3248.29	3420.98	5628.18	5778.41	5854.6	3312.23	5753.73	-0.795686	2.63668e-80	4.21067e-78	Synpo	18	60593973	60660142	-	9533	protein_coding	synaptopodin [Source:MGI Symbol;Acc:MGI:1099446]	-	2826	3613	3148	3602	6494	6083	5125	7.61294	8.29051	7.85372	8.26114	13.6172	13.9858	14.1978
ENSMUSG00000022037	127938	138195	129825	139335	85511.3	83161.5	81116.8	133823	83263.2	0.684564	7.13429e-80	1.13167e-77	Clu	14	65968483	65981547	+	3437	protein_coding	clusterin [Source:MGI Symbol;Acc:MGI:88423]	-	115015	145308	125817	146708	98666	87545	71008	859.379	924.81	870.623	933.254	573.842	558.277	545.614
ENSMUSG00000028073	901.013	1213.53	995.744	1027.62	2899.89	2825.09	3275.15	1034.48	3000.04	-1.53402	1.05807e-79	1.66717e-77	Pear1	3	87747890	87824306	-	6781	protein_coding	platelet endothelial aggregation receptor 1 [Source:MGI Symbol;Acc:MGI:1920432]	-	810	1276	965	1082	3346	2974	2867	3.06762	4.11623	3.38457	3.48867	9.86362	9.61269	11.1658
ENSMUSG00000051367	698.564	729.452	717.142	604.037	1928.35	1762.12	2133.93	687.299	1941.47	-1.49771	2.24703e-79	3.51713e-77	Six1	12	73040015	73053887	-	4383	protein_coding	sine oculis-related homeobox 1 [Source:MGI Symbol;Acc:MGI:102780]	Homeobox	628	767	695	636	2225	1855	1868	3.67958	3.82795	3.77123	3.17257	10.1476	9.27621	11.2554
ENSMUSG00000021268	2017.83	1928.72	2006.97	2108.43	4942.64	4406.72	5755.22	2015.49	5034.86	-1.32011	5.47398e-79	8.51168e-77	Meg3	12	109541001	109571726	+	18089	lincRNA	maternally expressed 3 [Source:MGI Symbol;Acc:MGI:1202886]	-	1814	2028	1945	2220	5703	4639	5038	2.57533	2.45243	2.55726	2.68327	6.30221	5.62092	7.35531
ENSMUSG00000061353	16137	15910	16986.5	15829.4	31578.1	29077.3	35412.1	16215.7	32022.5	-0.981578	1.24392e-78	1.92157e-76	Cxcl12	6	117168535	117181367	+	8176	protein_coding	chemokine (C-X-C motif) ligand 12 [Source:MGI Symbol;Acc:MGI:103556]	-	14507	16729	16462	16667	36436	30610	30999	45.5666	44.7581	47.8864	44.57	89.0828	82.0579	100.13
ENSMUSG00000070436	14820	16302.8	15676	15648	25304.3	24949.9	26879.8	15611.7	25711.3	-0.719472	1.84426e-78	2.83047e-76	Serpinh1	7	99345376	99353239	-	2443	protein_coding	serine (or cysteine) peptidase inhibitor, clade H, member 1 [Source:MGI Symbol;Acc:MGI:88283]	-	13323	17142	15192	16476	29197	26265	23530	140.052	153.49	147.898	147.453	238.902	235.642	254.364
ENSMUSG00000042804	491.664	490.74	449.89	472.023	1204.68	1160.81	1199.48	476.079	1188.32	-1.3197	2.52108e-78	3.84424e-76	Gpr153	4	152274232	152285337	+	3909	protein_coding	G protein-coupled receptor 153 [Source:MGI Symbol;Acc:MGI:1916157]	-	442	516	436	497	1390	1222	1050	2.9038	2.88753	2.65272	2.77982	7.1081	6.85178	7.09383
ENSMUSG00000037206	6728.68	7924.11	7029.02	7188.61	13163.9	13186.9	13380.5	7217.61	13243.8	-0.875317	3.75681e-78	5.69181e-76	Islr	9	58156268	58204306	-	2686	protein_coding	immunoglobulin superfamily containing leucine-rich repeat [Source:MGI Symbol;Acc:MGI:1349645]	-	6049	8332	6812	7569	15189	13882	11713	57.8346	67.8556	60.3169	61.611	113.039	113.278	115.165
ENSMUSG00000064246	231830	248179	238647	258370	145324	130914	127477	244257	134572	0.859995	4.93254e-78	7.42551e-76	Chil1	1	134182176	134190181	+	2804	protein_coding	chitinase-like 1 [Source:MGI Symbol;Acc:MGI:1340899]	-	208412	260954	231279	272042	167680	137815	111591	1908.77	2035.77	1961.68	2121.21	1195.38	1077.25	1051.01
ENSMUSG00000027737	18392.9	19645.8	19529	17318.6	35603	32485.7	36394.5	18721.5	34827.7	-0.895494	7.5342e-78	1.12703e-75	Slc7a11	3	49892526	50443614	-	13922	protein_coding	solute carrier family 7 (cationic amino acid transporter, y+ system), member 11 [Source:MGI Symbol;Acc:MGI:1347355]	-	16535	20657	18926	18235	41080	34198	31859	30.5009	32.457	32.3316	28.6372	58.9838	53.839	60.4349
ENSMUSG00000027030	1139.06	1276.3	1182.51	1057.06	2613.89	2689.25	2969	1163.73	2757.38	-1.24342	8.78164e-78	1.30537e-75	Stk39	2	68210445	68472268	-	4955	protein_coding	serine/threonine kinase 39 [Source:MGI Symbol;Acc:MGI:1858416]	-	1024	1342	1146	1113	3016	2831	2599	5.30721	5.9245	5.50061	4.91108	12.1672	12.5226	13.8522
ENSMUSG00000030067	2496.14	2600.16	2615.76	2564.31	4313.44	4458.01	4681.4	2569.09	4484.28	-0.8025	1.18302e-77	1.74754e-75	Foxp1	6	98925338	99522721	-	13751	protein_coding	forkhead box P1 [Source:MGI Symbol;Acc:MGI:1914004]	Fork	2244	2734	2535	2700	4977	4693	4098	4.19081	4.34918	4.38444	4.29294	7.23498	7.48022	7.87037
ENSMUSG00000020592	1060.08	1111.77	1096.87	1059.91	2209.15	2078.44	2228.75	1082.16	2172.11	-1.00458	1.73971e-77	2.55392e-75	Sdc1	12	8771323	8793715	+	3809	protein_coding	syndecan 1 [Source:MGI Symbol;Acc:MGI:1349162]	-	953	1169	1063	1116	2549	2188	1951	6.42528	6.71346	6.63732	6.40588	13.3771	12.5902	13.5271
ENSMUSG00000097451	943.283	770.347	839.933	884.211	2092.15	2057.54	2336.13	859.444	2161.94	-1.33107	6.46159e-77	9.42714e-75	Rian	12	109603940	109661716	+	18234	processed_transcript	RNA imprinted and accumulated in nucleus [Source:MGI Symbol;Acc:MGI:1922995]	-	848	810	814	931	2414	2166	2045	1.19433	0.97173	1.06173	1.11633	2.64642	2.6036	2.96189
ENSMUSG00000072875	342.608	311.943	367.342	297.27	1079.01	1037.32	1263.45	329.791	1126.59	-1.77257	1.20285e-76	1.74413e-74	Gpr27	6	99692679	99695066	+	2388	protein_coding	G protein-coupled receptor 27 [Source:MGI Symbol;Acc:MGI:1202299]	-	308	328	356	313	1245	1092	1106	3.31227	3.00457	3.54557	2.86573	10.4217	10.0227	12.2315
ENSMUSG00000024538	2097.92	2298.68	2159.68	1865.3	4707.77	4675.55	5390.81	2105.39	4924.71	-1.22542	3.7008e-76	5.33344e-74	Ppic	18	53406341	53418007	-	1286	protein_coding	peptidylprolyl isomerase C [Source:MGI Symbol;Acc:MGI:97751]	-	1886	2417	2093	1964	5432	4922	4719	37.6626	41.1129	38.7078	33.3908	84.4351	83.8878	96.9095
ENSMUSG00000017737	8178.09	7108.12	8715.08	8347.3	29042.2	26188.6	24605.3	8087.15	26612.1	-1.71848	1.13361e-75	1.62382e-73	Mmp9	2	164940780	164955850	+	3539	protein_coding	matrix metallopeptidase 9 [Source:MGI Symbol;Acc:MGI:97011]	-	7352	7474	8446	8789	33510	27569	21539	53.35	46.1972	56.7598	54.2981	189.277	170.741	160.732
ENSMUSG00000040254	2364.88	2656.27	2341.29	2348.72	4758.04	4476.06	4732.81	2427.79	4655.64	-0.938811	1.7513e-75	2.4935e-73	Sema3d	5	12383385	12588948	+	8595	protein_coding	sema domain, immunoglobulin domain (Ig), short basic domain, secreted, (semaphorin) 3D [Source:MGI Symbol;Acc:MGI:1860118]	-	2126	2793	2269	2473	5490	4712	4143	6.35224	7.10833	6.27854	6.29077	12.7682	12.0159	12.7299
ENSMUSG00000024659	6134.68	6100.01	6456.34	5726.01	11335.2	10724.7	12286.1	6104.26	11448.7	-0.907137	2.68007e-75	3.79301e-73	Anxa1	19	20373428	20390944	-	2608	protein_coding	annexin A1 [Source:MGI Symbol;Acc:MGI:96819]	-	5515	6414	6257	6029	13079	11290	10755	54.306	53.7977	57.0596	50.5433	100.247	94.8821	108.908
ENSMUSG00000027962	54736	54786.9	56621.2	56157.4	40384.4	40438.5	39847.9	55575.4	40223.6	0.466369	1.62495e-74	2.28605e-72	Vcam1	3	116109949	116129688	-	8870	protein_coding	vascular cell adhesion molecule 1 [Source:MGI Symbol;Acc:MGI:98926]	-	49207	57607	54873	59129	46597	42570	34882	142.467	142.067	147.131	145.748	105.012	105.191	103.857
ENSMUSG00000020473	7900	9423.91	8106.28	8374.84	17282.3	15777.4	17560.4	8451.26	16873.4	-0.997206	2.38502e-74	3.3355e-72	Aebp1	11	5861947	5872088	+	4058	protein_coding	AE binding protein 1 [Source:MGI Symbol;Acc:MGI:1197012]	-	7102	9909	7856	8818	19941	16609	15372	44.9447	53.4147	46.0426	47.5099	98.2288	89.7076	100.04
ENSMUSG00000000753	8427.26	9810.04	9217.59	9588.61	16436.5	17381.8	16394	9260.88	16737.4	-0.853582	7.37591e-74	1.02547e-71	Serpinf1	11	75409769	75422701	-	2359	protein_coding	serine (or cysteine) peptidase inhibitor, clade F, member 1 [Source:MGI Symbol;Acc:MGI:108080]	-	7576	10315	8933	10096	18965	18298	14351	82.4749	95.6498	90.0616	93.5723	160.705	170.01	160.661
ENSMUSG00000022340	2718.61	2703.82	2703.47	2976.5	1440.41	1457.19	1357.13	2775.6	1418.24	0.967759	9.35687e-73	1.29327e-70	Sybu	15	44671856	44788063	-	7702	protein_coding	syntabulin (syntaxin-interacting) [Source:MGI Symbol;Acc:MGI:2442392]	-	2444	2843	2620	3134	1662	1534	1188	8.14906	8.07451	8.09036	8.89654	4.31352	4.36536	4.07352
ENSMUSG00000040612	5189.17	5478.97	4901.33	5052.64	8852.21	9431.84	10035.6	5155.53	9439.9	-0.872081	1.02908e-72	1.41408e-70	Ildr2	1	166254139	166316823	+	8251	protein_coding	immunoglobulin-like domain containing receptor 2 [Source:MGI Symbol;Acc:MGI:1196370]	-	4665	5761	4750	5320	10214	9929	8785	14.5196	15.2733	13.6917	14.0971	24.7453	26.3753	28.1185
ENSMUSG00000044447	1755.31	1833.62	1639.62	1570.88	3620.96	3492.89	4048.53	1699.86	3720.79	-1.12956	4.0299e-72	5.50558e-70	Dock5	14	67752135	67933442	-	12169	protein_coding	dedicator of cytokinesis 5 [Source:MGI Symbol;Acc:MGI:2652871]	-	1578	1928	1589	1654	4178	3677	3544	3.33014	3.46573	3.10555	2.97171	6.86306	6.62272	7.69124
ENSMUSG00000040118	740.833	784.613	748.098	714.207	1696.08	1574.98	1775.23	746.938	1682.1	-1.17019	4.30812e-72	5.85187e-70	Cacna2d1	5	15934691	16374511	+	12416	protein_coding	calcium channel, voltage-dependent, alpha2/delta subunit 1 [Source:MGI Symbol;Acc:MGI:88295]	-	666	825	725	752	1957	1658	1554	1.37753	1.4535	1.38876	1.32423	3.15074	2.92685	3.30542
ENSMUSG00000039831	3465.01	3687.2	3226.62	2912.86	6983.66	7231.8	7693.81	3322.92	7303.09	-1.13592	7.5289e-72	1.01683e-69	Arhgap29	3	121952541	122016753	+	8815	protein_coding	Rho GTPase activating protein 29 [Source:MGI Symbol;Acc:MGI:2443818]	-	3115	3877	3127	3067	8058	7613	6735	9.07498	9.62091	8.43676	7.60707	18.273	18.9292	20.1777
ENSMUSG00000041075	2943.31	3283.96	3153.36	3098.06	5394.18	5611.23	5973.41	3119.67	5659.61	-0.858152	8.72713e-72	1.17196e-69	Fzd7	1	59482424	59486955	+	4532	protein_coding	frizzled class receptor 7 [Source:MGI Symbol;Acc:MGI:108570]	-	2646	3453	3056	3262	6224	5907	5229	14.9937	16.6667	16.0374	15.7369	27.4526	28.5677	30.471
ENSMUSG00000062980	342.608	350.936	348.768	346.656	959.408	895.782	1024.7	347.242	959.963	-1.46542	3.11345e-71	4.15743e-69	Cped1	6	21985916	22256404	+	8279	protein_coding	cadherin-like and PC-esterase domain containing 1 [Source:MGI Symbol;Acc:MGI:2444814]	-	308	369	338	365	1107	943	897	0.955394	0.97497	0.970977	0.963919	2.67285	2.4965	2.86136
ENSMUSG00000049866	5552.91	5687.25	5639.11	5801.03	3130.43	3394.09	2923.3	5670.08	3149.27	0.847448	3.58528e-71	4.76057e-69	Arl4c	1	88673125	88702221	-	5492	protein_coding	ADP-ribosylation factor-like 4C [Source:MGI Symbol;Acc:MGI:2445172]	-	4992	5980	5465	6108	3612	3573	2559	23.3428	23.8184	23.6663	24.3161	13.1468	14.2594	12.3054
ENSMUSG00000030077	29422	28588.4	28928.2	28814.3	20430.1	19006.2	19726.3	28938.2	19720.9	0.55312	4.33935e-71	5.72963e-69	Chl1	6	103510586	103750211	+	12293	protein_coding	cell adhesion molecule L1-like [Source:MGI Symbol;Acc:MGI:1098266]	-	26450	30060	28035	30339	23573	20008	17268	55.2558	53.4902	54.2392	53.9597	38.332	35.6733	37.0972
ENSMUSG00000032243	103.45	115.077	168.193	144.361	640.472	665.9	696.841	132.77	667.738	-2.32758	9.34359e-71	1.22687e-68	Itga11	9	62677826	62783982	+	5131	protein_coding	integrin alpha 11 [Source:MGI Symbol;Acc:MGI:2442114]	-	93	121	163	152	739	701	610	0.465469	0.515853	0.755537	0.64769	2.87903	2.99443	3.13968
ENSMUSG00000067780	25.5843	37.0908	45.4018	22.7938	331.936	345.774	365.556	32.7177	347.755	-3.4085	1.27018e-70	1.6586e-68	Pi15	1	17601901	17630939	+	6923	protein_coding	peptidase inhibitor 15 [Source:MGI Symbol;Acc:MGI:1934659]	-	23	39	44	24	383	364	320	0.0853185	0.123229	0.151157	0.0757954	1.10588	1.1524	1.22071
ENSMUSG00000059921	1384.89	1242.07	1231.01	1268.86	2658.09	2553.41	2923.3	1281.71	2711.6	-1.08089	2.48259e-70	3.22395e-68	Unc5c	3	141465216	141834924	+	19135	protein_coding	unc-5 netrin receptor C [Source:MGI Symbol;Acc:MGI:1095412]	-	1245	1306	1193	1336	3067	2688	2559	1.6709	1.49299	1.4828	1.52652	3.20398	3.07892	3.53183
ENSMUSG00000039191	4007.84	3953.5	4390.56	4242.51	7223.73	7428.44	6898.72	4148.6	7183.63	-0.792386	3.57875e-70	4.62206e-68	Rbpj	5	53466152	53657362	+	12750	protein_coding	recombination signal binding protein for immunoglobulin kappa J region [Source:MGI Symbol;Acc:MGI:96522]	CSL	3603	4157	4255	4467	8335	7820	6039	7.25711	7.13202	7.93706	7.66005	13.0677	13.4429	12.5087
ENSMUSG00000018334	4288.16	4236.91	4187.28	4384.97	2665.02	2579.06	2490.35	4274.33	2578.14	0.728259	5.87002e-70	7.54011e-68	Ksr1	11	79013440	79146407	-	7103	protein_coding	kinase suppressor of ras 1 [Source:MGI Symbol;Acc:MGI:105051]	-	3855	4455	4058	4617	3075	2715	2180	13.9377	13.7198	13.5875	14.2116	8.65381	8.37772	8.10535
ENSMUSG00000032251	1855.42	1889.73	1985.3	1885.24	998.408	976.526	967.581	1903.92	980.838	0.956183	4.47502e-69	5.71714e-67	Irak1bp1	9	82829540	82847687	+	2158	protein_coding	interleukin-1 receptor-associated kinase 1 binding protein 1 [Source:MGI Symbol;Acc:MGI:1929475]	-	1668	1987	1924	1985	1152	1028	847	19.8497	20.1414	21.2043	20.1111	10.671	10.4409	10.3655
ENSMUSG00000039683	636.271	726.599	606.733	597.389	1645.81	1517.99	1702.12	641.748	1621.97	-1.33652	5.14141e-69	6.53318e-67	Sdk1	5	141241490	142215586	+	11087	protein_coding	sidekick cell adhesion molecule 1 [Source:MGI Symbol;Acc:MGI:2444413]	-	572	764	588	629	1899	1598	1490	1.32493	1.50738	1.26134	1.2404	3.42385	3.15908	3.54919
ENSMUSG00000047878	778.654	856.892	751.193	874.714	1799.22	1769.72	1897.46	815.363	1822.13	-1.15788	6.85992e-69	8.63337e-67	A4galt	15	83226722	83251774	-	2278	protein_coding	alpha 1,4-galactosyltransferase [Source:MGI Symbol;Acc:MGI:3512453]	-	700	901	728	921	2076	1863	1661	7.8914	8.65195	7.6006	8.83958	18.217	17.9249	19.2563
ENSMUSG00000039062	268.079	363.299	306.462	281.124	977.608	1002.17	964.153	304.741	981.312	-1.68489	6.86725e-69	8.63337e-67	Anpep	7	79821803	79861059	-	4135	protein_coding	alanyl (membrane) aminopeptidase [Source:MGI Symbol;Acc:MGI:5000466]	-	241	382	297	296	1128	1055	844	1.49676	2.02083	1.70825	1.5651	5.45303	5.5921	5.39044
ENSMUSG00000005672	1014.47	1295.32	1039.08	957.342	2970.09	2769.04	3218.03	1076.56	2985.72	-1.47057	1.68502e-68	2.1033e-66	Kit	5	75574916	75656722	+	8911	protein_coding	KIT proto-oncogene receptor tyrosine kinase [Source:MGI Symbol;Acc:MGI:96677]	-	912	1362	1007	1008	3427	2915	2817	2.62832	3.34344	2.68765	2.4732	7.68762	7.16985	8.34868
ENSMUSG00000034377	6479.51	6343.48	6303.62	6430.71	9145.14	9263.7	9270.27	6389.33	9226.37	-0.530064	1.69083e-68	2.1033e-66	Tulp4	17	6106437	6251128	+	18054	protein_coding	tubby like protein 4 [Source:MGI Symbol;Acc:MGI:1916092]	Tub	5825	6670	6109	6771	10552	9752	8115	8.28576	8.08156	8.04761	8.19984	11.6833	11.8391	11.8706
ENSMUSG00000026748	4380.48	4314.89	4492.71	4246.3	6695.92	6717.89	6582.29	4358.6	6665.37	-0.613284	1.97939e-68	2.44936e-66	Plxdc2	2	16356304	16755839	+	6947	protein_coding	plexin domain containing 2 [Source:MGI Symbol;Acc:MGI:1914698]	-	3938	4537	4354	4471	7726	7072	5762	14.5575	14.2861	14.906	14.0713	22.2311	22.3122	21.9045
ENSMUSG00000046402	4250.34	4639.2	4247.13	4246.3	7570.4	7380.94	8260.42	4345.74	7737.25	-0.831488	3.34724e-68	4.12042e-66	Rbp1	9	98422961	98446575	+	2652	protein_coding	retinol binding protein 1, cellular [Source:MGI Symbol;Acc:MGI:97876]	-	3821	4878	4116	4471	8735	7770	7231	37.001	40.2356	36.9124	36.8601	65.8406	64.2163	72.0082
ENSMUSG00000067586	50779.3	51322.2	50116.3	52161.8	35431.4	36941.8	34831.8	51094.9	35735	0.515793	4.77642e-68	5.84926e-66	S1pr3	13	51408639	51422797	+	4463	protein_coding	sphingosine-1-phosphate receptor 3 [Source:MGI Symbol;Acc:MGI:1339365]	-	45650	53964	48569	54922	40882	38889	30491	262.678	264.497	258.823	269.058	183.109	190.984	180.427
ENSMUSG00000028111	588.44	537.341	581.968	440.681	1475.08	1575.93	1703.26	537.107	1584.76	-1.56202	6.75226e-68	8.22628e-66	Ctsk	3	95499256	95509362	+	1512	protein_coding	cathepsin K [Source:MGI Symbol;Acc:MGI:107823]	-	529	565	564	464	1702	1659	1491	8.98491	8.17409	8.87151	6.70953	22.5015	24.0488	26.0425
ENSMUSG00000051041	894.339	814.095	852.315	873.764	1740.28	1701.32	1799.22	858.629	1746.94	-1.02488	9.54662e-68	1.1571e-65	Olfml1	7	107567446	107591094	+	1685	protein_coding	olfactomedin-like 1 [Source:MGI Symbol;Acc:MGI:2679264]	-	804	856	826	920	2008	1791	1575	12.2537	11.1126	11.6587	11.9375	23.8214	23.2967	24.6853
ENSMUSG00000027995	10979	10666.9	10884	10867.9	6883.99	6925.93	6200.74	10849.5	6670.22	0.700914	1.16734e-67	1.40766e-65	Tlr2	3	83836272	83841767	-	3014	protein_coding	toll-like receptor 2 [Source:MGI Symbol;Acc:MGI:1346060]	-	9870	11216	10548	11443	7943	7291	5428	84.0976	81.4025	83.2333	83.0085	52.68	53.0203	47.5613
ENSMUSG00000097993	531.709	467.915	490.133	446.38	1269.68	1163.66	1320.57	484.034	1251.3	-1.37161	1.51838e-67	1.82167e-65	Ptprv	1	135108497	135132594	-	6987	processed_transcript	protein tyrosine phosphatase, receptor type, V [Source:MGI Symbol;Acc:MGI:108027]	-	478	492	475	470	1465	1225	1156	1.7569	1.54034	1.61686	1.47073	4.19132	3.84276	4.36943
ENSMUSG00000031561	2775.34	2828.41	2501.23	2660.23	4739.84	4663.2	4944.14	2691.3	4782.39	-0.828979	1.78733e-67	2.13351e-65	Tenm3	8	48227682	48843951	-	10237	protein_coding	teneurin transmembrane protein 3 [Source:MGI Symbol;Acc:MGI:1345183]	-	2495	2974	2424	2801	5469	4909	4328	6.25904	6.35493	5.63158	5.98227	10.6792	10.5104	11.1653
ENSMUSG00000040690	1878.78	1884.97	1759.32	1974.52	3281.23	3350.4	3396.24	1874.4	3342.62	-0.833743	2.14176e-67	2.54375e-65	Col16a1	4	130047840	130099283	+	6750	protein_coding	collagen, type XVI, alpha 1 [Source:MGI Symbol;Acc:MGI:1095396]	-	1689	1982	1705	2079	3786	3527	2973	6.42593	6.42307	6.00746	6.73405	11.2119	11.4525	11.6318
ENSMUSG00000025478	1736.4	1732.81	1681.93	1776.97	865.807	897.682	900.181	1732.03	887.89	0.965108	6.30391e-67	7.44964e-65	Dpysl4	7	139086001	139102704	+	5983	protein_coding	dihydropyrimidinase-like 4 [Source:MGI Symbol;Acc:MGI:1349764]	-	1561	1822	1630	1871	999	945	788	6.70029	6.6615	6.47946	6.83724	3.33773	3.46187	3.47828
ENSMUSG00000032263	3150.21	2965.36	3192.57	3263.32	1748.08	1675.67	1795.79	3142.87	1739.85	0.853745	1.62666e-66	1.91275e-64	Bckdhb	9	83925145	84124240	+	1805	protein_coding	branched chain ketoacid dehydrogenase E1, beta polypeptide [Source:MGI Symbol;Acc:MGI:88137]	-	2832	3118	3094	3436	2017	1764	1572	40.2927	37.7869	40.7674	41.62	22.3374	21.42	23.0003
ENSMUSG00000020532	3283.69	3426.62	3225.59	3436.17	5559.71	5276.85	5377.1	3343.02	5404.55	-0.69282	2.87696e-66	3.36619e-64	Acaca	11	84129672	84401651	+	17074	protein_coding	acetyl-Coenzyme A carboxylase alpha [Source:MGI Symbol;Acc:MGI:108451]	-	2952	3603	3126	3618	6415	5555	4707	4.44008	4.61606	4.35436	4.63297	7.51044	7.13094	7.28059
ENSMUSG00000049723	2540.64	2577.33	2531.15	2129.33	1021.81	794.14	933.31	2444.61	916.419	1.41469	3.11526e-66	3.62706e-64	Mmp12	9	7344381	7369499	+	7237	protein_coding	matrix metallopeptidase 12 [Source:MGI Symbol;Acc:MGI:97005]	-	2284	2710	2453	2242	1179	836	817	8.10489	8.19131	8.06138	6.77334	3.25656	2.53189	2.9814
ENSMUSG00000012017	1011.14	1159.32	1204.18	1049.47	2471.75	2274.13	2478.93	1106.03	2408.27	-1.12186	5.81612e-66	6.73843e-64	Scarf2	16	17797282	17808293	+	3839	protein_coding	scavenger receptor class F, member 2 [Source:MGI Symbol;Acc:MGI:1858430]	-	909	1219	1167	1105	2852	2394	2170	6.08073	6.9459	7.22974	6.29318	14.8503	13.668	14.9279
ENSMUSG00000066113	1004.46	1122.23	1174.26	1239.42	2405.02	2403.32	2521.19	1135.09	2443.18	-1.10415	9.68748e-66	1.1169e-63	Adamtsl1	4	85514172	86428385	+	12767	protein_coding	ADAMTS-like 1 [Source:MGI Symbol;Acc:MGI:1924989]	-	903	1180	1138	1305	2775	2530	2207	1.81639	2.02179	2.11994	2.23485	4.34488	4.3434	4.56532
ENSMUSG00000001435	8973.43	10011.7	9444.6	9249.55	15446.7	15360.3	16864.7	9419.81	15890.6	-0.753959	1.27298e-65	1.46052e-63	Col18a1	10	77052178	77166548	-	7021	protein_coding	collagen, type XVIII, alpha 1 [Source:MGI Symbol;Acc:MGI:88451]	-	8067	10527	9153	9739	17823	16170	14763	29.5069	32.7981	31.0052	30.3278	50.7441	50.4788	55.5307
ENSMUSG00000045658	5931.12	5925.97	6129.24	6039.42	8641.61	8670.95	8697.94	6006.44	8670.17	-0.529461	4.66148e-65	5.32242e-63	Pid1	1	84036296	84364180	-	8172	protein_coding	phosphotyrosine interaction domain containing 1 [Source:MGI Symbol;Acc:MGI:2138391]	-	5332	6231	5940	6359	9971	9128	7614	16.756	16.6791	17.2873	17.0132	24.3902	24.4819	24.606
ENSMUSG00000036278	2730.85	2872.16	2728.23	2765.65	1547.88	1639.58	1598.16	2774.22	1595.21	0.799096	1.24324e-64	1.4127e-62	Macrod1	19	7056768	7198061	+	1274	protein_coding	MACRO domain containing 1 [Source:MGI Symbol;Acc:MGI:2147583]	-	2455	3020	2644	2912	1786	1726	1399	49.4871	51.8538	49.3585	49.9744	28.0231	29.694	29.0005
ENSMUSG00000002332	40579	43184.1	41967.8	43343.5	28778.8	28840.8	27099.1	42268.6	28239.6	0.581768	1.62535e-64	1.83804e-62	Dhrs1	14	55739020	55745690	-	2760	protein_coding	dehydrogenase/reductase (SDR family) member 1 [Source:MGI Symbol;Acc:MGI:1196314]	-	36480	45407	40672	45637	33206	30361	23722	339.434	359.879	350.475	361.521	240.498	241.104	226.986
ENSMUSG00000044641	2230.29	2079.94	2172.06	2189.16	1085.08	1196.91	1074.96	2167.86	1118.98	0.953037	2.38522e-64	2.68451e-62	Pard6b	2	168081004	168101203	+	3399	protein_coding	par-6 family cell polarity regulator beta [Source:MGI Symbol;Acc:MGI:2135605]	-	2005	2187	2105	2305	1252	1260	941	15.1486	14.0747	14.7289	14.8267	7.36304	8.12489	7.31132
ENSMUSG00000095115	4570.7	4619.23	4488.59	4462.85	6746.19	6805.29	6634.84	4535.34	6728.77	-0.569394	2.82145e-64	3.16043e-62	Itpripl2	7	118485111	118491975	-	6865	protein_coding	inositol 1,4,5-triphosphate receptor interacting protein-like 2 [Source:MGI Symbol;Acc:MGI:2442416]	-	4109	4857	4350	4699	7784	7164	5808	15.3711	15.4764	15.0702	14.9655	22.6656	22.8725	22.3431
ENSMUSG00000020733	6925.57	7387.72	6838.13	7051.85	4569.97	4489.36	4568.31	7050.82	4542.55	0.63458	3.72763e-64	4.15579e-62	Slc9a3r1	11	115163341	115181181	+	1925	protein_coding	solute carrier family 9 (sodium/hydrogen exchanger), member 3 regulator 1 [Source:MGI Symbol;Acc:MGI:1349482]	-	6226	7768	6627	7425	5273	4726	3999	83.0593	88.2716	81.876	84.3318	54.7559	53.8097	54.8628
ENSMUSG00000029185	1990.02	2023.83	1907.91	1980.22	3272.56	3364.65	3245.45	1975.49	3294.22	-0.737768	3.7617e-64	4.17408e-62	Fam114a1	5	64970071	65041886	+	2976	protein_coding	family with sequence similarity 114, member A1 [Source:MGI Symbol;Acc:MGI:1915553]	-	1789	2128	1849	2085	3776	3542	2841	15.4379	15.6416	14.7766	15.3179	25.3632	26.0864	25.2113
ENSMUSG00000075391	543.945	608.669	549.981	619.233	1389.28	1486.64	1303.43	580.457	1393.12	-1.26232	5.06952e-64	5.59898e-62	Gm13443	2	35340409	35340963	+	555	processed_pseudogene	predicted gene 13443 [Source:MGI Symbol;Acc:MGI:3649615]	-	489	640	533	652	1603	1565	1141	22.6269	25.2249	22.8404	25.685	57.7357	61.8044	54.2938
ENSMUSG00000022548	13242.7	15753.1	13437.9	12430.2	44793.2	40044.2	42700.3	13716	42512.6	-1.63201	8.60359e-64	9.45795e-62	Apod	16	31296192	31314808	-	2577	protein_coding	apolipoprotein D [Source:MGI Symbol;Acc:MGI:88056]	-	11905	16564	13023	13088	51684	42155	37379	118.638	140.603	120.19	111.041	400.909	358.536	383.063
ENSMUSG00000091957	5475.05	5662.53	5802.14	5731.7	8419.74	8589.25	8302.69	5667.85	8437.23	-0.573914	1.42292e-63	1.55698e-61	Rps2-ps10	18	61259008	61259972	-	965	transcribed_processed_pseudogene	ribosomal protein S2, pseudogene 10 [Source:MGI Symbol;Acc:MGI:3645604]	-	4922	5954	5623	6035	9715	9042	7268	130.986	134.966	138.583	136.734	201.242	205.369	198.905
ENSMUSG00000033826	206.899	206.377	202.244	165.255	749.673	670.649	885.33	195.194	768.551	-1.97697	3.73318e-63	4.06607e-61	Dnah8	17	30624354	30875264	+	14583	protein_coding	dynein, axonemal, heavy chain 8 [Source:MGI Symbol;Acc:MGI:107714]	-	186	217	196	174	865	706	775	0.327549	0.325503	0.319653	0.260872	1.1857	1.0611	1.4035
ENSMUSG00000036446	288.102	243.468	265.188	234.587	924.741	761.843	967.581	257.836	884.721	-1.78055	5.09068e-63	5.51918e-61	Lum	10	97565128	97572703	+	2448	protein_coding	lumican [Source:MGI Symbol;Acc:MGI:109347]	-	259	256	257	247	1067	802	847	2.71705	2.28755	2.49685	2.20603	8.71279	7.1806	9.13754
ENSMUSG00000036295	353.731	421.313	401.393	323.863	1020.94	1118.07	1111.52	375.075	1083.51	-1.52936	5.61418e-63	6.05896e-61	Lrrn3	12	41451668	41486431	-	3865	protein_coding	leucine rich repeat protein 3, neuronal [Source:MGI Symbol;Acc:MGI:106036]	-	318	443	389	341	1178	1177	973	2.11294	2.50725	2.3937	1.92899	6.09256	6.67459	6.64845
ENSMUSG00000006014	219.135	299.579	211.531	188.999	887.474	930.93	921.886	229.811	913.43	-1.98905	1.02494e-62	1.10111e-60	Prg4	1	150449412	150466165	-	4280	protein_coding	proteoglycan 4 (megakaryocyte stimulating factor, articular superficial zone protein) [Source:MGI Symbol;Acc:MGI:1891344]	-	197	315	205	199	1024	980	807	1.18204	1.60994	1.13915	1.01656	4.78256	5.01857	4.97952
ENSMUSG00000020315	20688.8	21190.3	20952.9	20598	28272.6	28187.2	29157.6	20857.5	28539.2	-0.452212	1.30743e-62	1.39824e-60	Sptbn1	11	30099395	30268175	-	17492	protein_coding	spectrin beta, non-erythrocytic 1 [Source:MGI Symbol;Acc:MGI:98388]	-	18599	22281	20306	21688	32622	29673	25524	27.3061	27.8636	27.6093	27.1085	37.2799	37.1809	38.536
ENSMUSG00000024620	3288.14	3524.58	3341.16	3353.55	5491.25	5672.02	6157.33	3376.86	5773.53	-0.772664	1.78528e-62	1.90068e-60	Pdgfrb	18	61045150	61085061	+	5478	protein_coding	platelet derived growth factor receptor, beta polypeptide [Source:MGI Symbol;Acc:MGI:97531]	-	2956	3706	3238	3531	6336	5971	5390	13.8577	14.7988	14.058	14.0929	23.1205	23.8904	25.9851
ENSMUSG00000026424	4481.71	4646.81	4470.01	4764.86	2824.49	2931.48	2802.21	4590.85	2852.73	0.686488	4.57602e-62	4.84997e-60	Gpr37l1	1	135160234	135167681	-	2269	protein_coding	G protein-coupled receptor 37-like 1 [Source:MGI Symbol;Acc:MGI:1928503]	-	4029	4886	4332	5017	3259	3086	2453	45.6008	47.1044	45.4071	48.3432	28.7114	29.8098	28.5509
ENSMUSG00000024712	4647.45	4671.54	4536.05	4363.12	7166.53	7730.52	8075.36	4554.54	7657.47	-0.749092	5.37521e-62	5.67157e-60	Rfk	19	17394043	17401349	+	2603	protein_coding	riboflavin kinase [Source:MGI Symbol;Acc:MGI:1914688]	-	4178	4912	4396	4594	8269	8138	7069	41.2196	41.2788	40.1656	38.5871	63.5013	68.5238	71.7201
ENSMUSG00000022010	23405.2	25066.7	23632.7	23925.9	34262.2	36512.4	35527.5	24007.6	35434	-0.561511	8.3851e-62	8.80808e-60	Tsc22d1	14	76414961	76507765	+	8994	protein_coding	TSC22 domain family, member 1 [Source:MGI Symbol;Acc:MGI:109127]	TSC22	21041	26357	22903	25192	39533	38437	31100	60.0791	64.1041	60.5633	61.2401	87.864	93.6687	91.3198
ENSMUSG00000041481	553.956	505.005	567.522	448.279	1466.41	1373.6	1740.96	518.691	1526.99	-1.55796	9.39606e-62	9.82637e-60	Serpina3g	12	104236245	104241939	+	2105	protein_coding	serine (or cysteine) peptidase inhibitor, clade A, member 3G [Source:MGI Symbol;Acc:MGI:105046]	-	498	531	550	472	1692	1446	1524	6.07557	5.51804	6.21414	4.90248	16.0677	15.0562	19.1201
ENSMUSG00000057262	214.686	266.293	156.843	254.531	1087.68	1071.52	892.185	223.088	1017.13	-2.1869	2.66015e-61	2.76972e-59	Gm10020	15	52477617	52478228	-	612	processed_pseudogene	predicted pseudogene 10020 [Source:MGI Symbol;Acc:MGI:3642192]	-	193	280	152	268	1255	1128	781	8.09871	10.008	5.90694	9.57435	40.9917	40.3976	33.7021
ENSMUSG00000090523	1610.7	1740.41	1759.32	1682.95	3061.09	2892.53	3151.78	1698.34	3035.13	-0.836621	4.28913e-61	4.44621e-59	Gypc	18	32528322	32560034	-	2331	protein_coding	glycophorin C [Source:MGI Symbol;Acc:MGI:1098566]	-	1448	1830	1705	1772	3532	3045	2759	15.9528	17.1732	17.3961	16.6206	30.2888	28.6314	31.2584
ENSMUSG00000005087	37462.1	37252.5	37728.9	38233.8	26964.8	26981.8	25214.2	37669.3	26386.9	0.513342	6.79836e-61	7.01656e-59	Cd44	2	102811141	102901665	-	6776	protein_coding	CD44 antigen [Source:MGI Symbol;Acc:MGI:88338]	-	33678	39170	36564	40257	31113	28404	22072	127.639	126.451	128.337	129.895	91.7852	91.8764	86.0252
ENSMUSG00000037003	959.969	1159.32	1026.7	1033.32	2159.75	2094.59	2204.76	1044.83	2153.03	-1.04142	8.82595e-61	9.06962e-59	Tns2	15	102100413	102116401	+	5452	protein_coding	tensin 2 [Source:MGI Symbol;Acc:MGI:2387586]	-	863	1219	995	1088	2492	2205	1930	4.06504	4.89092	4.34048	4.36314	9.13685	8.86443	9.34886
ENSMUSG00000071489	427.147	557.313	523.152	382.747	1594.68	1414.44	1633.58	472.59	1547.57	-1.71054	1.22392e-60	1.25227e-58	Ptgdr	14	44851235	44859375	-	3187	protein_coding	prostaglandin D receptor [Source:MGI Symbol;Acc:MGI:102966]	-	384	586	507	403	1840	1489	1430	3.09428	4.02215	3.78352	2.7647	11.5409	10.2403	11.8498
ENSMUSG00000024299	896.564	1030.93	1049.4	973.487	2057.48	2054.7	2333.85	987.596	2148.67	-1.11937	1.54567e-60	1.57465e-58	Adamts10	17	33524204	33553782	+	5453	protein_coding	a disintegrin-like and metallopeptidase (reprolysin type) with thrombospondin type 1 motif, 10 [Source:MGI Symbol;Acc:MGI:2449112]	-	806	1084	1017	1025	2374	2163	2043	3.79585	4.34847	4.43563	4.10974	8.70261	8.69399	9.89442
ENSMUSG00000048450	457.181	547.802	472.591	441.631	1280.94	1152.26	1284.01	479.801	1239.07	-1.36746	2.79489e-60	2.83507e-58	Msx1	5	37820485	37824583	-	3097	protein_coding	msh homeobox 1 [Source:MGI Symbol;Acc:MGI:97168]	Homeobox	411	576	458	465	1478	1213	1124	3.40809	4.0684	3.51718	3.28275	9.53976	8.58455	9.58479
ENSMUSG00000021728	932.16	831.214	873.984	745.549	1847.75	2098.39	2185.34	845.727	2043.83	-1.27346	4.0086e-60	4.04886e-58	Emb	13	117208536	117274415	+	6906	protein_coding	embigin [Source:MGI Symbol;Acc:MGI:95321]	-	838	874	847	785	2132	2209	1913	3.11621	2.76839	2.91694	2.48524	6.17113	7.01079	7.31553
ENSMUSG00000069378	489.439	573.481	575.777	449.229	1423.95	1330.85	1545.62	521.981	1433.47	-1.45645	4.93779e-60	4.96615e-58	Prdm6	18	53464546	53575907	+	2895	protein_coding	PR domain containing 6 [Source:MGI Symbol;Acc:MGI:2684938]	zf-C2H2	440	603	558	473	1643	1401	1353	3.90314	4.55629	4.58412	3.57222	11.3447	10.6069	12.3426
ENSMUSG00000034485	3324.85	3354.34	2978.98	3071.47	5519.85	5421.24	5902.58	3182.41	5614.56	-0.818682	5.67114e-60	5.67956e-58	Uaca	9	60794542	60880370	+	5807	protein_coding	uveal autoantigen with coiled-coil domains and ankyrin repeats [Source:MGI Symbol;Acc:MGI:1919815]	-	2989	3527	2887	3234	6369	5707	5167	13.2186	13.2861	11.824	12.1763	21.9242	21.5404	23.4987
ENSMUSG00000019790	1842.07	1866.9	1915.13	1846.3	3511.76	3138.56	3617.86	1867.6	3422.73	-0.873419	1.244e-59	1.24059e-57	Stxbp5	10	9755547	9901079	-	16513	protein_coding	syntaxin binding protein 5 (tomosyn) [Source:MGI Symbol;Acc:MGI:1926058]	-	1656	1963	1856	1944	4052	3304	3167	2.5754	2.60038	2.67314	2.57393	4.9051	4.38543	5.065
ENSMUSG00000000031	586.215	837.871	742.938	573.645	6383.05	9838.41	7774.91	685.167	7998.79	-3.54502	2.1183e-59	2.10362e-57	H19	7	142575529	142578143	-	2460	lincRNA	H19, imprinted maternally expressed transcript [Source:MGI Symbol;Acc:MGI:95891]	-	527	881	720	604	7365	10357	6806	5.50155	7.834	6.96094	5.36819	59.8469	92.2777	73.0658
ENSMUSG00000028583	12699.8	12592.8	12737.3	12952.6	8901.61	9144.01	8557.43	12745.6	8867.68	0.522962	3.88511e-59	3.84204e-57	Pdpn	4	143267431	143299564	-	1817	protein_coding	podoplanin [Source:MGI Symbol;Acc:MGI:103098]	-	11417	13241	12344	13638	10271	9626	7491	161.364	159.407	161.574	164.105	112.996	116.115	108.879
ENSMUSG00000022150	6943.37	6670.64	6681.29	6635.86	9502.21	9826.06	9711.22	6732.79	9679.83	-0.523915	7.62574e-59	7.50976e-57	Dab2	15	6299788	6440712	+	7342	protein_coding	disabled 2, mitogen-responsive phosphoprotein [Source:MGI Symbol;Acc:MGI:109175]	-	6242	7014	6475	6987	10964	10344	8501	21.8333	20.8975	20.9747	20.8066	29.851	30.8796	30.5783
ENSMUSG00000036334	1222.49	1133.65	1270.22	1366.68	2532.42	2608.5	2942.72	1248.26	2694.55	-1.1089	1.96751e-58	1.92954e-56	Igsf10	3	59316735	59344394	-	10150	protein_coding	immunoglobulin superfamily, member 10 [Source:MGI Symbol;Acc:MGI:1923481]	-	1099	1192	1231	1439	2922	2746	2576	2.78062	2.56893	2.88444	3.09971	5.75464	5.9297	6.70251
ENSMUSG00000024085	2272.56	2289.17	2375.34	2163.52	3761.37	3661.97	3842.91	2275.14	3755.41	-0.722982	3.77075e-58	3.68272e-56	Man2a1	17	64600736	64755110	+	7223	protein_coding	mannosidase 2, alpha 1 [Source:MGI Symbol;Acc:MGI:104669]	-	2043	2407	2302	2278	4340	3855	3364	7.26374	7.28956	7.5798	6.89544	12.0109	11.6978	12.2997
ENSMUSG00000031825	1185.78	1236.36	1050.43	1226.12	493.138	473.064	408.966	1174.67	458.389	1.35372	7.68086e-58	7.47066e-56	Crispld2	8	119992438	120052793	+	4777	protein_coding	cysteine-rich secretory protein LCCL domain containing 2 [Source:MGI Symbol;Acc:MGI:1926142]	-	1066	1300	1018	1291	569	498	358	5.73075	5.95293	5.0683	5.90877	2.38101	2.28493	1.97918
ENSMUSG00000029838	5377.16	5821.35	5388.37	5214.09	9119.14	10063.5	10922.1	5450.24	10034.9	-0.880079	8.50896e-58	8.24219e-56	Ptn	6	36714929	36810220	-	3433	protein_coding	pleiotrophin [Source:MGI Symbol;Acc:MGI:97804]	-	4834	6121	5222	5490	10522	10594	9561	36.1612	39.0024	36.1771	34.9643	61.2673	67.637	73.5507
ENSMUSG00000036972	858.744	843.578	835.806	798.734	1657.08	1631.98	1859.77	834.215	1716.27	-1.03971	2.1338e-57	2.0536e-55	Zic4	9	91362413	91389348	+	10335	protein_coding	zinc finger protein of the cerebellum 4 [Source:MGI Symbol;Acc:MGI:107201]	zf-C2H2	772	887	810	841	1912	1718	1628	1.9183	1.8774	1.86399	1.77914	3.69812	3.64343	4.16008
ENSMUSG00000026640	5384.95	5862.25	5410.04	5803.88	9146.88	8619.65	9289.69	5615.28	9018.74	-0.683006	2.13745e-57	2.0536e-55	Plxna2	1	194618218	194816869	+	17174	protein_coding	plexin A2 [Source:MGI Symbol;Acc:MGI:107684]	-	4841	6164	5243	6111	10554	9074	8132	7.23891	7.85116	7.2607	7.77977	12.2843	11.5804	12.505
ENSMUSG00000045608	763.081	806.487	724.365	772.142	291.202	300.177	299.299	766.518	296.893	1.36962	2.33689e-57	2.23613e-55	Dbx2	15	95623563	95655960	-	3469	protein_coding	developing brain homeobox 2 [Source:MGI Symbol;Acc:MGI:107445]	Homeobox	686	848	702	813	336	316	262	5.07843	5.3473	4.81286	5.12403	1.93615	1.99655	1.99459
ENSMUSG00000031503	7736.48	8292.17	7758.55	7913.26	13122.3	12375.7	14318.4	7925.11	13272.1	-0.743426	2.37537e-57	2.26379e-55	Col4a2	8	11312805	11449287	+	6619	protein_coding	collagen, type IV, alpha 2 [Source:MGI Symbol;Acc:MGI:88455]	-	6955	8719	7519	8332	15141	13028	12534	26.9845	28.8149	27.017	27.5222	45.7263	43.1403	50.0097
ENSMUSG00000022376	1665.21	1837.42	1851.15	1849.15	943.808	906.232	943.591	1800.73	931.21	0.952344	7.49254e-57	7.1119e-55	Adcy8	15	64697084	64922296	-	8152	protein_coding	adenylate cyclase 8 [Source:MGI Symbol;Acc:MGI:1341110]	-	1497	1932	1794	1947	1089	954	826	4.71593	5.18425	5.23394	5.22189	2.67035	2.56497	2.67592
ENSMUSG00000033684	4262.57	4538.39	4212.05	4387.82	6860.59	6492.76	6754.79	4350.21	6702.71	-0.623326	1.14245e-56	1.08007e-54	Qsox1	1	155776029	155812889	-	8291	protein_coding	quiescin Q6 sulfhydryl oxidase 1 [Source:MGI Symbol;Acc:MGI:1330818]	-	3832	4772	4082	4620	7916	6835	5913	11.8694	12.5903	11.7094	12.1832	19.0855	18.0688	18.8347
ENSMUSG00000033487	5784.28	5618.78	5866.12	5697.51	8368.6	8287.18	8821.32	5741.67	8492.37	-0.564391	1.87832e-56	1.76869e-54	Fndc3a	14	72537946	72710003	-	9944	protein_coding	fibronectin type III domain containing 3A [Source:MGI Symbol;Acc:MGI:1196463]	-	5200	5908	5685	5999	9656	8724	7722	13.4293	12.9964	13.5969	13.19	19.4107	19.2288	20.5081
ENSMUSG00000006930	2691.92	2826.51	2908.81	2906.22	1639.75	1635.78	1719.25	2833.36	1664.93	0.768512	2.2046e-56	2.06769e-54	Hap1	11	100347327	100356128	-	3766	protein_coding	huntingtin-associated protein 1 [Source:MGI Symbol;Acc:MGI:1261831]	-	2420	2972	2819	3060	1892	1722	1505	16.5023	17.2628	17.8027	17.7651	10.0426	10.0219	10.5539
ENSMUSG00000029094	3460.56	3543.6	3370.05	3382.04	5274.58	5142.91	5474.2	3439.06	5297.23	-0.622684	3.51881e-56	3.28723e-54	Afap1	5	35893319	36003923	+	12651	protein_coding	actin filament associated protein 1 [Source:MGI Symbol;Acc:MGI:1917542]	-	3111	3726	3266	3561	6086	5414	4792	6.31517	6.44259	6.1399	6.15422	9.61637	9.37975	10.0034
ENSMUSG00000006205	931.047	1028.08	1109.25	977.286	1968.22	2096.49	2200.19	1011.42	2088.3	-1.0445	6.19425e-56	5.76382e-54	Htra1	7	130936111	130985660	+	2879	protein_coding	HtrA serine peptidase 1 [Source:MGI Symbol;Acc:MGI:1929076]	-	837	1081	1075	1029	2271	2207	1926	7.4661	8.21347	8.88049	7.81447	15.7681	16.8019	17.6674
ENSMUSG00000045817	6007.87	6114.27	6101.38	5790.59	8588.74	9018.62	8792.76	6003.53	8800.04	-0.551681	7.33316e-56	6.79683e-54	Zfp36l2	17	84183931	84187947	-	3530	protein_coding	zinc finger protein 36, C3H type-like 2 [Source:MGI Symbol;Acc:MGI:107945]	-	5401	6429	5913	6097	9910	9494	7697	39.2925	39.8393	39.8385	37.7631	56.1181	58.9485	57.5843
ENSMUSG00000060487	5221.43	5200.32	4903.39	5180.85	2808.89	3155.66	2661.7	5126.5	2875.42	0.83337	1.11926e-55	1.03335e-53	Samd5	10	9622936	9675208	-	6922	protein_coding	sterile alpha motif domain containing 5 [Source:MGI Symbol;Acc:MGI:2444815]	-	4694	5468	4752	5455	3241	3322	2330	17.4149	17.2798	16.3273	17.2301	9.35948	10.5188	8.88959
ENSMUSG00000027339	3150.21	3033.84	2984.14	2805.54	4866.37	4780.04	5036.67	2993.43	4894.36	-0.70952	1.67723e-55	1.54246e-53	Rassf2	2	131989415	132030258	-	11993	protein_coding	Ras association (RalGDS/AF-6) domain family member 2 [Source:MGI Symbol;Acc:MGI:2442060]	-	2832	3190	2892	2954	5615	5032	4409	6.06422	5.81843	5.7351	5.38528	9.35893	9.19625	9.70889
ENSMUSG00000093460	1343.73	1314.35	1318.72	1445.51	651.739	656.401	685.417	1355.58	664.519	1.03024	1.73931e-55	1.59336e-53	Six3os1	17	85600651	85618398	-	11884	processed_transcript	SIX homeobox 3, opposite strand 1 [Source:MGI Symbol;Acc:MGI:1925118]	-	1208	1382	1278	1522	752	691	600	2.61044	2.54383	2.55763	2.80013	1.26491	1.27442	1.33336
ENSMUSG00000069920	170.191	172.139	137.237	142.462	549.471	532.91	638.58	155.507	573.654	-1.88195	7.93029e-55	7.23677e-53	B3gnt9	8	105252638	105255153	-	2516	protein_coding	UDP-GlcNAc:betaGal beta-1,3-N-acetylglucosaminyltransferase 9 [Source:MGI Symbol;Acc:MGI:2142841]	-	153	181	133	150	634	561	559	1.56167	1.57366	1.25722	1.30349	5.03713	4.88709	5.86757
ENSMUSG00000031538	8589.66	9211.83	8756.35	8753.79	13033.9	12571.4	13390.8	8827.91	12998.7	-0.557835	8.85984e-55	8.05394e-53	Plat	8	22757727	22782844	+	6241	protein_coding	plasminogen activator, tissue [Source:MGI Symbol;Acc:MGI:97610]	-	7722	9686	8486	9217	15039	13234	11722	31.775	33.9495	32.3384	32.2895	48.1691	46.4767	49.6027
ENSMUSG00000070880	1622.94	1723.29	1635.5	1609.82	882.274	897.682	889.9	1647.89	889.952	0.88923	9.50892e-55	8.61085e-53	Gad1	2	70553072	70602014	+	7639	protein_coding	glutamate decarboxylase 1 [Source:MGI Symbol;Acc:MGI:95632]	-	1459	1812	1585	1695	1018	945	779	4.90488	5.18877	4.93473	4.85131	2.66388	2.7114	2.69314
ENSMUSG00000026674	3297.04	3427.57	3301.95	3229.13	5712.25	5532.38	6552.59	3313.92	5932.41	-0.839232	1.81072e-54	1.63345e-52	Ddr2	1	169972307	170110762	-	9264	protein_coding	discoidin domain receptor family, member 2 [Source:MGI Symbol;Acc:MGI:1345277]	-	2964	3604	3200	3400	6591	5824	5736	8.21655	8.50999	8.21527	8.02428	14.2219	13.7791	16.3519
ENSMUSG00000030029	12290.5	12862.9	12490.6	12966.9	8881.68	9114.56	8966.4	12652.7	8987.55	0.493682	1.89763e-54	1.70535e-52	Lrig1	6	94604529	94700158	-	5585	protein_coding	leucine-rich repeats and immunoglobulin-like domains 1 [Source:MGI Symbol;Acc:MGI:107935]	-	11049	13525	12105	13653	10248	9595	7849	50.8054	52.9733	51.548	53.4479	36.6792	37.6547	37.1149
ENSMUSG00000042644	1038.95	1000.5	1011.22	1016.23	1859.02	1766.87	1888.32	1016.72	1838.07	-0.854184	2.02992e-54	1.81732e-52	Itpr3	17	27057304	27122223	+	8990	protein_coding	inositol 1,4,5-triphosphate receptor 3 [Source:MGI Symbol;Acc:MGI:96624]	-	934	1052	980	1070	2145	1860	1653	2.66807	2.55976	2.59261	2.60226	4.76949	4.53473	4.85591
ENSMUSG00000047497	53.3934	86.5452	59.8478	57.9344	346.67	379.971	394.115	64.4302	373.585	-2.5281	2.40745e-54	2.14718e-52	Adamts12	15	11064790	11349231	+	10921	protein_coding	a disintegrin-like and metallopeptidase (reprolysin type) with thrombospondin type 1 motif, 12 [Source:MGI Symbol;Acc:MGI:2146046]	-	48	91	58	61	400	400	345	0.112873	0.182273	0.126309	0.122122	0.732153	0.802778	0.834284
ENSMUSG00000050310	4032.31	3849.83	4005.68	3690.7	6135.19	6058.64	6558.3	3894.63	6250.71	-0.682443	5.11554e-54	4.54533e-52	Rictor	15	6708379	6800401	+	16930	protein_coding	RPTOR independent companion of MTOR, complex 2 [Source:MGI Symbol;Acc:MGI:1926007]	-	3625	4048	3882	3886	7079	6378	5741	5.49871	5.2303	5.45342	5.01847	8.35832	8.25706	8.95546
ENSMUSG00000114608	309.237	249.174	340.513	282.074	3.4667	6.6495	9.1389	295.249	6.41836	5.57523	5.90909e-54	5.23076e-52	Gm36161	13	120010390	120018931	+	1509	lincRNA	predicted gene, 36161 [Source:MGI Symbol;Acc:MGI:5595320]	-	278	262	330	297	4	7	8	4.73114	3.798	5.2011	4.30321	0.0529877	0.101673	0.14001
ENSMUSG00000026822	290349	336797	307344	329683	201316	192873	188780	316043	194323	0.701661	1.19794e-53	1.05647e-51	Lcn2	2	32384633	32388252	-	2623	protein_coding	lipocalin 2 [Source:MGI Symbol;Acc:MGI:96757]	-	261020	354133	297855	347128	232286	203040	165254	2555.56	2953.32	2700.7	2893.46	1770.23	1696.61	1663.84
ENSMUSG00000027082	1315.92	1437.03	1398.17	1179.58	2749.96	2605.65	3005.55	1332.68	2787.05	-1.06382	1.48085e-53	1.30111e-51	Tfpi	2	84432855	84476775	-	5463	protein_coding	tissue factor pathway inhibitor [Source:MGI Symbol;Acc:MGI:1095418]	-	1183	1511	1355	1242	3173	2743	2631	5.56113	6.05029	5.899	4.97068	11.6103	11.0051	12.7188
ENSMUSG00000037762	1004.46	984.332	1000.9	953.543	1800.08	2064.19	2140.79	985.81	2001.69	-1.0207	1.57313e-53	1.37707e-51	Slc16a9	10	70245100	70285968	+	3869	protein_coding	solute carrier family 16 (monocarboxylic acid transporters), member 9 [Source:MGI Symbol;Acc:MGI:1914109]	-	903	1035	970	1004	2077	2173	1874	5.99375	5.85173	5.9627	5.67363	10.731	12.31	12.7917
ENSMUSG00000004885	225.81	330.964	225.977	233.637	889.208	857.785	979.004	254.097	908.666	-1.83471	1.80953e-53	1.57816e-51	Crabp2	3	87948666	87953376	+	1322	protein_coding	cellular retinoic acid binding protein II [Source:MGI Symbol;Acc:MGI:88491]	-	203	348	219	246	1026	903	857	3.94343	5.75825	3.93988	4.06845	15.5139	14.9711	17.1201
ENSMUSG00000044548	66.7417	81.7899	66.039	71.2308	322.403	425.568	404.396	71.4504	384.122	-2.42153	2.06137e-53	1.7912e-51	Dact1	12	71309884	71320107	+	3761	protein_coding	dishevelled-binding antagonist of beta-catenin 1 [Source:MGI Symbol;Acc:MGI:1891740]	-	60	86	64	75	372	448	354	0.409692	0.500193	0.404713	0.435997	1.97717	2.61079	2.48575
ENSMUSG00000041135	4512.85	4718.14	4913.71	4618.6	3022.09	2885.88	3031.83	4690.83	2979.93	0.654893	3.59168e-53	3.1095e-51	Ripk2	4	16122733	16163647	-	2816	protein_coding	receptor (TNFRSF)-interacting serine-threonine kinase 2 [Source:MGI Symbol;Acc:MGI:1891456]	-	4057	4961	4762	4863	3487	3038	2654	36.9983	38.5371	40.2186	37.757	24.7527	23.6457	24.89
ENSMUSG00000038765	132.371	149.314	120.727	165.255	572.872	489.213	607.737	141.917	556.607	-1.96695	5.18816e-53	4.47526e-51	Lmx1b	2	33560965	33640511	-	4880	protein_coding	LIM homeobox transcription factor 1 beta [Source:MGI Symbol;Acc:MGI:1100513]	Homeobox	119	157	117	174	661	515	532	0.626234	0.703757	0.570212	0.77957	2.70761	2.31305	2.87905
ENSMUSG00000042429	6796.53	7009.21	6909.33	7353.87	4659.24	4780.99	4679.11	7017.23	4706.45	0.576533	6.28442e-53	5.40117e-51	Adora1	1	134199223	134235431	-	5785	protein_coding	adenosine A1 receptor [Source:MGI Symbol;Acc:MGI:99401]	-	6110	7370	6696	7743	5376	5033	4096	27.1236	27.8681	27.5285	29.2639	18.5763	19.0687	18.6988
ENSMUSG00000034488	249.169	235.859	266.22	202.295	786.94	673.499	827.07	238.386	762.503	-1.67869	6.68919e-53	5.72823e-51	Edil3	13	88821472	89323223	+	13677	protein_coding	EGF-like repeats and discoidin I-like domains 3 [Source:MGI Symbol;Acc:MGI:1329025]	-	224	248	258	213	908	709	724	0.420598	0.396646	0.448641	0.340498	1.32709	1.1362	1.39799
ENSMUSG00000020601	1968.88	2112.27	2056.49	2078.04	3269.09	3596.43	3614.43	2053.92	3493.32	-0.764848	6.97784e-53	5.95384e-51	Trib2	12	15791727	15816922	-	4335	protein_coding	tribbles pseudokinase 2 [Source:MGI Symbol;Acc:MGI:2145021]	-	1770	2221	1993	2188	3772	3786	3164	10.4856	11.2073	10.9342	11.0353	17.3935	19.1421	19.2755
ENSMUSG00000053332	3493.93	3346.73	3295.76	3439.97	2125.95	1926.45	2085.95	3394.1	2046.12	0.730028	8.13917e-53	6.91976e-51	Gas5	1	161034422	161038539	+	3760	processed_transcript	growth arrest specific 5 [Source:MGI Symbol;Acc:MGI:95659]	-	3141	3519	3194	3622	2453	2028	1826	21.4531	20.4727	20.2031	21.0614	13.0411	11.8216	12.8254
ENSMUSG00000028600	975.542	1010.01	953.437	953.543	1808.75	1707.02	1786.65	973.133	1767.47	-0.86082	1.18053e-52	1.00007e-50	Podn	4	108014791	108096445	-	4270	protein_coding	podocan [Source:MGI Symbol;Acc:MGI:2674939]	-	877	1062	924	1004	2087	1797	1564	5.2745	5.44051	5.14653	5.14081	9.77009	9.22398	9.67311
ENSMUSG00000025085	1532.84	1582.54	1476.59	1526.24	2621.69	2701.6	3000.98	1529.55	2774.76	-0.857628	1.2295e-52	1.03783e-50	Ablim1	19	57032733	57314919	-	11949	protein_coding	actin-binding LIM protein 1 [Source:MGI Symbol;Acc:MGI:1194500]	-	1378	1664	1431	1607	3025	2844	2627	2.96161	3.04624	2.84825	2.94042	5.06055	5.2167	5.80612
ENSMUSG00000032024	804.238	828.361	790.404	831.026	1726.41	1593.98	1970.57	813.507	1763.66	-1.11436	1.38918e-52	1.16844e-50	Clmp	9	40685962	40785319	+	4591	protein_coding	CXADR-like membrane protein [Source:MGI Symbol;Acc:MGI:1918816]	-	723	871	766	875	1992	1678	1725	4.04428	4.15005	3.96818	4.16703	8.67334	8.01092	9.92291
ENSMUSG00000034205	3818.74	3985.83	3862.25	3535.9	6210.59	6154.59	6795.91	3800.68	6387.03	-0.748423	1.6761e-52	1.40477e-50	Loxl2	14	69609068	69695834	+	5405	protein_coding	lysyl oxidase-like 2 [Source:MGI Symbol;Acc:MGI:2137913]	-	3433	4191	3743	3723	7166	6479	5949	16.3113	16.9615	16.47	15.0599	26.5024	26.273	29.0674
ENSMUSG00000090958	228.034	259.635	258.997	259.28	720.206	645.951	743.678	251.487	703.278	-1.48081	2.07643e-52	1.73415e-50	Lrrc32	7	98489283	98502181	+	4688	protein_coding	leucine rich repeat containing 32 [Source:MGI Symbol;Acc:MGI:93882]	-	205	273	251	273	831	680	651	1.12299	1.27385	1.27338	1.27321	3.54338	3.17921	3.66734
ENSMUSG00000026904	318.136	393.733	459.177	284.923	3102.69	3544.18	4439.22	363.992	3695.36	-3.34359	9.3105e-52	7.74837e-50	Slc4a10	2	62046462	62326730	+	6424	protein_coding	solute carrier family 4, sodium bicarbonate cotransporter-like, member 10 [Source:MGI Symbol;Acc:MGI:2150150]	-	286	414	445	300	3580	3731	3886	1.14333	1.40974	1.6475	1.02104	11.1399	12.7297	15.9755
ENSMUSG00000014599	48381.1	51776.8	51705.4	53185.6	35520.6	32916.9	34894.6	51262.2	34444	0.573691	9.46194e-52	7.84677e-50	Csf1	3	107741048	107760469	-	5281	protein_coding	colony stimulating factor 1 (macrophage) [Source:MGI Symbol;Acc:MGI:1339753]	-	43494	54442	50109	56000	40985	34652	30546	211.506	225.507	225.668	231.845	155.136	143.817	152.755
ENSMUSG00000032324	16975.8	17123.6	17624.1	17625.3	11832.7	12413.7	11264.8	17337.2	11837.1	0.55026	1.03127e-51	8.52243e-50	Tspan3	9	56131725	56165477	-	4274	protein_coding	tetraspanin 3 [Source:MGI Symbol;Acc:MGI:1928098]	-	15261	18005	17080	18558	13653	13068	9861	91.6977	92.1513	95.0437	94.9341	63.8554	67.0151	60.9318
ENSMUSG00000028081	5007.86	4894.08	5100.48	5041.24	7271.4	7020.92	7399.08	5010.91	7230.46	-0.528841	1.89637e-51	1.5617e-49	Rps3a1	3	86137940	86142702	-	977	protein_coding	ribosomal protein S3A1 [Source:MGI Symbol;Acc:MGI:1202063]	-	4502	5146	4943	5308	8390	7391	6477	118.337	115.217	120.328	118.785	171.661	165.808	175.08
ENSMUSG00000030214	1812.04	1880.22	1734.55	1899.49	3460.63	3570.78	3056.96	1831.57	3362.79	-0.877219	2.74786e-51	2.25506e-49	Plbd1	6	136612070	136661928	-	2633	protein_coding	phospholipase B domain containing 1 [Source:MGI Symbol;Acc:MGI:1914107]	-	1629	1977	1681	2000	3993	3759	2676	15.8884	16.4247	15.184	16.6075	30.3147	31.291	26.8406
ENSMUSG00000021319	1236.95	1661.48	1645.81	1208.07	6750.52	6834.73	7453.91	1438.08	7013.06	-2.28571	2.88532e-51	2.35967e-49	Sfrp4	13	19623104	19632994	+	4179	protein_coding	secreted frizzled-related protein 4 [Source:MGI Symbol;Acc:MGI:892010]	-	1112	1747	1595	1272	7789	7195	6525	6.83349	9.14457	9.07734	6.65488	37.2575	37.736	41.235
ENSMUSG00000008734	12305	12496.7	11842.6	12495.8	8482.14	8897.03	8453.48	12285	8610.88	0.512626	5.21607e-51	4.2511e-49	Gprc5b	7	118972047	118995211	-	4630	protein_coding	G protein-coupled receptor, family C, group 5, member B [Source:MGI Symbol;Acc:MGI:1927596]	-	11062	13140	11477	13157	9787	9366	7400	61.3568	62.0808	58.9546	62.13	42.2545	44.3375	42.2093
ENSMUSG00000027322	11133.6	12006	11691	12471.1	19241.9	19592.3	17639.2	11825.4	18824.5	-0.670744	5.51028e-51	4.47545e-49	Siglec1	2	131069220	131086765	-	7143	protein_coding	sialic acid binding Ig-like lectin 1, sialoadhesin [Source:MGI Symbol;Acc:MGI:99668]	-	10009	12624	11330	13131	22202	20625	15441	35.9849	38.6598	37.7241	40.1923	62.132	63.2865	57.089
ENSMUSG00000029309	6374.95	6319.7	5693.8	6355.69	3423.36	3845.31	3381.39	6186.03	3550.02	0.800889	7.49952e-51	6.07024e-49	Sparcl1	5	104079111	104113733	-	2937	protein_coding	SPARC-like 1 [Source:MGI Symbol;Acc:MGI:108110]	-	5731	6645	5518	6692	3950	4048	2960	50.1114	49.4919	44.6836	49.817	26.8842	30.2089	26.6161
ENSMUSG00000024053	4369.36	4227.4	4411.2	4402.06	6396.05	6516.51	6164.18	4352.5	6358.92	-0.547502	1.54083e-50	1.24292e-48	Emilin2	17	71252172	71311978	-	5505	protein_coding	elastin microfibril interfacer 2 [Source:MGI Symbol;Acc:MGI:2389136]	-	3928	4445	4275	4635	7380	6860	5396	18.3242	17.6627	18.4692	18.4085	26.798	27.3127	25.8864
ENSMUSG00000039286	5114.64	5189.86	5291.37	5292.92	7749.8	7361	7973.69	5222.2	7694.83	-0.558753	1.91162e-50	1.53677e-48	Fndc3b	3	27416162	27711307	-	11485	protein_coding	fibronectin type III domain containing 3B [Source:MGI Symbol;Acc:MGI:1919257]	-	4598	5457	5128	5573	8942	7749	6980	10.2813	10.3936	10.6191	10.6092	15.5635	14.7881	16.0502
ENSMUSG00000025555	2501.7	2562.12	2448.6	2456.04	3840.23	4056.19	3778.93	2492.11	3891.79	-0.643355	3.43187e-50	2.74957e-48	Farp1	14	121035200	121283744	+	5524	protein_coding	FERM, RhoGEF (Arhgef) and pleckstrin domain protein 1 (chondrocyte-derived) [Source:MGI Symbol;Acc:MGI:2446173]	-	2249	2694	2373	2586	4431	4270	3308	10.4555	10.6681	10.2168	10.2353	16.0344	16.9423	15.815
ENSMUSG00000057722	2706.38	2751.38	2773.64	2287.93	7412.66	7020.92	8572.28	2629.83	7668.62	-1.54396	3.9316e-50	3.1393e-48	Lepr	4	101717404	101815352	+	7049	protein_coding	leptin receptor [Source:MGI Symbol;Acc:MGI:104993]	-	2433	2893	2688	2409	8553	7391	7504	8.86389	8.97767	9.06926	7.47197	24.2547	22.9812	28.114
ENSMUSG00000038112	91.2137	92.2514	102.154	78.8287	357.07	379.971	413.535	91.112	383.525	-2.07348	5.4739e-50	4.35608e-48	AW551984	9	39587396	39604403	-	6082	protein_coding	expressed sequence AW551984 [Source:MGI Symbol;Acc:MGI:2143322]	-	82	97	99	83	412	400	362	0.34624	0.348874	0.387132	0.298372	1.35411	1.44149	1.57188
ENSMUSG00000001555	2576.23	2815.1	2568.3	2470.28	4354.17	4171.14	4320.41	2607.48	4281.91	-0.715371	1.10911e-49	8.79658e-48	Fkbp10	11	100415697	100424824	+	2935	protein_coding	FK506 binding protein 10 [Source:MGI Symbol;Acc:MGI:104769]	-	2316	2960	2489	2601	5024	4391	3782	20.2647	22.0611	20.1691	19.3757	34.2173	32.7909	34.0307
ENSMUSG00000051331	1214.7	1255.38	1193.86	1128.3	2628.62	2265.58	2950.72	1198.06	2614.97	-1.12525	1.14681e-49	9.06515e-48	Cacna1c	6	118587240	119196418	-	21191	protein_coding	calcium channel, voltage-dependent, L type, alpha 1C subunit [Source:MGI Symbol;Acc:MGI:103013]	-	1092	1320	1157	1188	3033	2385	2583	1.32337	1.36259	1.29853	1.22572	2.86105	2.46681	3.21907
ENSMUSG00000053279	404.9	466.963	459.177	386.546	981.942	1166.51	1094.38	429.397	1080.95	-1.33079	1.35377e-49	1.06654e-47	Aldh1a1	19	20492715	20643462	+	4934	protein_coding	aldehyde dehydrogenase family 1, subfamily A1 [Source:MGI Symbol;Acc:MGI:1353450]	-	364	491	445	407	1133	1228	958	1.89458	2.17683	2.14502	1.80352	4.59023	5.45503	5.12771
ENSMUSG00000006219	901.013	994.794	949.31	917.452	1780.15	1686.12	1899.75	940.642	1788.67	-0.925454	3.45081e-49	2.70963e-47	Fblim1	4	141576062	141606096	-	4457	protein_coding	filamin binding LIM protein 1 [Source:MGI Symbol;Acc:MGI:1921452]	-	810	1046	920	966	2054	1775	1663	4.66715	5.13372	4.90925	4.73871	9.21217	8.72878	9.85387
ENSMUSG00000020427	23123.8	24301.1	25304.3	23426.4	16882.8	15919.8	15626.4	24038.9	16143	0.574248	5.77868e-49	4.52249e-47	Igfbp3	11	7206086	7213923	-	3130	protein_coding	insulin-like growth factor binding protein 3 [Source:MGI Symbol;Acc:MGI:96438]	-	20788	25552	24523	24666	19480	16759	13679	170.56	178.576	186.337	172.298	124.408	117.355	115.416
ENSMUSG00000036872	4539.55	4287.31	4348.25	4422.96	2616.49	2542.96	2900.46	4399.52	2686.63	0.712907	7.07892e-49	5.52179e-47	Abcc12	8	86482260	86580686	-	6651	protein_coding	ATP-binding cassette, sub-family C (CFTR/MRP), member 12 [Source:MGI Symbol;Acc:MGI:2441679]	-	4081	4508	4214	4657	3019	2677	2539	15.7576	14.8265	15.0688	15.3089	9.07361	8.82184	10.0817
ENSMUSG00000030536	6974.51	6925.52	7105.38	7076.54	9555.08	9573.38	9422.2	7020.49	9516.89	-0.43907	8.5177e-49	6.62223e-47	Iqgap1	7	80711583	80825974	-	16538	protein_coding	IQ motif containing GTPase activating protein 1 [Source:MGI Symbol;Acc:MGI:1352757]	-	6270	7282	6886	7451	11025	10078	8248	9.73631	9.63187	9.90271	9.85048	13.326	13.3564	13.1711
ENSMUSG00000032482	4243.66	4210.28	4156.33	4184.57	2905.09	2827.94	2738.24	4198.71	2823.76	0.571201	1.52135e-48	1.17892e-46	Cspg5	9	110243783	110262576	+	10074	protein_coding	chondroitin sulfate proteoglycan 5 [Source:MGI Symbol;Acc:MGI:1352747]	-	3815	4427	4028	4406	3352	2977	2397	9.72529	9.61281	9.5095	9.56243	6.65129	6.47701	6.28382
ENSMUSG00000022587	19164.9	23029.6	22740.1	22503.2	37249.6	36691.9	36151.2	21859.4	36697.6	-0.747327	3.93487e-48	3.03923e-46	Ly6e	15	74955051	74959905	+	3784	protein_coding	lymphocyte antigen 6 complex, locus E [Source:MGI Symbol;Acc:MGI:106651]	-	17229	24215	22038	23694	42980	38626	31646	116.928	139.983	138.513	136.903	227.049	223.731	220.864
ENSMUSG00000061751	1121.26	1019.52	1082.42	1007.68	2078.28	2037.6	2481.21	1057.72	2199.03	-1.05522	5.33601e-48	4.10803e-46	Kalrn	16	33969073	34573532	-	24050	protein_coding	kalirin, RhoGEF kinase [Source:MGI Symbol;Acc:MGI:2685385]	-	1008	1072	1049	1061	2398	2145	2172	1.07635	0.97504	1.03736	0.964553	1.99314	1.95484	2.38508
ENSMUSG00000029108	1265.87	1322.9	1345.54	1211.87	2380.75	2352.02	2780.51	1286.55	2504.43	-0.959656	6.38366e-48	4.89863e-46	Pcdh7	5	57717967	58133230	+	10604	protein_coding	protocadherin 7 [Source:MGI Symbol;Acc:MGI:1860487]	-	1138	1391	1304	1276	2747	2476	2434	2.75602	2.86946	2.92468	2.63091	5.17837	5.11775	6.06189
ENSMUSG00000072812	763.081	850.235	747.066	650.574	1690.01	1579.73	1759.24	752.739	1676.33	-1.15472	8.74801e-48	6.69124e-46	Ahnak2	12	112772194	112802657	-	14163	protein_coding	AHNAK nucleoprotein 2 [Source:MGI Symbol;Acc:MGI:2144831]	-	686	894	724	685	1950	1663	1540	1.24388	1.38078	1.21578	1.05745	2.75222	2.57356	2.87159
ENSMUSG00000032420	365.967	402.292	321.94	304.868	950.741	881.534	1049.83	348.767	960.702	-1.46079	1.07539e-47	8.18191e-46	Nt5e	9	88327197	88372092	+	8602	protein_coding	5' nucleotidase, ecto [Source:MGI Symbol;Acc:MGI:99782]	-	329	423	312	321	1097	928	919	0.982214	1.07568	0.862632	0.81589	2.54924	2.36454	2.82146
ENSMUSG00000004902	23243.9	24445.7	22008.5	24913.7	15555.1	15548.4	14448.6	23652.9	15184	0.639324	1.07661e-47	8.18191e-46	Slc25a18	6	120773578	120794336	+	1911	protein_coding	solute carrier family 25 (mitochondrial carrier), member 18 [Source:MGI Symbol;Acc:MGI:1919053]	-	20896	25704	21329	26232	17948	16368	12648	280.81	294.227	265.448	300.121	187.741	187.73	174.791
ENSMUSG00000023411	441.608	516.418	463.305	412.189	1108.48	1019.27	1197.2	458.38	1108.31	-1.2721	3.4207e-47	2.59129e-45	Nfatc4	14	55823144	55833943	+	5808	protein_coding	nuclear factor of activated T cells, cytoplasmic, calcineurin dependent 4 [Source:MGI Symbol;Acc:MGI:1920431]	RHD	397	543	449	434	1279	1073	1048	1.75539	2.04511	1.83861	1.63376	4.40198	4.04922	4.76532
ENSMUSG00000002489	559.518	598.208	554.108	604.987	1163.94	1241.56	1400.54	579.205	1268.68	-1.12801	6.67435e-47	5.03988e-45	Tiam1	16	89787111	90143769	-	10048	protein_coding	T cell lymphoma invasion and metastasis 1 [Source:MGI Symbol;Acc:MGI:103306]	-	503	629	537	637	1343	1307	1226	1.28558	1.36935	1.27106	1.38607	2.67178	2.85098	3.22232
ENSMUSG00000043252	2911.05	3131.79	2807.69	2735.26	4647.97	4668.9	4642.56	2896.45	4653.14	-0.683836	7.32783e-47	5.51571e-45	Tmem64	4	15265831	15286753	+	4670	protein_coding	transmembrane protein 64 [Source:MGI Symbol;Acc:MGI:2140359]	-	2617	3293	2721	2880	5363	4915	4064	14.3912	15.4247	13.8574	13.4835	22.9559	23.0677	22.9823
ENSMUSG00000062098	986.665	1027.13	982.329	892.759	1742.88	1794.41	1886.04	972.221	1807.78	-0.894215	8.73066e-47	6.55076e-45	Btbd3	2	138256565	138589292	+	5776	protein_coding	BTB (POZ) domain containing 3 [Source:MGI Symbol;Acc:MGI:2385155]	-	887	1080	952	940	2011	1889	1651	3.94372	4.09015	3.91994	3.55817	6.95968	7.16808	7.54879
ENSMUSG00000050010	3475.02	3493.19	3434.03	3693.55	2119.02	1897.96	2200.19	3523.95	2072.39	0.767019	9.82786e-47	7.35068e-45	Shisa3	5	67607882	67623552	+	4754	protein_coding	shisa family member 3 [Source:MGI Symbol;Acc:MGI:3041225]	-	3124	3673	3328	3889	2445	1998	1926	16.8757	16.9007	16.6492	17.8856	10.2807	9.21158	10.6993
ENSMUSG00000014329	6724.23	6877.96	6585.32	6650.11	9228.35	9236.15	9675.81	6709.41	9380.1	-0.482943	1.2209e-46	9.10281e-45	Bicc1	10	70922832	71159700	-	7441	protein_coding	BicC family RNA binding protein 1 [Source:MGI Symbol;Acc:MGI:1933388]	-	6045	7232	6382	7002	10648	9723	8470	20.8629	21.2603	20.3984	20.5739	28.6049	28.6396	30.0614
ENSMUSG00000030208	679.653	654.319	645.944	730.353	1288.74	1483.79	1477.07	677.567	1416.54	-1.06228	1.30401e-46	9.69193e-45	Emp1	6	135362545	135383173	+	5935	protein_coding	epithelial membrane protein 1 [Source:MGI Symbol;Acc:MGI:107941]	-	611	688	626	769	1487	1562	1293	2.64381	2.53577	2.50856	2.8329	5.00835	5.76844	5.75354
ENSMUSG00000063063	6251.48	6241.71	6321.17	6635.86	4218.1	4186.33	3767.51	6362.55	4057.32	0.648036	1.33895e-46	9.92039e-45	Ctnna2	6	76881637	77979699	-	6947	protein_coding	catenin (cadherin associated protein), alpha 2 [Source:MGI Symbol;Acc:MGI:88275]	-	5620	6563	6126	6987	4867	4407	3298	20.7754	20.6656	20.9725	21.9897	14.0045	13.9041	12.5375
ENSMUSG00000000732	2352.65	2647.71	2842.77	2821.69	1408.35	1181.71	1313.72	2666.2	1301.26	1.0349	2.11137e-46	1.55944e-44	Icosl	10	78069302	78083913	+	4620	protein_coding	icos ligand [Source:MGI Symbol;Acc:MGI:1354701]	-	2115	2784	2755	2971	1625	1244	1150	11.7565	13.1817	14.1824	14.06	7.03097	5.90169	6.57375
ENSMUSG00000032172	2548.42	2824.61	2803.56	2839.73	1625.88	1668.07	1666.71	2754.08	1653.55	0.737043	2.42535e-46	1.78577e-44	Olfm2	9	20667690	20746349	-	2665	protein_coding	olfactomedin 2 [Source:MGI Symbol;Acc:MGI:3045350]	-	2291	2970	2717	2990	1876	1756	1459	22.0769	24.3782	24.2473	24.5301	14.0715	14.4419	14.4582
ENSMUSG00000048482	979.991	884.473	948.278	917.452	1832.15	1664.27	1970.57	932.549	1822.33	-0.966327	4.60287e-46	3.37853e-44	Bdnf	2	109674700	109727007	+	6217	protein_coding	brain derived neurotrophic factor [Source:MGI Symbol;Acc:MGI:88145]	-	881	930	919	966	2114	1752	1725	3.63919	3.27224	3.51564	3.39721	6.79717	6.17662	7.32766
ENSMUSG00000017969	250.282	287.216	297.175	253.582	722.806	717.196	886.473	272.064	775.492	-1.50804	5.02634e-46	3.67794e-44	Ptgis	2	167191805	167240604	-	2567	protein_coding	prostaglandin I2 (prostacyclin) synthase [Source:MGI Symbol;Acc:MGI:1097156]	-	225	302	288	267	834	755	776	2.25095	2.5735	2.66831	2.27411	6.49448	6.44643	7.9835
ENSMUSG00000024140	8395	9124.33	8275.51	8573.34	5914.18	5797.41	5752.93	8592.04	5821.51	0.561604	5.48917e-46	4.00421e-44	Epas1	17	86753907	86833410	+	5309	protein_coding	endothelial PAS domain protein 1 [Source:MGI Symbol;Acc:MGI:109169]	-	7547	9594	8020	9027	6824	6103	5036	36.5066	39.5303	35.9279	37.1755	25.6939	25.1958	25.0513
ENSMUSG00000036862	2123.5	2242.57	2079.2	2141.67	4004.03	3449.19	4131.92	2146.73	3861.72	-0.846411	5.51551e-46	4.01105e-44	Dchs1	7	105752990	105787654	-	11052	protein_coding	dachsous cadherin related 1 [Source:MGI Symbol;Acc:MGI:2685011]	-	1909	2358	2015	2255	4620	3631	3617	4.43583	4.66708	4.33615	4.46099	8.35613	7.20084	8.64301
ENSMUSG00000028063	4093.49	4312.04	4295.63	4223.51	5923.72	6179.28	6139.05	4231.17	6080.68	-0.522591	5.83934e-46	4.23352e-44	Lmna	3	88480147	88509956	-	5838	protein_coding	lamin A [Source:MGI Symbol;Acc:MGI:96794]	-	3680	4534	4163	4447	6835	6505	5374	16.188	16.9887	16.9595	16.6544	23.4034	24.422	24.3103
ENSMUSG00000018927	292.551	256.782	307.494	229.838	1058.21	989.825	740.25	271.666	929.428	-1.77887	6.20426e-46	4.48434e-44	Ccl6	11	83587882	83593087	-	1795	protein_coding	chemokine (C-C motif) ligand 6 [Source:MGI Symbol;Acc:MGI:98263]	-	263	270	298	242	1221	1042	648	3.76271	3.29035	3.94841	2.94766	13.5974	12.7233	9.53384
ENSMUSG00000020953	250.282	274.852	284.793	298.22	696.806	691.548	671.709	277.037	686.688	-1.30813	6.65385e-46	4.79463e-44	Coch	12	51593341	51605771	+	2998	protein_coding	cochlin [Source:MGI Symbol;Acc:MGI:1278313]	-	225	289	276	314	804	728	588	1.92735	2.10867	2.18951	2.28994	5.36079	5.32228	5.17968
ENSMUSG00000005089	27464.2	26286.9	26662.2	26576.7	20055.7	18554	19379	26747.5	19329.6	0.468459	8.42728e-46	6.05406e-44	Slc1a2	2	102658659	102790784	+	13133	protein_coding	solute carrier family 1 (glial high affinity glutamate transporter), member 2 [Source:MGI Symbol;Acc:MGI:101931]	-	24690	27640	25839	27983	23141	19532	16964	48.28	46.038	46.7931	46.5861	35.2227	32.5972	34.1131
ENSMUSG00000062184	753.069	831.214	904.94	718.006	1723.81	1616.78	1816.36	801.807	1718.98	-1.09967	9.44878e-46	6.76733e-44	Hs6st2	X	51387212	51681856	-	7807	protein_coding	heparan sulfate 6-O-sulfotransferase 2 [Source:MGI Symbol;Acc:MGI:1354959]	-	677	874	877	756	1989	1702	1590	2.22697	2.44889	2.67169	2.11721	5.09278	4.7783	5.37861
ENSMUSG00000029380	38528.9	42312	38437.8	40058.3	26872.1	23245.7	25200.5	39834.2	25106.1	0.665958	1.01194e-45	7.22576e-44	Cxcl1	5	90891241	90893115	+	1875	protein_coding	chemokine (C-X-C motif) ligand 1 [Source:MGI Symbol;Acc:MGI:108068]	-	34637	44490	37251	42178	31006	24471	22060	474.405	519.044	472.505	491.825	330.559	286.054	310.715
ENSMUSG00000019846	5556.25	5829.91	5693.8	5034.59	9531.68	8823.88	10299.5	5528.64	9551.7	-0.788614	1.18261e-45	8.41897e-44	Lama4	10	38965515	39110188	+	12068	protein_coding	laminin, alpha 4 [Source:MGI Symbol;Acc:MGI:109321]	-	4995	6130	5518	5301	10998	9289	9016	10.6294	11.1114	10.8747	9.60391	18.2172	16.8706	19.7304
ENSMUSG00000021823	3568.46	3640.6	3439.19	3700.2	5196.58	5317.7	5212.6	3587.11	5242.29	-0.547068	1.44415e-45	1.025e-43	Vcl	14	20929398	21033676	+	8191	protein_coding	vinculin [Source:MGI Symbol;Acc:MGI:98927]	-	3208	3828	3333	3896	5996	5598	4563	10.0579	10.223	9.67762	10.3994	14.6328	14.9794	14.712
ENSMUSG00000016262	365.967	276.754	301.303	269.727	806.007	891.033	805.365	303.438	834.135	-1.463	1.44989e-45	1.02599e-43	Sertad4	1	192844488	192855756	-	3850	protein_coding	SERTA domain containing 4 [Source:MGI Symbol;Acc:MGI:2443496]	-	329	291	292	284	930	938	705	2.19455	1.65339	1.80382	1.61281	4.82866	5.33998	4.83599
ENSMUSG00000030087	972.205	931.074	1016.38	1039.97	479.271	480.664	471.795	989.907	477.243	1.05214	2.07656e-45	1.46506e-43	Klf15	6	90462576	90475238	+	2791	protein_coding	Kruppel-like factor 15 [Source:MGI Symbol;Acc:MGI:1929988]	zf-C2H2	874	979	985	1095	553	506	413	8.04195	7.67301	8.39357	8.57788	3.96068	3.97364	3.90794
ENSMUSG00000024754	3839.87	3759.48	3642.46	3727.74	5463.51	5259.75	5406.8	3742.39	5376.69	-0.522947	2.4316e-45	1.71044e-43	Tmem2	19	21778342	21858327	+	6667	protein_coding	transmembrane protein 2 [Source:MGI Symbol;Acc:MGI:1890373]	-	3452	3953	3530	3925	6304	5537	4733	13.2969	12.97	12.5926	12.8717	18.9012	18.203	18.7484
ENSMUSG00000032252	1127.94	1117.48	1047.34	1033.32	1833.02	1870.41	1921.45	1081.52	1874.96	-0.793615	5.01841e-45	3.51959e-43	Glce	9	62057248	62122655	-	6828	protein_coding	glucuronyl C5-epimerase [Source:MGI Symbol;Acc:MGI:2136405]	-	1014	1175	1015	1088	2115	1969	1682	3.81377	3.76432	3.53543	3.48386	6.19186	6.32048	6.50564
ENSMUSG00000008540	12163.7	12162	11655.9	12159.6	8719.61	8356.52	7910.86	12035.3	8328.99	0.530419	5.60714e-45	3.92085e-43	Mgst1	6	138140316	138156755	+	2013	protein_coding	microsomal glutathione S-transferase 1 [Source:MGI Symbol;Acc:MGI:1913850]	-	10935	12788	11296	12803	10061	8797	6925	139.503	138.964	133.46	139.057	99.9083	95.7831	90.8518
ENSMUSG00000041308	1334.83	1468.41	1421.9	1516.74	2456.15	2480.26	2749.67	1435.47	2562.03	-0.833595	7.00949e-45	4.887e-43	Sntb2	8	106935750	107019714	+	10350	protein_coding	syntrophin, basic 2 [Source:MGI Symbol;Acc:MGI:101771]	-	1200	1544	1378	1597	2834	2611	2407	2.97749	3.26324	3.1665	3.37357	5.47348	5.52923	6.14176
ENSMUSG00000029767	17212.7	17123.6	17710.8	16805.7	22476.3	23205.8	22910.1	17213.2	22864.1	-0.409581	1.15303e-44	8.01524e-43	Calu	6	29348069	29377110	+	4663	protein_coding	calumenin [Source:MGI Symbol;Acc:MGI:1097158]	-	15474	18005	17164	17695	25934	24429	20055	85.2211	84.4638	87.5434	82.9681	111.175	114.825	113.583
ENSMUSG00000035799	502.788	521.173	580.936	542.304	1176.08	1098.12	1334.28	536.8	1202.82	-1.16187	1.23157e-44	8.53613e-43	Twist1	12	33957671	33959829	+	1628	protein_coding	twist basic helix-loop-helix transcription factor 1 [Source:MGI Symbol;Acc:MGI:98872]	bHLH	452	548	563	571	1357	1156	1168	7.13007	7.36324	8.22478	7.66845	16.6621	15.5633	18.9472
ENSMUSG00000055980	3595.16	3600.66	3423.71	3868.31	5498.18	5520.03	5543.88	3621.96	5520.7	-0.607661	1.36494e-44	9.43288e-43	Irs1	1	82233101	82291416	-	9144	protein_coding	insulin receptor substrate 1 [Source:MGI Symbol;Acc:MGI:99454]	-	3232	3786	3318	4073	6344	5811	4853	9.07705	9.05706	8.62999	9.73877	13.8686	13.9288	14.0162
ENSMUSG00000027014	9312.7	9024.47	9520.96	9574.37	14683.2	13448.1	15610.4	9358.12	14580.6	-0.639518	1.68911e-44	1.16391e-42	Cwc22	2	77881159	77946375	-	6822	protein_coding	CWC22 spliceosome-associated protein [Source:MGI Symbol;Acc:MGI:2136773]	-	8372	9489	9227	10081	16942	14157	13665	31.5157	30.4265	32.1676	32.3086	49.6429	45.4839	52.9
ENSMUSG00000032419	993.34	1050.91	954.469	855.719	2043.62	1853.31	2261.88	963.608	2052.93	-1.0905	2.37507e-44	1.63182e-42	Tbx18	9	87702800	87731260	-	4718	protein_coding	T-box18 [Source:MGI Symbol;Acc:MGI:1923615]	T-box	893	1105	925	901	2358	1951	1980	4.86075	5.12327	4.66288	4.17535	9.99056	9.06353	11.0832
ENSMUSG00000078190	70.0788	61.818	59.8478	57.9344	325.003	265.03	363.271	62.4197	317.768	-2.34878	3.10432e-44	2.12668e-42	Dnm3os	1	162217623	162225550	+	7928	antisense	dynamin 3, opposite strand [Source:MGI Symbol;Acc:MGI:3052332]	-	63	65	58	61	375	279	318	0.204074	0.179346	0.173994	0.168226	0.945522	0.771327	1.0593
ENSMUSG00000038296	1344.85	1365.7	1317.68	1418.92	763.54	754.243	717.403	1361.79	745.062	0.868817	3.12766e-44	2.13648e-42	Galnt18	7	111471661	111779977	-	2575	protein_coding	polypeptide N-acetylgalactosaminyltransferase 18 [Source:MGI Symbol;Acc:MGI:2446239]	-	1209	1436	1277	1494	881	794	628	12.0575	12.1989	11.7946	12.6853	6.83916	6.75836	6.4408
ENSMUSG00000057751	823.148	832.165	846.124	771.192	1527.08	1477.14	1439.38	818.157	1481.2	-0.857704	3.90611e-44	2.66055e-42	Megf6	4	154170730	154275713	+	7877	protein_coding	multiple EGF-like-domains 6 [Source:MGI Symbol;Acc:MGI:1919351]	-	740	875	820	812	1762	1555	1260	2.41257	2.42991	2.47584	2.25383	4.47146	4.32681	4.22442
ENSMUSG00000049521	6342.69	6861.8	6460.47	6957.82	4264.04	4525.46	4168.48	6655.69	4319.32	0.623755	4.0405e-44	2.74417e-42	Cdc42ep1	15	78842624	78850897	+	2560	protein_coding	CDC42 effector protein (Rho GTPase binding) 1 [Source:MGI Symbol;Acc:MGI:1929763]	-	5702	7215	6261	7326	4920	4764	3649	57.2001	61.6509	58.1666	62.5681	38.4175	40.7877	37.6436
ENSMUSG00000072949	3381.58	3401.89	3262.74	3354.49	2055.75	2032.85	1728.39	3350.18	1939	0.786631	6.58321e-44	4.45828e-42	Acot1	12	84009490	84018371	+	3919	protein_coding	acyl-CoA thioesterase 1 [Source:MGI Symbol;Acc:MGI:1349396]	-	3040	3577	3162	3532	2372	2140	1513	19.9209	19.9658	19.1892	19.7048	12.0988	11.9684	10.1958
ENSMUSG00000041797	1072.32	1138.4	1148.46	1107.4	1979.48	2019.55	2356.69	1116.64	2118.57	-0.921824	1.12031e-43	7.56531e-42	Abca9	11	110100749	110168196	-	8048	protein_coding	ATP-binding cassette, sub-family A (ABC1), member 9 [Source:MGI Symbol;Acc:MGI:2386796]	-	964	1197	1113	1166	2284	2126	2063	3.07609	3.25349	3.2891	3.16764	5.67299	5.78993	6.76969
ENSMUSG00000031453	7952.28	7936.48	8004.13	8550.54	5567.51	5747.07	5419.36	8110.86	5577.98	0.539913	1.17917e-43	7.94009e-42	Rasa3	8	13566948	13677603	-	5095	protein_coding	RAS p21 protein activator 3 [Source:MGI Symbol;Acc:MGI:1197013]	-	7149	8345	7757	9003	6424	6050	4744	36.0339	35.8282	36.2093	38.6339	25.2038	26.0261	24.59
ENSMUSG00000054855	20267.2	20675.7	21201.6	20009.2	14957.9	13491.8	14317.2	20538.4	14255.7	0.526691	1.37348e-43	9.22222e-42	Rnd1	15	98663421	98677461	-	2967	protein_coding	Rho family GTPase 1 [Source:MGI Symbol;Acc:MGI:2444878]	-	18220	21740	20547	21068	17259	14203	12533	157.703	160.282	164.703	155.25	116.279	104.921	111.556
ENSMUSG00000028369	2631.85	2555.46	2615.76	2677.33	4826.51	4174.94	5237.73	2620.1	4746.39	-0.856629	1.49848e-43	1.0033e-41	Svep1	4	58042442	58206859	-	16117	protein_coding	sushi, von Willebrand factor type A, EGF and pentraxin domain containing 1 [Source:MGI Symbol;Acc:MGI:1928849]	-	2366	2687	2535	2819	5569	4395	4585	3.76999	3.64692	3.7408	3.82417	6.90712	5.97685	7.51298
ENSMUSG00000072662	210.236	289.118	216.69	215.592	703.739	645.951	751.674	232.909	700.455	-1.58501	7.83172e-43	5.22889e-41	Mansc4	6	147075060	147087032	-	1278	protein_coding	MANSC domain containing 4 [Source:MGI Symbol;Acc:MGI:3645619]	-	189	304	210	227	812	680	658	3.79788	5.20338	3.90804	3.88348	12.7007	11.6621	13.5973
ENSMUSG00000029802	768.642	814.095	779.053	740.8	1377.15	1422.99	1526.2	775.648	1442.11	-0.893054	8.22211e-43	5.47407e-41	Abcg2	6	58584523	58695676	+	8153	protein_coding	ATP binding cassette subfamily G member 2 (Junior blood group) [Source:MGI Symbol;Acc:MGI:1347061]	-	691	856	755	780	1589	1498	1336	2.17656	2.29667	2.20242	2.09172	3.89592	4.0271	4.32759
ENSMUSG00000054162	27.8091	19.972	26.8283	15.1959	175.068	265.98	275.309	22.4513	238.786	-3.4195	9.28243e-43	6.16265e-41	Spock3	8	62951009	63357103	+	6046	protein_coding	sparc/osteonectin, cwcv and kazal-like domains proteoglycan 3 [Source:MGI Symbol;Acc:MGI:1920152]	-	25	21	26	16	202	280	241	0.10619	0.0759791	0.102276	0.0578599	0.667863	1.01505	1.0527
ENSMUSG00000019303	264.742	261.538	251.774	248.833	598.005	630.752	626.014	256.722	618.257	-1.26791	1.04341e-42	6.90783e-41	Psmc3ip	11	101091823	101095436	-	1818	protein_coding	proteasome (prosome, macropain) 26S subunit, ATPase 3, interacting protein [Source:MGI Symbol;Acc:MGI:1098610]	-	238	275	244	262	690	664	548	3.36196	3.30888	3.19202	3.15089	7.58681	8.0052	7.96057
ENSMUSG00000035385	57522.5	58329.5	59970.6	58478.6	43268.7	38517.7	41398.1	58575.3	41061.5	0.512482	1.56154e-42	1.03092e-40	Ccl2	11	82035571	82037453	+	1138	protein_coding	chemokine (C-C motif) ligand 2 [Source:MGI Symbol;Acc:MGI:98259]	-	51712	61332	58119	61573	49925	40548	36239	1166.97	1178.93	1214.64	1182.97	876.96	780.953	840.991
ENSMUSG00000003934	462.743	515.467	426.158	447.329	997.542	1016.42	1174.35	462.924	1062.77	-1.1963	1.63946e-42	1.07935e-40	Efnb3	11	69554092	69560205	-	3183	protein_coding	ephrin B3 [Source:MGI Symbol;Acc:MGI:109196]	-	416	542	413	471	1151	1070	1028	3.35634	3.72482	3.08591	3.23527	7.22841	7.36792	8.52931
ENSMUSG00000051323	490.552	446.992	430.285	374.199	961.141	998.375	1039.55	435.507	999.689	-1.20013	2.79456e-42	1.83471e-40	Pcdh19	X	133582860	133688987	-	10464	protein_coding	protocadherin 19 [Source:MGI Symbol;Acc:MGI:2685563]	-	441	470	417	394	1109	1051	910	1.08231	0.982523	0.947782	0.823236	2.11855	2.20142	2.29668
ENSMUSG00000051726	466.08	477.425	352.896	436.882	122.201	111.142	122.233	433.321	118.525	1.8711	3.50087e-42	2.29205e-40	Kcnf1	12	17172100	17176888	-	4789	protein_coding	potassium voltage-gated channel, subfamily F, member 1 [Source:MGI Symbol;Acc:MGI:2687399]	-	419	502	342	460	141	117	107	2.24688	2.29299	1.69844	2.10009	0.588543	0.535475	0.59006
ENSMUSG00000017491	373.754	421.313	422.03	390.345	905.674	862.535	1047.55	401.86	938.585	-1.22083	3.77908e-42	2.46736e-40	Rarb	14	16430839	16819156	-	5265	protein_coding	retinoic acid receptor, beta [Source:MGI Symbol;Acc:MGI:97857]	THR-like	336	443	409	411	1045	908	917	1.63889	1.84055	1.84755	1.70675	3.96755	3.77994	4.59969
ENSMUSG00000079492	182.427	324.307	179.543	326.712	10.4001	5.69957	5.71181	253.247	7.27049	5.09551	3.9861e-42	2.59535e-40	Gm11127	17	36055816	36058371	-	1344	protein_coding	predicted gene 11127 [Source:MGI Symbol;Acc:MGI:3779381]	-	164	341	174	344	12	6	5	3.13368	5.55006	3.07907	5.59609	0.178479	0.0978475	0.098249
ENSMUSG00000039997	1022.26	1076.58	1177.35	930.749	1968.22	2132.59	2052.82	1051.74	2051.21	-0.963909	5.33768e-42	3.46582e-40	Ifi203	1	173920407	173942672	-	6706	protein_coding	interferon activated gene 203 [Source:MGI Symbol;Acc:MGI:96428]	-	919	1132	1141	980	2271	2245	1797	3.51934	3.69254	4.04662	3.19513	6.76952	7.33754	7.07688
ENSMUSG00000112474	11.1236	21.8741	17.5416	19.9446	202.802	201.385	162.215	17.621	188.801	-3.40984	6.02099e-42	3.89047e-40	Gm46209	10	7458356	7458908	+	553	processed_pseudogene	predicted gene, 46209 [Source:MGI Symbol;Acc:MGI:5825846]	-	10	23	17	21	234	212	142	0.464392	0.909799	0.731129	0.830271	8.45853	8.4025	6.78142
ENSMUSG00000049404	132.371	161.678	136.205	141.512	442.004	422.718	488.931	142.942	451.218	-1.65396	6.0246e-42	3.89047e-40	Rarres1	3	67478972	67515523	-	1325	protein_coding	retinoic acid receptor responder (tazarotene induced) 1 [Source:MGI Symbol;Acc:MGI:1924461]	-	119	170	132	149	510	445	428	2.30643	2.80657	2.36934	2.45865	7.69411	7.36109	8.53071
ENSMUSG00000022799	4513.97	4604.01	4397.78	4605.31	6405.59	6221.08	6276.14	4530.27	6300.93	-0.475912	6.67642e-42	4.29965e-40	Arhgap31	16	38598340	38713274	-	11141	protein_coding	Rho GTPase activating protein 31 [Source:MGI Symbol;Acc:MGI:1333857]	-	4058	4841	4262	4849	7391	6549	5494	9.35401	9.50503	9.09828	9.51599	13.2612	12.8839	13.0233
ENSMUSG00000030201	4835.44	4893.13	4980.78	4876.93	6784.32	6649.5	7067.79	4896.57	6833.87	-0.480396	7.86438e-42	5.05094e-40	Lrp6	6	134446476	134566965	-	13672	protein_coding	low density lipoprotein receptor-related protein 6 [Source:MGI Symbol;Acc:MGI:1298218]	-	4347	5145	4827	5135	7828	7000	6187	8.16521	8.23182	8.39683	8.21172	11.4452	11.2218	11.951
ENSMUSG00000062345	707.462	629.592	623.243	698.062	1692.61	1300.45	1543.33	664.59	1512.13	-1.18679	9.40554e-42	6.02439e-40	Serpinb2	1	107511423	107535478	+	2349	protein_coding	serine (or cysteine) peptidase inhibitor, clade B, member 2 [Source:MGI Symbol;Acc:MGI:97609]	-	636	662	604	735	1953	1369	1351	6.95319	6.16478	6.11539	6.84117	16.6197	12.7737	15.189
ENSMUSG00000035929	16262.7	16592.9	16975.1	16586.3	12884.8	12585.6	12609.4	16604.3	12693.3	0.387397	9.57585e-42	6.1169e-40	H2-Q4	17	35379617	35385290	+	2596	protein_coding	histocompatibility 2, Q region locus 4 [Source:MGI Symbol;Acc:MGI:95933]	-	14620	17447	16451	17464	14867	13249	11038	144.628	147.014	150.715	147.084	114.478	111.86	112.291
ENSMUSG00000047747	1086.78	1073.73	1016.38	1004.83	1890.22	1736.47	1975.14	1045.43	1867.28	-0.8364	1.15776e-41	7.37564e-40	Rnf150	8	82863356	83091268	+	17242	protein_coding	ring finger protein 150 [Source:MGI Symbol;Acc:MGI:2443860]	-	977	1129	985	1058	2181	1828	1729	1.45518	1.43235	1.35869	1.3416	2.52855	2.32373	2.64828
ENSMUSG00000027408	1047.85	1099.41	1292.92	1225.17	2413.69	2212.38	2723.39	1166.34	2449.82	-1.06937	1.18903e-41	7.5545e-40	Cpxm1	2	130390775	130397574	-	2432	protein_coding	carboxypeptidase X 1 (M14 family) [Source:MGI Symbol;Acc:MGI:1934569]	-	942	1156	1253	1290	2785	2329	2384	9.94712	10.3977	12.2534	11.5972	22.8911	20.9896	25.8881
ENSMUSG00000034981	4240.33	4424.26	4180.06	4340.33	6701.99	6260.03	7265.42	4296.24	6742.48	-0.649442	3.79116e-41	2.40225e-39	Parm1	5	91517615	91626894	+	5068	protein_coding	prostate androgen-regulated mucin-like protein 1 [Source:MGI Symbol;Acc:MGI:2443349]	-	3812	4652	4051	4570	7733	6590	6360	19.3164	20.0792	19.0106	19.7154	30.5011	28.5001	33.1419
ENSMUSG00000037225	9108.02	9103.41	8974.08	9325.53	6821.59	6330.32	6561.73	9127.76	6571.21	0.473923	4.06869e-41	2.57121e-39	Fgf2	3	37348346	37410108	+	6782	protein_coding	fibroblast growth factor 2 [Source:MGI Symbol;Acc:MGI:95516]	-	8188	9572	8697	9819	7871	6664	5744	31.0049	30.8736	30.4987	31.6545	23.1994	21.5365	22.3673
ENSMUSG00000015312	4112.4	4012.46	4401.91	4127.59	2809.76	2659.8	2556.61	4163.59	2675.39	0.636759	4.49494e-41	2.83301e-39	Gadd45b	10	80930073	80932204	+	1589	protein_coding	growth arrest and DNA-damage-inducible 45 beta [Source:MGI Symbol;Acc:MGI:107776]	-	3697	4219	4266	4346	3242	2800	2238	59.7497	58.0802	63.8509	59.7987	40.7843	38.6218	37.1958
ENSMUSG00000055320	8804.35	8581.29	8623.24	8571.44	11211.3	11317.4	11293.4	8645.08	11274	-0.383169	7.29518e-41	4.58568e-39	Tead1	7	112679318	112906807	+	13570	protein_coding	TEA domain family member 1 [Source:MGI Symbol;Acc:MGI:101876]	TEA	7915	9023	8357	9025	12936	11914	9886	14.9789	14.545	14.6467	14.541	19.0557	19.2431	19.2397
ENSMUSG00000027660	5435	5206.98	5197.47	5060.23	7406.6	7245.1	7188.88	5224.92	7280.19	-0.479198	7.59237e-41	4.75983e-39	Skil	3	31095058	31122577	+	9694	protein_coding	SKI-like [Source:MGI Symbol;Acc:MGI:106203]	-	4886	5475	5037	5328	8546	7627	6293	12.9438	12.3545	12.3577	12.0167	17.6224	17.2444	17.144
ENSMUSG00000032841	1883.23	2058.06	1909.97	1889.04	1155.28	1182.66	1106.95	1935.08	1148.3	0.752212	9.97734e-41	6.23848e-39	Prr5l	2	101714285	101883027	-	4967	protein_coding	proline rich 5 like [Source:MGI Symbol;Acc:MGI:1919696]	-	1693	2164	1851	1989	1333	1245	969	8.75332	9.53028	8.86303	8.75521	5.36463	5.4938	5.15213
ENSMUSG00000052353	9950.08	10251.3	10495	9825.1	13560	13634.3	13709.5	10130.4	13634.6	-0.428524	1.41606e-40	8.83079e-39	Cemip	7	83932857	84086502	-	12232	protein_coding	cell migration inducing protein, hyaluronan binding [Source:MGI Symbol;Acc:MGI:2443629]	-	8945	10779	10171	10345	15646	14353	12001	18.7799	19.2763	19.7759	18.4909	25.5688	25.7184	25.9106
ENSMUSG00000044968	1003.35	1002.4	931.768	883.262	461.071	434.117	478.65	955.196	457.946	1.06154	1.45678e-40	9.06079e-39	Napepld	5	21662901	21701396	-	3956	protein_coding	N-acyl phosphatidylethanolamine phospholipase D [Source:MGI Symbol;Acc:MGI:2140885]	-	902	1054	903	930	532	457	419	5.85545	5.8281	5.42877	5.13987	2.68819	2.53197	2.79715
ENSMUSG00000026571	2408.26	2313.89	2415.58	2452.24	3560.3	3478.64	3698.97	2397.49	3579.3	-0.57766	1.58039e-40	9.80384e-39	Dcaf6	1	165328698	165460475	-	6424	protein_coding	DDB1 and CUL4 associated factor 6 [Source:MGI Symbol;Acc:MGI:1921356]	-	2165	2433	2341	2582	4108	3662	3238	8.6549	8.28475	8.66695	8.78773	12.7829	12.4943	13.3116
ENSMUSG00000031428	4467.25	4329.16	4091.32	4193.12	2863.49	2930.53	2790.79	4270.21	2861.6	0.576763	2.72722e-40	1.68738e-38	Zcchc18	X	136993155	136998472	+	4876	protein_coding	zinc finger, CCHC domain containing 18 [Source:MGI Symbol;Acc:MGI:1914245]	-	4016	4552	3965	4415	3304	3085	2443	21.1514	20.4212	19.3397	19.7967	13.545	13.8672	13.2317
ENSMUSG00000031099	652.957	703.774	768.735	624.931	1369.34	1353.65	1531.91	687.599	1418.3	-1.0434	4.01492e-40	2.47762e-38	Smarca1	X	47809368	47892974	-	6118	protein_coding	SWI/SNF related, matrix associated, actin dependent regulator of chromatin, subfamily a, member 1 [Source:MGI Symbol;Acc:MGI:1935127]	-	587	740	745	658	1580	1425	1341	2.46399	2.64585	2.89612	2.35148	5.1624	5.10509	5.78864
ENSMUSG00000079065	849.845	894.934	816.2	897.508	1655.35	1530.33	1856.34	864.622	1680.67	-0.956751	5.49595e-40	3.38273e-38	BC005561	5	104508352	104522611	+	5409	protein_coding	cDNA sequence BC005561 [Source:MGI Symbol;Acc:MGI:3040669]	-	764	941	791	945	1910	1611	1625	3.62732	3.80553	3.478	3.8198	7.05863	6.52794	7.93403
ENSMUSG00000063796	126.809	175.943	107.313	114.919	462.804	512.011	555.188	131.246	510.001	-1.95414	8.907e-40	5.46797e-38	Slc22a8	19	8591254	8611834	+	3478	protein_coding	solute carrier family 22 (organic anion transporter), member 8 [Source:MGI Symbol;Acc:MGI:1336187]	-	114	185	104	121	534	539	486	0.841754	1.16355	0.711171	0.760644	3.06913	3.3967	3.69032
ENSMUSG00000015829	3729.75	3880.27	3564.04	3908.2	5403.71	5731.87	5618.14	3770.56	5584.57	-0.566059	9.15767e-40	5.60729e-38	Tnr	1	159523769	159931729	+	12867	protein_coding	tenascin R [Source:MGI Symbol;Acc:MGI:99516]	-	3353	4080	3454	4115	6235	6034	4918	6.69216	6.93626	6.38433	6.99227	9.68642	10.2784	10.0941
ENSMUSG00000027940	8178.09	8542.29	8822.39	8395.73	11642.9	11726.9	11382.5	8484.63	11584.1	-0.449275	9.65423e-40	5.89607e-38	Tpm3	3	90072649	90100902	+	6085	protein_coding	tropomyosin 3, gamma [Source:MGI Symbol;Acc:MGI:1890149]	-	7352	8982	8550	8840	13434	12345	9964	31.0281	32.289	33.4176	31.7627	44.1315	44.466	43.2445
ENSMUSG00000097815	1598.46	1571.13	1759.32	1498.7	2780.29	2605.65	2799.93	1606.9	2728.62	-0.764207	1.02593e-39	6.24945e-38	Gm26809	6	18844220	18847360	+	2981	lincRNA	predicted gene, 26809 [Source:MGI Symbol;Acc:MGI:5477303]	-	1437	1652	1705	1578	3208	2743	2451	12.3795	12.1225	13.6029	11.5737	21.5118	20.168	21.7139
ENSMUSG00000030772	6403.87	6828.51	6565.72	6549.43	9174.61	9235.2	8817.89	6586.88	9075.9	-0.462534	1.04039e-39	6.32126e-38	Dkk3	7	112116017	112159057	-	3359	protein_coding	dickkopf WNT signaling pathway inhibitor 3 [Source:MGI Symbol;Acc:MGI:1354952]	-	5757	7180	6363	6896	10586	9722	7719	44.0145	46.7581	45.0528	44.8862	62.9979	63.4371	60.6888
ENSMUSG00000028019	721.923	718.991	708.887	709.459	1235.88	1258.66	1277.16	714.815	1257.23	-0.814149	1.08076e-39	6.54971e-38	Pdgfc	3	81036416	81214040	+	5089	protein_coding	platelet-derived growth factor, C polypeptide [Source:MGI Symbol;Acc:MGI:1859631]	-	649	756	687	747	1426	1325	1118	3.27508	3.24962	3.21066	3.20933	5.60133	5.70665	5.80185
ENSMUSG00000002265	1068.98	979.577	1049.4	1055.17	1728.15	1894.16	2028.83	1038.28	1883.71	-0.858228	1.29043e-39	7.80035e-38	Peg3	7	6703892	6730431	-	13324	protein_coding	paternally expressed 3 [Source:MGI Symbol;Acc:MGI:104748]	zf-C2H2	961	1030	1017	1111	1994	1994	1776	1.85225	1.69101	1.81533	1.82308	2.99154	3.28011	3.52019
ENSMUSG00000031548	31755.7	31492.9	32057.8	32845.9	23500.7	24470.2	22358.3	32038.1	23443.1	0.450452	1.37291e-39	8.27772e-38	Sfrp1	8	23411502	23449632	+	4372	protein_coding	secreted frizzled-related protein 1 [Source:MGI Symbol;Acc:MGI:892014]	-	28548	33114	31068	34584	27116	25760	19572	167.689	165.682	169.006	172.95	123.979	129.141	118.226
ENSMUSG00000021870	5018.98	5479.93	5266.61	5013.7	7418.73	7695.37	8115.34	5194.8	7743.15	-0.575161	2.61614e-39	1.57335e-37	Slmap	14	26413168	26534931	-	8054	protein_coding	sarcolemma associated protein [Source:MGI Symbol;Acc:MGI:1933549]	-	4512	5762	5104	5279	8560	8101	7104	14.3869	15.6496	15.0719	14.3306	21.2455	22.0458	23.2942
ENSMUSG00000005973	5361.59	5649.21	5709.27	5438.23	7545.26	7631.72	7682.38	5539.58	7619.79	-0.45966	3.25545e-39	1.95286e-37	Rcn1	2	105386291	105399319	-	3196	protein_coding	reticulocalbin 1 [Source:MGI Symbol;Acc:MGI:104559]	-	4820	5940	5533	5726	8706	8034	6725	38.7302	40.6558	41.1741	39.1715	54.4523	55.0964	55.5703
ENSMUSG00000023022	6594.08	6731.5	6462.53	6667.2	8749.94	9011.02	8768.77	6613.83	8843.24	-0.418988	3.40631e-39	2.03818e-37	Lima1	15	99778470	99875456	-	7608	protein_coding	LIM domain and actin binding 1 [Source:MGI Symbol;Acc:MGI:1920992]	-	5928	7078	6263	7020	10096	9486	7676	20.01	20.3509	19.5786	20.174	26.5267	27.3282	26.6454
ENSMUSG00000026970	3232.52	3312.49	3291.63	3148.4	4538.77	4584.35	4583.16	3246.26	4568.76	-0.492961	3.43599e-39	2.05075e-37	Rbms1	2	60750193	60963192	-	5473	protein_coding	RNA binding motif, single stranded interacting protein 1 [Source:MGI Symbol;Acc:MGI:1861774]	-	2906	3483	3190	3315	5237	4826	4012	13.6358	13.921	13.8623	13.2429	19.1276	19.3268	19.3594
ENSMUSG00000019943	3147.99	3176.49	3176.06	3045.83	4525.77	4346.87	4540.89	3136.59	4471.18	-0.511433	3.48423e-39	2.0743e-37	Atp2b1	10	98914406	99026143	+	15218	protein_coding	ATPase, Ca++ transporting, plasma membrane 1 [Source:MGI Symbol;Acc:MGI:104653]	-	2830	3340	3078	3207	5222	4576	3975	4.77572	4.801	4.8104	4.60752	6.85936	6.59062	6.89822
ENSMUSG00000042961	193.551	319.551	270.347	280.174	788.673	826.438	1002.99	265.906	872.702	-1.70935	3.9571e-39	2.3499e-37	Egflam	15	7206120	7398395	-	6121	protein_coding	EGF-like, fibronectin type III and laminin G domains [Source:MGI Symbol;Acc:MGI:2146149]	-	174	336	262	295	910	870	878	0.730023	1.20077	1.018	1.05372	2.97182	3.11526	3.78817
ENSMUSG00000039195	6070.16	7080.54	6161.23	6983.47	3856.7	4066.64	3579.02	6573.85	3834.12	0.777621	5.09892e-39	3.02037e-37	1110008P14Rik	2	32377097	32381938	-	2694	protein_coding	RIKEN cDNA 1110008P14 gene [Source:MGI Symbol;Acc:MGI:1920987]	-	5457	7445	5971	7353	4450	4281	3133	52.0195	60.4519	52.7132	59.675	33.0192	34.8294	30.7129
ENSMUSG00000037679	2772.01	3186	2894.36	3013.54	5007.64	4621.4	5420.51	2966.48	5016.52	-0.756851	5.5485e-39	3.27847e-37	Inf2	12	112588784	112615557	+	4871	protein_coding	inverted formin, FH2 and WH2 domain containing [Source:MGI Symbol;Acc:MGI:1917685]	-	2492	3350	2805	3173	5778	4865	4745	13.1383	15.0442	13.6957	14.2422	23.7117	21.8909	25.7262
ENSMUSG00000024663	892.115	1027.13	931.768	925.05	1611.15	1699.42	1775.23	944.016	1695.27	-0.842467	6.64783e-39	3.91824e-37	Rab3il1	19	10001669	10038380	+	4543	protein_coding	RAB3A interacting protein (rabin3)-like 1 [Source:MGI Symbol;Acc:MGI:1922010]	-	802	1080	903	974	1859	1789	1554	4.53358	5.20024	4.72732	4.68751	8.17976	8.63109	9.0337
ENSMUSG00000070509	5424.99	5539.84	5315.1	5778.24	3909.57	3769.32	3655.56	5514.54	3778.15	0.545042	9.61881e-39	5.65524e-37	Rgma	7	73375509	73419899	+	5544	protein_coding	repulsive guidance molecule family member A [Source:MGI Symbol;Acc:MGI:2679262]	-	4877	5825	5151	6084	4511	3968	3200	22.5912	22.9835	22.0973	23.9934	16.265	15.6872	15.2435
ENSMUSG00000092060	576.204	622.935	580.936	635.379	1146.61	1124.72	1286.3	603.863	1185.87	-0.970631	1.37646e-38	8.07262e-37	Bend4	5	67392147	67428310	-	9886	protein_coding	BEN domain containing 4 [Source:MGI Symbol;Acc:MGI:3648414]	-	518	655	563	669	1323	1184	1126	1.34561	1.44932	1.35443	1.47956	2.67512	2.625	3.00798
ENSMUSG00000026623	3971.13	3879.32	3892.17	3716.35	5398.51	5378.49	5615.85	3864.74	5464.29	-0.499567	1.58679e-38	9.28314e-37	Lpgat1	1	191717834	191784255	+	7610	protein_coding	lysophosphatidylglycerol acyltransferase 1 [Source:MGI Symbol;Acc:MGI:2446186]	-	3570	4079	3772	3913	6229	5662	4916	12.0474	11.725	11.7885	11.2422	16.3621	16.3073	17.0602
ENSMUSG00000005514	6549.59	7045.35	6758.67	6690.94	9382.61	9122.16	9208.58	6761.14	9237.78	-0.450119	1.64855e-38	9.6206e-37	Por	5	135670033	135735326	+	4021	protein_coding	P450 (cytochrome) oxidoreductase [Source:MGI Symbol;Acc:MGI:97744]	-	5888	7408	6550	7045	10826	9603	8061	37.6048	40.3004	38.7416	38.3065	53.8193	52.3445	52.9434
ENSMUSG00000021186	1097.9	1091.8	1096.87	1165.34	1932.68	2214.28	1870.05	1112.98	2005.67	-0.85006	2.18537e-38	1.2722e-36	Fbln5	12	101746565	101819055	-	6911	protein_coding	fibulin 5 [Source:MGI Symbol;Acc:MGI:1346091]	-	987	1148	1063	1227	2230	2331	1637	3.66763	3.63366	3.65816	3.88177	6.45012	7.39264	6.25554
ENSMUSG00000059022	42.2698	60.8669	74.2938	56.0349	283.402	262.18	314.15	58.3664	286.577	-2.29026	2.42507e-38	1.40827e-36	Kcp	6	29473162	29507952	-	7807	protein_coding	kielin/chordin-like protein [Source:MGI Symbol;Acc:MGI:2141640]	-	38	64	72	59	327	276	275	0.125	0.179324	0.21934	0.165232	0.837274	0.774859	0.930263
ENSMUSG00000078816	363.742	417.509	476.719	410.289	137.801	127.29	124.517	417.065	129.87	1.68093	3.01521e-38	1.74668e-36	Prkcg	7	3289179	3331099	+	3612	protein_coding	protein kinase C, gamma [Source:MGI Symbol;Acc:MGI:97597]	-	327	439	462	432	159	134	109	2.32493	2.65864	3.04204	2.61494	0.879941	0.813121	0.796959
ENSMUSG00000053398	4158.01	4256.88	4015.99	4298.54	2878.22	2956.18	2859.33	4182.36	2897.91	0.529355	3.21501e-38	1.85787e-36	Phgdh	3	98313170	98339990	-	2486	protein_coding	3-phosphoglycerate dehydrogenase [Source:MGI Symbol;Acc:MGI:1355330]	-	3738	4476	3892	4526	3321	3112	2503	38.6143	39.3851	37.2342	39.8051	26.7037	27.437	26.5899
ENSMUSG00000055717	2194.69	2303.43	2191.67	2358.21	1384.95	1443.89	1277.16	2262	1368.67	0.72356	3.25254e-38	1.87497e-36	Slain1	14	103650228	103704907	+	3284	protein_coding	SLAIN motif family, member 1 [Source:MGI Symbol;Acc:MGI:2145578]	-	1973	2422	2124	2483	1598	1520	1118	15.4289	16.1329	15.3823	16.531	9.72697	10.1447	8.99075
ENSMUSG00000021281	13550.8	14758.3	13887.8	14121.7	9788.22	8221.63	8839.6	14079.7	8949.81	0.653513	3.53062e-38	2.03032e-36	Tnfaip2	12	111442469	111455018	+	4984	protein_coding	tumor necrosis factor, alpha-induced protein 2 [Source:MGI Symbol;Acc:MGI:104960]	-	12182	15518	13459	14869	11294	8655	7738	62.7697	68.1084	64.2251	65.2273	45.2975	38.0616	41.0023
ENSMUSG00000037254	867.643	1116.53	784.213	696.162	4257.97	4839.89	5226.31	866.136	4774.72	-2.46256	3.70501e-38	2.12544e-36	Itih2	2	10094593	10131396	-	3315	protein_coding	inter-alpha trypsin inhibitor, heavy chain 2 [Source:MGI Symbol;Acc:MGI:96619]	-	780	1174	760	733	4913	5095	4575	6.04256	7.74689	5.45256	4.83444	29.6256	33.6867	36.4473
ENSMUSG00000038600	17.7978	36.1397	25.7965	37.9897	208.868	208.034	213.622	29.4309	210.175	-2.82025	5.35304e-38	3.06342e-36	Atp6v0a4	6	38048483	38124586	-	4973	protein_coding	ATPase, H+ transporting, lysosomal V0 subunit A4 [Source:MGI Symbol;Acc:MGI:2153480]	-	16	38	25	40	241	219	187	0.082625	0.167151	0.119562	0.17586	0.96873	0.965214	0.993071
ENSMUSG00000048583	73.4159	92.2514	93.8991	60.7836	317.203	345.774	322.146	80.0875	328.374	-2.03598	6.12743e-38	3.49811e-36	Igf2	7	142650766	142666816	-	5723	protein_coding	insulin-like growth factor 2 [Source:MGI Symbol;Acc:MGI:96434]	-	66	97	91	64	366	364	282	0.296162	0.370758	0.378171	0.244502	1.27838	1.39404	1.30132
ENSMUSG00000048387	276.978	303.384	351.864	280.174	727.14	763.742	692.271	303.1	727.718	-1.26438	6.56907e-38	3.7412e-36	Osr1	12	9570116	9581500	+	2066	protein_coding	odd-skipped related transcription factor 1 [Source:MGI Symbol;Acc:MGI:1344424]	zf-C2H2	249	319	341	295	839	804	606	3.09513	3.37756	3.92549	3.12189	8.11775	8.5295	7.7464
ENSMUSG00000005611	179.09	184.503	149.62	165.255	441.137	508.212	543.764	169.617	497.704	-1.55034	9.64582e-38	5.48026e-36	Mrvi1	7	110868266	110982461	-	6827	protein_coding	MRV integration site 1 [Source:MGI Symbol;Acc:MGI:1338023]	-	161	194	145	174	509	535	476	0.605628	0.621605	0.505136	0.557244	1.49036	1.7176	1.84134
ENSMUSG00000031328	34129.5	34968.1	33828.5	35058.8	45432.8	49023.9	45325.5	34496.2	46594.1	-0.433706	9.80109e-38	5.55513e-36	Flna	X	74223461	74249820	-	9400	protein_coding	filamin, alpha [Source:MGI Symbol;Acc:MGI:95556]	-	30682	36768	32784	36914	52422	51608	39677	83.8235	85.5628	82.9477	85.8596	111.478	120.334	111.473
ENSMUSG00000046618	192.439	232.055	201.212	214.642	534.738	563.308	688.844	210.087	595.63	-1.49811	1.62666e-37	9.19763e-36	Olfml2a	2	38931978	38963753	+	5579	protein_coding	olfactomedin-like 2A [Source:MGI Symbol;Acc:MGI:2444741]	-	173	244	195	226	617	593	603	0.796342	0.956701	0.831282	0.885682	2.21072	2.32968	2.85442
ENSMUSG00000031778	4879.93	5542.69	5136.59	5201.75	3536.9	3303.85	3247.73	5190.24	3362.83	0.625733	1.64071e-37	9.25495e-36	Cx3cl1	8	94772009	94782427	+	3930	protein_coding	chemokine (C-X3-C motif) ligand 1 [Source:MGI Symbol;Acc:MGI:1097153]	-	4387	5828	4978	5477	4081	3478	2843	28.6672	32.4392	30.1254	30.4702	20.7576	19.397	19.1048
ENSMUSG00000024134	490.552	604.865	584.032	447.329	1337.28	1170.31	1229.18	531.695	1245.59	-1.22829	1.89751e-37	1.0678e-35	Six2	17	85684277	85688274	-	2119	protein_coding	sine oculis-related homeobox 2 [Source:MGI Symbol;Acc:MGI:102778]	Homeobox	441	636	566	471	1543	1232	1076	5.34463	6.56552	6.35266	4.85977	14.5559	12.7432	13.4103
ENSMUSG00000022443	27483.1	27644	26042	27447.6	35314.4	36053.6	35003.1	27154.2	35457	-0.38491	1.94e-37	1.08912e-35	Myh9	15	77760587	77842175	-	12928	protein_coding	myosin, heavy polypeptide 9, non-muscle [Source:MGI Symbol;Acc:MGI:107717]	-	24707	29067	25238	28900	40747	37954	30641	49.0793	49.1826	46.4295	48.8756	63.004	64.3464	62.5935
ENSMUSG00000026185	60406.8	60636.8	57716	64756.4	116797	138739	117622	60879	124386	-1.03081	2.13801e-37	1.19744e-35	Igfbp5	1	72857932	72874884	-	6006	protein_coding	insulin-like growth factor binding protein 5 [Source:MGI Symbol;Acc:MGI:96440]	-	54305	63758	55934	68183	134765	146052	102964	232.201	232.216	221.493	248.208	448.535	532.991	452.749
ENSMUSG00000022246	3616.29	3679.6	4015.99	3522.6	5830.98	5519.08	6169.9	3708.62	5839.99	-0.654782	2.19008e-37	1.2237e-35	Rai14	15	10568969	10714624	-	8462	protein_coding	retinoic acid induced 14 [Source:MGI Symbol;Acc:MGI:1922896]	-	3251	3869	3892	3709	6728	5810	5401	9.86629	10.0016	10.9388	9.58318	15.8934	15.0488	16.8562
ENSMUSG00000113948	3292.59	3599.71	3380.37	3625.17	2246.42	2257.03	2332.7	3474.46	2278.72	0.609799	2.21998e-37	1.23676e-35	Rpl17-ps3	12	67510756	67511311	+	556	processed_pseudogene	ribosomal protein L17, pseudogene 3 [Source:MGI Symbol;Acc:MGI:3642206]	-	2960	3785	3276	3817	2592	2376	2042	136.718	148.913	140.133	150.097	93.1889	93.6633	96.9925
ENSMUSG00000022371	538.383	480.278	471.559	452.078	933.408	1022.12	1057.83	485.575	1004.45	-1.04894	2.22393e-37	1.23676e-35	Col14a1	15	55307750	55520803	+	7013	protein_coding	collagen, type XIV, alpha 1 [Source:MGI Symbol;Acc:MGI:1341272]	-	484	505	457	476	1077	1076	926	1.77236	1.57518	1.54982	1.48398	3.06984	3.36284	3.4871
ENSMUSG00000096054	2725.29	2556.41	2443.44	2797.95	4242.37	4048.59	4039.39	2630.77	4110.12	-0.64403	3.02778e-37	1.67985e-35	Syne1	10	5020917	5551482	-	40491	protein_coding	spectrin repeat containing, nuclear envelope 1 [Source:MGI Symbol;Acc:MGI:1927152]	-	2450	2688	2368	2946	4895	4262	3536	1.55388	1.45216	1.39089	1.59074	2.41656	2.30703	2.30628
ENSMUSG00000020021	739.721	838.822	764.607	828.177	1502.81	1367.9	1454.23	792.832	1441.65	-0.861309	3.49054e-37	1.93206e-35	Fgd6	10	94036001	94145339	+	8241	protein_coding	FYVE, RhoGEF and PH domain containing 6 [Source:MGI Symbol;Acc:MGI:1261419]	-	665	882	741	872	1734	1440	1273	2.07229	2.34116	2.1385	2.31346	4.20604	3.82984	4.07949
ENSMUSG00000037242	23143.8	25921.7	24129	22715	35189.6	34251.6	37227.3	23977.4	35556.1	-0.568297	4.52217e-37	2.49723e-35	Clic4	4	135213969	135272814	-	6572	protein_coding	chloride intracellular channel 4 (mitochondrial) [Source:MGI Symbol;Acc:MGI:1352754]	-	20806	27256	23384	23917	40603	36057	32588	81.3019	90.7209	84.6236	79.5674	123.499	120.251	130.954
ENSMUSG00000034320	1043.4	1006.21	1077.26	963.99	1796.62	1683.27	1932.88	1022.71	1804.25	-0.818597	5.24668e-37	2.89056e-35	Slc26a2	18	61192919	61211612	-	12370	protein_coding	solute carrier family 26 (sulfate transporter), member 2 [Source:MGI Symbol;Acc:MGI:892977]	-	938	1058	1044	1015	2073	1772	1692	1.94735	1.87093	2.00725	1.794	3.34991	3.13973	3.61234
ENSMUSG00000042842	1117.92	1264.89	1333.16	1070.36	2132.02	2339.67	2382.97	1196.58	2284.89	-0.932446	5.6108e-37	3.08398e-35	Serpinb6b	13	32965209	32979067	+	2262	protein_coding	serine (or cysteine) peptidase inhibitor, clade B, member 6b [Source:MGI Symbol;Acc:MGI:894688]	-	1005	1330	1292	1127	2460	2463	2086	11.4099	12.8618	13.5844	10.8932	21.7394	23.8655	24.3545
ENSMUSG00000029552	1942.18	2037.14	2093.64	1994.46	3018.63	2953.33	2991.85	2016.86	2987.93	-0.566819	6.72632e-37	3.68855e-35	Tes	6	17065149	17105828	+	6835	protein_coding	testis derived transcript [Source:MGI Symbol;Acc:MGI:105081]	-	1746	2142	2029	2100	3483	3109	2619	6.56018	6.85526	7.06015	6.71748	10.1864	9.96966	10.1194
ENSMUSG00000045996	478.316	447.943	442.667	523.309	177.668	146.289	179.351	473.059	167.769	1.49743	8.85649e-37	4.84544e-35	Polr2k	15	36174010	36177010	+	624	protein_coding	polymerase (RNA) II (DNA directed) polypeptide K [Source:MGI Symbol;Acc:MGI:102725]	-	430	471	429	551	205	154	157	17.6968	16.5112	16.3509	19.306	6.5671	5.40921	6.64465
ENSMUSG00000030423	753.069	745.62	700.632	746.499	313.736	317.276	379.264	736.455	336.759	1.13465	1.08128e-36	5.90208e-35	Pop4	7	38261996	38271423	-	2848	protein_coding	processing of precursor 4, ribonuclease P/MRP family, (S. cerevisiae) [Source:MGI Symbol;Acc:MGI:1913411]	-	677	784	679	786	362	334	332	6.10462	6.0217	5.67022	6.03404	2.54081	2.57042	3.07862
ENSMUSG00000022836	515.024	480.278	482.91	510.012	962.008	975.576	1148.07	497.056	1028.55	-1.04705	1.15298e-36	6.27894e-35	Mylk	16	34745210	35002420	+	11263	protein_coding	myosin, light polypeptide kinase [Source:MGI Symbol;Acc:MGI:894806]	-	463	505	468	537	1110	1027	1005	1.05569	0.980799	0.988239	1.04243	1.97003	1.99855	2.35651
ENSMUSG00000025780	6505.09	6484.23	6301.56	6240.77	8818.41	8391.67	8957.26	6382.91	8722.45	-0.450402	1.68503e-36	9.15532e-35	Itih5	2	10153571	10256529	+	7900	protein_coding	inter-alpha (globulin) inhibitor H5 [Source:MGI Symbol;Acc:MGI:1925751]	-	5848	6818	6107	6571	10175	8834	7841	19.0103	18.8787	18.3853	18.1857	25.7461	24.5091	26.2121
ENSMUSG00000027555	2144.63	2206.43	2235.01	2055.25	3227.49	3153.76	3229.46	2160.33	3203.57	-0.568512	1.79959e-36	9.75532e-35	Car13	3	14641727	14663002	+	2299	protein_coding	carbonic anhydrase 13 [Source:MGI Symbol;Acc:MGI:1931322]	-	1928	2320	2166	2164	3724	3320	2827	21.5366	22.0745	22.4073	20.5799	32.3799	31.6517	32.4746
ENSMUSG00000036356	339.271	316.698	339.482	353.305	758.34	687.748	831.639	337.189	759.242	-1.16941	2.12896e-36	1.15144e-34	Csgalnact1	8	68356781	68735146	-	5093	protein_coding	chondroitin sulfate N-acetylgalactosaminyltransferase 1 [Source:MGI Symbol;Acc:MGI:2442354]	-	305	333	329	372	875	724	728	1.53793	1.43025	1.53636	1.59696	3.4343	3.11575	3.77498
ENSMUSG00000049295	6496.2	6666.83	6531.67	6659.6	4986.84	4975.72	4912.16	6588.57	4958.24	0.410086	2.28075e-36	1.23072e-34	Zfp219	14	52006077	52020733	-	4519	protein_coding	zinc finger protein 219 [Source:MGI Symbol;Acc:MGI:1917140]	zf-C2H2	5840	7010	6330	7012	5754	5238	4300	33.1879	33.9327	33.3144	33.9254	25.4526	25.4051	25.1295
ENSMUSG00000026014	1124.6	1150.77	1179.41	1061.81	1881.55	1825.76	1812.93	1129.15	1840.08	-0.705392	2.42464e-36	1.30538e-34	Raph1	1	60482292	60567104	-	20498	protein_coding	Ras association (RalGDS/AF-6) and pleckstrin homology domains 1 [Source:MGI Symbol;Acc:MGI:1924550]	-	1011	1210	1143	1118	2171	1922	1587	1.26663	1.29127	1.32619	1.19249	2.11715	2.05513	2.04467
ENSMUSG00000070047	20093.7	19716.1	18878.9	20341.6	26316.6	26976.1	25801.4	19757.6	26364.7	-0.416261	2.87111e-36	1.54224e-34	Fat1	8	44935447	45052257	+	15655	protein_coding	FAT atypical cadherin 1 [Source:MGI Symbol;Acc:MGI:109168]	-	18064	20731	18296	21418	30365	28398	22586	29.6327	28.9674	27.7954	29.9124	38.7725	39.7587	38.1016
ENSMUSG00000030351	381.54	395.635	366.31	291.571	1008.81	836.887	1180.06	358.764	1008.59	-1.49076	3.22308e-36	1.72738e-34	Tspan11	6	127887589	127953977	+	5326	protein_coding	tetraspanin 11 [Source:MGI Symbol;Acc:MGI:1915748]	-	343	416	355	307	1164	881	1033	1.65388	1.70858	1.58525	1.26027	4.36874	3.62554	5.1222
ENSMUSG00000040249	82132.4	80990.1	79117.8	85126.5	108899	105044	110794	81841.7	108246	-0.403372	3.77688e-36	2.01961e-34	Lrp1	10	127538161	127621148	-	17717	protein_coding	low density lipoprotein receptor-related protein 1 [Source:MGI Symbol;Acc:MGI:96828]	-	73836	85159	76675	89631	125652	110581	96987	107.026	105.144	102.928	110.61	141.77	136.801	144.571
ENSMUSG00000032231	8197	8885.62	8184.7	8187.74	11453.1	12275	11737.8	8363.77	11821.9	-0.499044	4.74262e-36	2.53029e-34	Anxa2	9	69453620	69491795	+	3731	protein_coding	annexin A2 [Source:MGI Symbol;Acc:MGI:88246]	-	7369	9343	7932	8621	13215	12922	10275	50.7216	54.7777	50.5624	50.5194	70.8021	75.9106	72.7301
ENSMUSG00000048368	147.944	127.44	117.632	118.718	372.67	381.871	408.966	127.934	387.836	-1.60166	4.94455e-36	2.63208e-34	Omd	13	49582462	49592822	+	2249	protein_coding	osteomodulin [Source:MGI Symbol;Acc:MGI:1350918]	-	133	134	114	125	430	402	358	1.5187	1.30334	1.20555	1.2152	3.82193	3.91773	4.20389
ENSMUSG00000027966	5449.46	5770.95	5166.52	5707.01	7765.4	8215.93	8213.58	5523.48	8064.97	-0.545528	5.20802e-36	2.7661e-34	Col11a1	3	114030540	114220718	+	12744	protein_coding	collagen, type XI, alpha 1 [Source:MGI Symbol;Acc:MGI:88446]	-	4899	6068	5007	6009	8960	8649	7190	9.87214	10.4156	9.3442	10.3091	14.0542	14.875	14.8998
ENSMUSG00000039304	797.564	815.997	854.379	680.017	1525.35	1561.68	1848.34	786.989	1645.12	-1.06292	7.01786e-36	3.71899e-34	Tnfsf10	3	27317028	27342427	+	5266	protein_coding	tumor necrosis factor (ligand) superfamily, member 10 [Source:MGI Symbol;Acc:MGI:107414]	-	717	858	828	716	1760	1644	1618	3.49662	3.56409	3.73955	2.97275	6.68091	6.84256	8.11437
ENSMUSG00000033960	3658.56	4080.94	3708.5	4093.4	5706.18	5927.55	5862.6	3885.35	5832.11	-0.585192	1.2493e-35	6.60564e-34	Jcad	18	4634929	4682868	+	6730	protein_coding	junctional cadherin 5 associated [Source:MGI Symbol;Acc:MGI:2685174]	-	3289	4291	3594	4310	6584	6240	5132	12.5504	13.9472	12.7009	14.0019	19.5559	20.322	20.1386
ENSMUSG00000042744	3002.27	2914	2779.83	2972.7	4169.57	4151.19	4409.52	2917.2	4243.42	-0.540038	1.7439e-35	9.20023e-34	Hectd4	5	121220219	121368577	+	16443	protein_coding	HECT domain E3 ubiquitin protein ligase 4 [Source:MGI Symbol;Acc:MGI:3647820]	-	2699	3064	2694	3130	4811	4370	3860	4.21533	4.07615	3.89661	4.16188	5.84869	5.82503	6.1996
ENSMUSG00000005148	499.451	584.893	437.508	510.012	1066.88	1228.26	1410.82	507.966	1235.32	-1.2792	2.10231e-35	1.10664e-33	Klf5	14	99298691	99315036	+	5201	protein_coding	Kruppel-like factor 5 [Source:MGI Symbol;Acc:MGI:1338056]	zf-C2H2	449	615	424	537	1231	1293	1235	2.21702	2.58661	1.93887	2.25742	4.73124	5.44891	6.27101
ENSMUSG00000029254	767.53	775.102	771.83	760.745	378.737	323.926	398.684	768.802	367.115	1.06891	2.41634e-35	1.26911e-33	Stap1	5	86071746	86106125	+	6215	protein_coding	signal transducing adaptor family member 1 [Source:MGI Symbol;Acc:MGI:1926193]	-	690	815	748	801	437	341	349	2.85114	2.86853	2.8624	2.81785	1.40554	1.20257	1.483
ENSMUSG00000031289	728.597	627.69	860.57	650.574	1545.28	1518.94	1760.38	716.858	1608.2	-1.16601	2.53716e-35	1.32962e-33	Il13ra2	X	147383476	147429192	-	2281	protein_coding	interleukin 13 receptor, alpha 2 [Source:MGI Symbol;Acc:MGI:1277954]	-	655	660	834	685	1783	1599	1541	7.37439	6.32938	8.69583	6.56585	15.6254	15.3646	17.8416
ENSMUSG00000040540	1132.38	1154.57	1050.43	1247.01	508.738	607.004	587.174	1146.1	567.639	1.01646	2.70147e-35	1.4126e-33	Gm9770	10	130412499	130413309	+	811	processed_pseudogene	predicted gene 9770 [Source:MGI Symbol;Acc:MGI:3708545]	-	1018	1214	1018	1313	587	639	514	32.2357	32.7447	29.8536	35.3973	14.4684	17.2694	16.7378
ENSMUSG00000042700	4755.35	4936.88	5166.52	5086.83	6793.86	6921.18	6974.12	4986.39	6896.39	-0.467367	3.20109e-35	1.67015e-33	Sipa1l1	12	82169320	82451786	+	12806	protein_coding	signal-induced proliferation-associated 1 like 1 [Source:MGI Symbol;Acc:MGI:2443679]	-	4275	5191	5007	5356	7839	7286	6105	8.57299	8.86707	9.29896	9.14435	12.2363	12.4702	12.5901
ENSMUSG00000038872	1076.77	1038.54	977.17	904.156	1739.41	1721.27	1890.61	999.159	1783.76	-0.836086	3.3148e-35	1.72567e-33	Zfhx3	8	107942644	108961630	+	20976	protein_coding	zinc finger homeobox 3 [Source:MGI Symbol;Acc:MGI:99948]	Homeobox	968	1092	947	952	2007	1812	1655	1.18512	1.13879	1.07374	0.992293	1.91262	1.89336	2.08369
ENSMUSG00000002289	3439.42	3664.38	3416.48	3535.9	2298.42	2282.68	2481.21	3514.05	2354.1	0.579626	3.39444e-35	1.76325e-33	Angptl4	17	33773750	33781575	-	3286	protein_coding	angiopoietin-like 4 [Source:MGI Symbol;Acc:MGI:1888999]	-	3092	3853	3311	3723	2652	2403	2172	24.1647	25.6492	23.9641	24.7714	16.1328	16.0282	17.4562
ENSMUSG00000029084	3141.31	2761.84	3379.34	3132.25	5473.05	5090.67	4936.15	3103.69	5166.62	-0.736034	3.46038e-35	1.79355e-33	Cd38	5	43868553	43912375	+	3890	protein_coding	CD38 antigen [Source:MGI Symbol;Acc:MGI:107474]	-	2824	2904	3275	3298	6315	5359	4321	18.6434	16.3301	20.0231	18.5365	32.451	30.1948	29.3354
ENSMUSG00000055013	9851.08	9912.75	9259.9	9739.62	7163.06	7201.41	6782.2	9690.84	7048.89	0.45875	4.28946e-35	2.21841e-33	Agap1	1	89454806	89897617	+	17559	protein_coding	ArfGAP with GTPase domain, ankyrin repeat and PH domain 1 [Source:MGI Symbol;Acc:MGI:2653690]	-	8856	10423	8974	10255	8265	7581	5937	12.9523	12.9848	12.155	12.7691	9.40908	9.46291	8.92945
ENSMUSG00000031760	12949	12715.5	13475	12260.2	9467.55	9472.69	9088.63	12849.9	9342.95	0.4594	6.45127e-35	3.32916e-33	Mt3	8	94152607	94154146	+	1066	protein_coding	metallothionein 3 [Source:MGI Symbol;Acc:MGI:97173]	-	11641	13370	13059	12909	10924	9972	7956	280.442	274.358	291.355	264.765	204.847	205.033	197.104
ENSMUSG00000017009	44734.8	44706.8	43387.6	43848.7	32628.5	33237	29590.6	44169.5	31818.7	0.472975	6.90554e-35	3.55583e-33	Sdc4	2	164424247	164443887	-	2547	protein_coding	syndecan 4 [Source:MGI Symbol;Acc:MGI:1349164]	-	40216	47008	42048	46169	37648	34989	25903	405.49	403.725	392.633	396.321	295.473	301.093	268.583
ENSMUSG00000030123	8703.12	9532.33	9204.18	9524.98	6675.12	6058.64	6381.23	9241.15	6371.67	0.536471	7.93109e-35	4.07503e-33	Plxnd1	6	115954811	115995005	-	7301	protein_coding	plexin D1 [Source:MGI Symbol;Acc:MGI:2154244]	-	7824	10023	8920	10029	7702	6378	5586	27.5205	30.0302	29.0571	30.0332	21.0875	19.147	20.2058
ENSMUSG00000071984	2916.61	2960.61	2751.97	2919.51	4076.83	4085.64	4080.52	2887.17	4081	-0.499063	8.11092e-35	4.15838e-33	Fndc1	17	7738569	7827302	-	9903	protein_coding	fibronectin type III domain containing 1 [Source:MGI Symbol;Acc:MGI:1915905]	-	2622	3113	2667	3074	4704	4301	3572	6.79948	6.8763	6.40511	6.78677	9.49521	9.5192	9.52581
ENSMUSG00000026389	1139.06	1287.72	1225.85	1272.66	1975.15	2006.25	2162.49	1231.32	2047.96	-0.731665	8.29382e-35	4.24295e-33	Steap3	1	120190757	120272705	-	5715	protein_coding	STEAP family member 3 [Source:MGI Symbol;Acc:MGI:1915678]	-	1024	1354	1188	1340	2279	2112	1893	4.60144	5.18257	4.94391	5.12642	7.97136	8.09982	8.74766
ENSMUSG00000050737	9510.7	10391.1	10451.7	10100.5	16030.9	14168.2	14653.1	10113.5	14950.7	-0.563974	9.73161e-35	4.96775e-33	Ptges	2	30889471	30929863	-	3931	protein_coding	prostaglandin E synthase [Source:MGI Symbol;Acc:MGI:1927593]	-	8550	10926	10129	10635	18497	14915	12827	55.8564	60.7996	61.2821	59.1507	94.0594	83.1607	86.1746
ENSMUSG00000030516	14632	15411.7	14262.4	14171.1	19695.2	19376.6	20249.5	14619.3	19773.8	-0.435555	1.41891e-34	7.22755e-33	Tjp1	7	65296165	65527781	-	7811	protein_coding	tight junction protein 1 [Source:MGI Symbol;Acc:MGI:98759]	-	13154	16205	13822	14921	22725	20398	17726	43.2475	45.3822	42.0857	41.7654	58.1569	57.2373	59.9324
ENSMUSG00000020326	12103.6	12105.9	11937.6	11595.4	15318.5	15652	15169.4	11935.6	15380	-0.365969	1.78465e-34	9.07099e-33	Ccng1	11	40748552	40755311	-	3512	protein_coding	cyclin G1 [Source:MGI Symbol;Acc:MGI:102890]	-	10881	12729	11569	12209	17675	16477	13279	79.5654	79.2834	78.345	76.0066	100.603	102.83	99.8546
ENSMUSG00000030111	29592.2	28986.9	27618.7	29480	18828.5	21474.1	18862.7	28919.5	19721.8	0.552187	3.54496e-34	1.79797e-32	A2m	6	121635376	121679227	+	7021	protein_coding	alpha-2-macroglobulin [Source:MGI Symbol;Acc:MGI:2449119]	-	26603	30479	26766	31040	21725	22606	16512	97.3064	94.9608	90.6681	96.6604	61.8536	70.5704	62.1095
ENSMUSG00000041757	470.529	544.949	443.699	525.208	1098.94	961.328	1188.06	496.097	1082.78	-1.12328	5.27707e-34	2.67074e-32	Plekha6	1	133164210	133303435	+	12530	protein_coding	pleckstrin homology domain containing, family A member 6 [Source:MGI Symbol;Acc:MGI:2388662]	-	423	573	430	553	1268	1012	1040	0.86696	1.00034	0.816183	0.964939	2.02289	1.77022	2.192
ENSMUSG00000017493	7130.24	8174.24	7974.2	7313.98	12294.6	11030.6	12257.5	7648.17	11860.9	-0.632815	5.61843e-34	2.83743e-32	Igfbp4	11	99041244	99054392	+	4416	protein_coding	insulin-like growth factor binding protein 4 [Source:MGI Symbol;Acc:MGI:96439]	-	6410	8595	7728	7701	14186	11612	10730	37.2768	42.5755	41.6206	38.128	64.2148	57.6336	64.1694
ENSMUSG00000092274	27957	26001.6	29567.9	28724	19447.3	18986.2	20383.2	28062.6	19605.6	0.517491	6.7149e-34	3.38394e-32	Neat1	19	5824708	5845478	-	20771	lincRNA	nuclear paraspeckle assembly transcript 1 (non-protein coding) [Source:MGI Symbol;Acc:MGI:1914211]	-	25133	27340	28655	30244	22439	19987	17843	31.074	28.7928	32.8105	31.8352	21.5949	21.0906	22.6865
ENSMUSG00000007122	761.968	702.823	726.429	671.469	1231.54	1404.94	1277.16	715.672	1304.55	-0.867371	1.22999e-33	6.18529e-32	Casq1	1	172209894	172219868	-	1951	protein_coding	calsequestrin 1 [Source:MGI Symbol;Acc:MGI:1309468]	-	685	739	704	707	1421	1479	1118	9.01661	8.28571	8.58194	7.92297	14.5593	16.6153	15.1336
ENSMUSG00000040663	3570.68	3816.55	3633.17	3678.36	2587.02	2607.55	2614.87	3674.69	2603.15	0.497941	1.29391e-33	6.49291e-32	Clcf1	19	4214238	4223490	+	3713	protein_coding	cardiotrophin-like cytokine factor 1 [Source:MGI Symbol;Acc:MGI:1930088]	-	3210	4013	3521	3873	2985	2745	2289	22.2019	23.6421	22.5534	22.806	16.0703	16.2037	16.2809
ENSMUSG00000032216	57704.9	59073.3	59007.9	59125.3	70966.7	72339.9	71901.4	58727.8	71736	-0.288602	1.32691e-33	6.64437e-32	Nedd4	9	72662346	72749852	+	10973	protein_coding	neural precursor cell expressed, developmentally down-regulated 4 [Source:MGI Symbol;Acc:MGI:97297]	-	51876	62114	57186	62254	81884	76153	62941	121.409	123.825	123.947	124.042	149.169	152.111	151.484
ENSMUSG00000015653	1251.41	1204.02	1257.84	1144.44	2028.88	1873.26	1953.44	1214.43	1951.86	-0.685712	1.42065e-33	7.09876e-32	Steap2	5	5664829	5694578	-	12144	protein_coding	six transmembrane epithelial antigen of prostate 2 [Source:MGI Symbol;Acc:MGI:1921301]	-	1125	1266	1219	1205	2341	1972	1710	2.37903	2.28042	2.38733	2.16946	3.8534	3.55912	3.7187
ENSMUSG00000025255	836.496	778.906	717.142	746.499	1493.28	1345.1	1672.42	769.761	1503.6	-0.965225	1.46397e-33	7.2998e-32	Zfhx4	3	5218526	5415857	+	15737	protein_coding	zinc finger homeodomain 4 [Source:MGI Symbol;Acc:MGI:2137668]	Homeobox	752	819	695	786	1723	1416	1464	1.22717	1.13843	1.05035	1.09201	2.18861	1.97215	2.45684
ENSMUSG00000041695	285.877	280.559	308.526	271.627	669.072	593.705	734.539	286.647	665.772	-1.2147	1.70359e-33	8.47672e-32	Kcnj2	11	111066164	111076821	+	5444	protein_coding	potassium inwardly-rectifying channel, subfamily J, member 2 [Source:MGI Symbol;Acc:MGI:104744]	-	257	295	299	286	772	625	643	1.21234	1.18535	1.30624	1.14861	2.83468	2.51628	3.11925
ENSMUSG00000006818	50039.6	51476.3	52219.3	51817.1	39821.9	35389.6	36995.4	51388.1	37402.3	0.458243	2.39502e-33	1.18921e-31	Sod2	17	13006846	13040063	+	10008	protein_coding	superoxide dismutase 2, mitochondrial [Source:MGI Symbol;Acc:MGI:98352]	-	44985	54126	50607	54559	45948	37255	32385	115.433	118.305	120.263	119.191	91.7748	81.5897	85.4582
ENSMUSG00000062488	8138.04	9009.26	8486.01	9080.5	5502.51	6172.63	5579.3	8678.45	5751.48	0.59367	2.4937e-33	1.23561e-31	Ifit3b	19	34607970	34613401	+	2000	protein_coding	interferon-induced protein with tetratricopeptide repeats 3B [Source:MGI Symbol;Acc:MGI:3698419]	-	7316	9473	8224	9561	6349	6498	4884	93.9406	103.61	97.7965	104.52	63.457	71.2111	64.4916
ENSMUSG00000070565	3606.28	3589.25	3732.23	3552.99	4875.91	4985.22	4896.16	3620.19	4919.1	-0.442507	2.63664e-33	1.3037e-31	Rasal2	1	157135182	157412595	-	13740	protein_coding	RAS protein activator like 2 [Source:MGI Symbol;Acc:MGI:2443881]	-	3242	3774	3617	3741	5626	5248	4286	6.05949	6.00839	6.26083	5.95287	8.18497	8.37153	8.23802
ENSMUSG00000020777	17341.7	16824	16627.4	17656.7	12592.8	13331.3	12569.4	17112.4	12831.2	0.415311	2.92669e-33	1.4441e-31	Acox1	11	116171888	116199045	-	5082	protein_coding	acyl-Coenzyme A oxidase 1, palmitoyl [Source:MGI Symbol;Acc:MGI:1330812]	-	15590	17690	16114	18591	14530	14034	11003	78.781	76.144	75.4117	79.9823	57.1525	60.5264	57.1786
ENSMUSG00000003949	384.877	464.11	391.074	388.445	826.807	822.638	895.612	407.127	848.352	-1.05648	3.52504e-33	1.73571e-31	Hlf	11	90336536	90390895	-	6681	protein_coding	hepatic leukemia factor [Source:MGI Symbol;Acc:MGI:96108]	TF_bZIP	346	488	379	409	954	866	784	1.32998	1.5978	1.34917	1.33847	2.85438	2.84102	3.09907
ENSMUSG00000022324	2789.8	2690.51	2636.4	2880.57	1844.28	1816.26	1665.56	2749.32	1775.37	0.629306	4.58493e-33	2.25291e-31	Matn2	15	34306677	34436273	+	6263	protein_coding	matrilin 2 [Source:MGI Symbol;Acc:MGI:109613]	-	2508	2829	2555	3033	2128	1912	1458	10.2838	9.88083	9.70239	10.588	6.79193	6.69119	6.14798
ENSMUSG00000022565	16483	15789.3	14471.8	15544.5	21386.9	21844.6	21845.4	15572.1	21692.3	-0.478237	4.86716e-33	2.38663e-31	Plec	15	76170974	76232574	-	18113	protein_coding	plectin [Source:MGI Symbol;Acc:MGI:1277961]	-	14818	16602	14025	16367	24677	22996	19123	21.0092	20.0499	18.4155	19.7562	27.2337	27.8266	27.8819
ENSMUSG00000040225	11873.4	11578	11317.4	11501.4	14821	14559.6	14865.6	11567.6	14748.7	-0.350561	6.48632e-33	3.174e-31	Prrc2c	1	162670725	162740556	-	16092	protein_coding	proline-rich coiled-coil 2C [Source:MGI Symbol;Acc:MGI:1913754]	-	10674	12174	10968	12110	17101	15327	13013	17.0344	16.5488	16.2102	16.4536	21.243	20.8759	21.3562
ENSMUSG00000019055	4419.42	4934.98	4810.53	4759.17	6700.26	6588.7	7022.1	4731.02	6770.35	-0.516264	9.15382e-33	4.47005e-31	Plod1	4	147909753	147936767	-	6765	protein_coding	procollagen-lysine, 2-oxoglutarate 5-dioxygenase 1 [Source:MGI Symbol;Acc:MGI:99907]	-	3973	5189	4662	5011	7731	6936	6147	15.0821	16.7787	16.3898	16.1951	22.844	22.4719	23.9968
ENSMUSG00000020122	7732.03	7438.13	7856.57	7313.98	10349.8	10236.4	11152.9	7585.18	10579.7	-0.479839	1.33176e-32	6.48994e-31	Egfr	11	16752203	16918158	+	11326	protein_coding	epidermal growth factor receptor [Source:MGI Symbol;Acc:MGI:95294]	-	6951	7821	7614	7701	11942	10776	9763	15.7609	15.1053	15.9885	14.8661	21.0768	20.8535	22.7648
ENSMUSG00000020641	5120.2	5247.87	5598.87	5580.69	3854.97	3582.18	3727.53	5386.91	3721.56	0.53354	1.37159e-32	6.67027e-31	Rsad2	12	26442746	26456452	-	4335	protein_coding	radical S-adenosyl methionine domain containing 2 [Source:MGI Symbol;Acc:MGI:1929628]	-	4603	5518	5426	5876	4448	3771	3263	27.2685	27.8442	29.7688	29.6359	20.5107	19.0663	19.8786
ENSMUSG00000026385	28183.9	29363.5	26962.5	30068.9	20125.9	21362.9	19687.5	28644.7	20392.1	0.490232	1.89893e-32	9.21583e-31	Dbi	1	120113280	120121078	-	1422	protein_coding	diazepam binding inhibitor [Source:MGI Symbol;Acc:MGI:94865]	-	25337	30875	26130	31660	23222	22489	17234	457.578	474.952	437.029	486.785	326.441	346.632	320.069
ENSMUSG00000073409	7372.74	8300.73	8265.19	8043.38	5698.38	5176.16	5285.71	7995.51	5386.75	0.569619	2.10723e-32	1.02058e-30	H2-Q6	17	35424850	35430055	+	2085	protein_coding	histocompatibility 2, Q region locus 6 [Source:MGI Symbol;Acc:MGI:95935]	-	6628	8728	8010	8469	6575	5449	4627	81.6369	91.5696	91.3685	88.808	63.0368	57.2807	58.6072
ENSMUSG00000022231	854.294	873.06	772.862	871.865	1508.01	1375.5	1555.9	843.02	1479.8	-0.810562	2.54993e-32	1.23247e-30	Sema5a	15	32244810	32696341	+	18686	protein_coding	sema domain, seven thrombospondin repeats (type 1 and type 1-like), transmembrane domain (TM) and short cytoplasmic domain, (semaphorin) 5A [Source:MGI Symbol;Acc:MGI:107556]	-	768	918	749	918	1740	1448	1362	1.05549	1.07465	0.953313	1.07412	1.86139	1.69844	1.92494
ENSMUSG00000003420	1786.45	1821.25	1940.93	1814.01	2849.62	2680.7	3020.4	1840.66	2850.24	-0.629993	2.82119e-32	1.36079e-30	Fcgrt	7	45092990	45103851	-	2102	protein_coding	Fc receptor, IgG, alpha chain transporter [Source:MGI Symbol;Acc:MGI:103017]	-	1606	1915	1881	1910	3288	2822	2644	19.6211	19.9287	21.2827	19.8667	31.2682	29.4254	33.219
ENSMUSG00000004070	2328.17	2238.76	2460.98	2226.2	3354.03	3428.29	3633.85	2313.53	3472.06	-0.58533	4.05532e-32	1.95209e-30	Hmox2	16	4726361	4766742	+	2217	protein_coding	heme oxygenase 2 [Source:MGI Symbol;Acc:MGI:109373]	-	2093	2354	2385	2344	3870	3609	3181	24.2445	23.2265	25.5854	23.1163	34.8939	35.6795	37.8927
ENSMUSG00000053560	2608.49	2798.93	2184.44	2322.12	4309.1	4362.07	4207.32	2478.5	4292.83	-0.792548	4.1037e-32	1.97136e-30	Ier2	8	84661331	84662852	-	1522	protein_coding	immediate early response 2 [Source:MGI Symbol;Acc:MGI:104815]	-	2345	2943	2117	2445	4972	4592	3683	39.5674	42.2979	33.0808	35.1229	65.3011	66.128	63.9064
ENSMUSG00000043496	1634.06	1815.55	1804.72	1896.64	1022.68	1115.22	1061.25	1787.74	1066.38	0.746612	4.23449e-32	2.03007e-30	Tril	6	53815468	53820830	-	5363	protein_coding	TLR4 interactor with leucine-rich repeats [Source:MGI Symbol;Acc:MGI:1914123]	-	1469	1909	1749	1997	1180	1174	929	7.03435	7.78647	7.75626	8.14134	4.39823	4.79798	4.57473
ENSMUSG00000020889	939.946	957.703	970.979	962.09	1616.35	1489.49	1520.48	957.68	1542.11	-0.687866	5.11916e-32	2.44922e-30	Nr1d1	11	98767932	98775333	-	3077	protein_coding	nuclear receptor subfamily 1, group D, member 1 [Source:MGI Symbol;Acc:MGI:2444210]	THR-like	845	1007	941	1013	1865	1568	1331	7.05243	7.15887	7.27331	7.19793	12.1159	11.1691	11.4237
ENSMUSG00000098915	56.7305	54.2096	53.6567	43.6882	206.268	222.283	254.747	52.0712	227.766	-2.12915	5.22118e-32	2.49298e-30	Rpl15-ps2	9	72060937	72061549	+	613	processed_pseudogene	ribosomal protein L15, pseudogene 2 [Source:MGI Symbol;Acc:MGI:3648255]	-	51	57	52	46	238	234	223	2.13658	2.03403	2.0175	1.64068	7.76105	8.36668	9.60731
ENSMUSG00000019122	2379.34	2318.65	2449.63	2693.47	4238.04	3917.5	3718.39	2460.27	3957.98	-0.686429	5.90199e-32	2.81237e-30	Ccl9	11	83572919	83578636	-	3045	protein_coding	chemokine (C-C motif) ligand 9 [Source:MGI Symbol;Acc:MGI:104533]	-	2139	2438	2374	2836	4890	4124	3255	18.0399	17.5142	18.5423	20.3631	32.1015	29.6845	28.2307
ENSMUSG00000044864	2344.86	2401.39	2357.8	2246.14	3261.29	3427.34	3325.42	2337.55	3338.02	-0.513993	7.45241e-32	3.54402e-30	Ankrd50	3	38449259	38484844	-	8490	protein_coding	ankyrin repeat domain 50 [Source:MGI Symbol;Acc:MGI:2139777]	-	2108	2525	2285	2365	3763	3608	2911	6.37636	6.50574	6.40101	6.09045	8.85994	9.31444	9.05507
ENSMUSG00000017774	3795.38	3932.57	3981.94	3836.96	5306.65	5149.56	5240.01	3886.72	5232.07	-0.42877	8.1721e-32	3.87846e-30	Myo1c	11	75650504	75673910	+	6585	protein_coding	myosin IC [Source:MGI Symbol;Acc:MGI:106612]	-	3412	4135	3859	4040	6123	5421	4587	13.3065	13.7361	13.9376	13.4138	18.5871	18.0435	18.3963
ENSMUSG00000022865	7940.04	8677.34	7293.18	6465.86	19843.4	18361.2	21415.9	7594.1	19873.5	-1.38788	8.72466e-32	4.13241e-30	Cxadr	16	78301489	78359774	+	7400	protein_coding	coxsackie virus and adenovirus receptor [Source:MGI Symbol;Acc:MGI:1201679]	-	7138	9124	7068	6808	22896	19329	18747	24.7716	26.971	22.7162	20.1147	61.8489	57.25	66.9048
ENSMUSG00000028289	206.899	174.992	174.384	184.25	442.87	448.366	482.077	185.132	457.771	-1.30679	1.13439e-31	5.36227e-30	Epha7	4	28813131	28967499	+	9884	protein_coding	Eph receptor A7 [Source:MGI Symbol;Acc:MGI:95276]	-	186	184	169	194	511	472	422	0.48327	0.407219	0.406653	0.429136	1.03346	1.04666	1.12755
ENSMUSG00000059588	756.406	647.662	678.963	664.821	1338.14	1164.61	1322.86	686.963	1275.2	-0.893725	1.23589e-31	5.83039e-30	Calcrl	2	84330626	84425411	-	4882	protein_coding	calcitonin receptor-like [Source:MGI Symbol;Acc:MGI:1926944]	-	680	681	658	700	1544	1226	1158	3.57702	3.05135	3.20552	3.13492	6.32199	5.50415	6.26424
ENSMUSG00000032902	40643.5	40187.4	40182.6	39573	33171.9	31902.4	32132.4	40146.6	32402.2	0.309061	1.36368e-31	6.42044e-30	Slc16a1	3	104638668	104658462	+	4426	protein_coding	solute carrier family 16 (monocarboxylic acid transporters), member 1 [Source:MGI Symbol;Acc:MGI:106013]	-	36538	42256	38942	41667	38275	33584	28128	212.004	208.843	209.256	205.829	172.865	166.31	167.836
ENSMUSG00000090084	194.663	198.769	272.411	177.602	598.005	569.957	720.83	210.861	629.597	-1.57755	1.56285e-31	7.34351e-30	Srpx	X	10037977	10117709	-	2652	protein_coding	sushi-repeat-containing protein [Source:MGI Symbol;Acc:MGI:1858306]	-	175	209	264	187	690	600	631	1.69463	1.72391	2.36756	1.54168	5.20091	4.95879	6.28367
ENSMUSG00000021892	4329.31	4534.59	4646.46	4179.82	6337.12	6156.49	6721.66	4422.55	6405.09	-0.533921	1.95427e-31	9.16454e-30	Sh3bp5	14	31359880	31436078	-	3194	protein_coding	SH3-domain binding protein 5 (BTK-associated) [Source:MGI Symbol;Acc:MGI:1344391]	-	3892	4768	4503	4401	7312	6481	5884	31.293	32.6546	33.5303	30.1261	45.762	44.4739	48.6514
ENSMUSG00000078139	284.765	274.852	355.991	294.421	88.4008	94.9928	83.3924	302.507	88.9287	1.76322	2.29799e-31	1.07551e-29	AK157302	13	21495223	21497146	+	1924	protein_coding	cDNA sequence AK157302 [Source:MGI Symbol;Acc:MGI:3574096]	-	256	289	345	310	102	100	73	3.417	3.28576	4.26466	3.52275	1.05974	1.13918	1.00202
ENSMUSG00000074637	11215.9	11471.5	11500.1	11635.3	7980.33	8561.7	7329.39	11455.7	7957.14	0.525256	2.41451e-31	1.12781e-29	Sox2	3	34650405	34652461	+	2057	protein_coding	SRY (sex determining region Y)-box 2 [Source:MGI Symbol;Acc:MGI:98364]	HMG	10083	12062	11145	12251	9208	9013	6416	125.882	128.271	128.859	130.216	89.4819	96.0358	82.3735
ENSMUSG00000027955	389.327	343.328	348.768	320.064	724.539	799.84	696.841	350.372	740.407	-1.08259	2.90071e-31	1.35223e-29	Fam198b	3	79884533	79946280	+	9598	protein_coding	family with sequence similarity 198, member B [Source:MGI Symbol;Acc:MGI:1915909]	-	350	361	338	337	836	842	610	0.936477	0.822752	0.837541	0.767671	1.74112	1.92278	1.67844
ENSMUSG00000004558	10321.6	10180	10350.6	10987.6	7944.8	7923.35	7729.22	10459.9	7865.79	0.411071	3.14559e-31	1.4635e-29	Ndrg2	14	51905271	51914158	-	3397	protein_coding	N-myc downstream regulated gene 2 [Source:MGI Symbol;Acc:MGI:1352498]	-	9279	10704	10031	11569	9167	8341	6766	70.148	68.9276	70.2294	74.4605	53.9431	53.8171	52.601
ENSMUSG00000040322	658.519	638.152	673.804	528.058	1246.28	1158.91	1222.33	624.633	1209.17	-0.954448	3.95449e-31	1.83624e-29	Slc25a24	3	109123149	109168457	+	3431	protein_coding	solute carrier family 25 (mitochondrial carrier, phosphate carrier), member 24 [Source:MGI Symbol;Acc:MGI:1917160]	-	592	671	653	556	1438	1220	1070	4.43109	4.27804	4.5265	3.54307	8.37804	7.79358	8.23608
ENSMUSG00000048027	1506.14	1582.54	1549.85	1552.83	2288.89	2256.08	2245.88	1547.84	2263.62	-0.548172	4.22963e-31	1.96014e-29	Rgmb	17	15803188	15831039	-	7669	protein_coding	repulsive guidance molecule family member B [Source:MGI Symbol;Acc:MGI:1916049]	-	1354	1664	1502	1635	2641	2375	1966	4.53409	4.74632	4.65802	4.66128	6.88389	6.7877	6.77021
ENSMUSG00000078853	8017.91	8217.99	8459.18	8485.01	6379.59	6330.32	6220.16	8295.02	6310.02	0.394491	4.31887e-31	1.99758e-29	Igtp	11	58199556	58207591	+	2022	protein_coding	interferon gamma induced GTPase [Source:MGI Symbol;Acc:MGI:107729]	-	7208	8641	8198	8934	7361	6664	5445	91.5469	93.4815	96.4266	96.603	72.7712	72.2357	71.1171
ENSMUSG00000037362	1721.94	1803.18	1864.57	1630.71	2721.36	3185.11	3444.22	1755.1	3116.9	-0.8275	5.47405e-31	2.52694e-29	Nov	15	54745702	54754039	+	2869	protein_coding	nephroblastoma overexpressed gene [Source:MGI Symbol;Acc:MGI:109185]	-	1548	1896	1807	1717	3140	3353	3015	13.8564	14.4561	14.9795	13.0848	21.8778	25.6154	27.7533
ENSMUSG00000026478	15465.2	15671.3	15955.6	15417.2	19547.8	19327.2	20070.2	15627.3	19648.4	-0.330176	5.98915e-31	2.75933e-29	Lamc1	1	153218922	153332786	-	8272	protein_coding	laminin, gamma 1 [Source:MGI Symbol;Acc:MGI:99914]	-	13903	16478	15463	16233	22555	20346	17569	43.1626	43.5749	44.4584	42.9056	54.505	53.9096	56.0911
ENSMUSG00000071547	2214.71	2253.98	2311.36	2251.84	3338.43	3168.01	3601.87	2257.97	3369.44	-0.576397	6.6662e-31	3.06528e-29	Nt5dc2	14	31131053	31139124	+	2378	protein_coding	5'-nucleotidase domain containing 2 [Source:MGI Symbol;Acc:MGI:1917271]	-	1991	2370	2240	2371	3852	3335	3153	21.5015	21.8011	22.403	21.7994	32.3801	30.7384	35.0162
ENSMUSG00000022754	196.888	197.818	214.627	183.301	453.271	474.014	543.764	198.158	490.35	-1.30515	7.13403e-31	3.27404e-29	Tmem45a	16	56805161	56886166	-	3129	protein_coding	transmembrane protein 45a [Source:MGI Symbol;Acc:MGI:1913122]	-	177	208	208	193	523	499	476	1.45271	1.45412	1.58099	1.34858	3.34118	3.49537	4.01753
ENSMUSG00000019987	1943.3	1724.25	2292.79	1458.81	7808.73	7484.49	6648.55	1854.78	7313.92	-1.97967	7.28078e-31	3.33491e-29	Arg1	10	24915221	24927484	-	2228	protein_coding	arginase, liver [Source:MGI Symbol;Acc:MGI:88070]	-	1747	1813	2222	1536	9010	7879	5820	20.1367	17.8002	23.7191	15.0731	80.8377	77.5093	68.9867
ENSMUSG00000050234	97.8879	128.391	125.887	97.8236	349.27	328.675	395.257	112.497	357.734	-1.66533	7.53795e-31	3.44603e-29	Gja4	4	127311421	127314039	-	1685	protein_coding	gap junction protein, alpha 4 [Source:MGI Symbol;Acc:MGI:95715]	-	88	135	122	103	403	346	346	1.3412	1.75257	1.72199	1.33648	4.7809	4.50064	5.42292
ENSMUSG00000044734	71.1912	76.0837	88.7398	60.7836	250.469	277.379	286.733	74.1996	271.527	-1.87163	8.12064e-31	3.70524e-29	Serpinb1a	13	32842092	32851185	-	2303	protein_coding	serine (or cysteine) peptidase inhibitor, clade B, member 1a [Source:MGI Symbol;Acc:MGI:1913472]	-	64	80	86	64	289	292	251	0.713667	0.759869	0.888126	0.607592	2.50846	2.77899	2.87831
ENSMUSG00000031523	4289.27	4286.36	4211.02	4489.44	3062.83	3196.51	3140.35	4319.02	3133.23	0.463527	9.72156e-31	4.42715e-29	Dlc1	8	36567751	36953143	-	14694	protein_coding	deleted in liver cancer 1 [Source:MGI Symbol;Acc:MGI:1354949]	-	3856	4507	4081	4727	3534	3365	2749	6.73918	6.7095	6.60536	7.0335	4.80763	5.0193	4.94074
ENSMUSG00000026222	2470.56	2323.4	2633.3	2421.85	3537.76	3623.98	3727.53	2462.28	3629.76	-0.559819	1.01872e-30	4.63026e-29	Sp100	1	85649988	85709998	+	7556	protein_coding	nuclear antigen Sp100 [Source:MGI Symbol;Acc:MGI:109561]	SAND	2221	2443	2552	2550	4082	3815	3263	7.5486	7.07252	8.03265	7.3786	10.799	11.0663	11.4047
ENSMUSG00000008090	13391.7	14071.7	14135.4	14363	9982.35	10279.2	8932.13	13990.5	9731.22	0.523328	1.02128e-30	4.63302e-29	Fgfrl1	5	108692382	108706924	+	2782	protein_coding	fibroblast growth factor receptor-like 1 [Source:MGI Symbol;Acc:MGI:2150920]	-	12039	14796	13699	15123	11518	10821	7819	111.133	116.34	117.112	118.852	82.7607	85.2527	74.2252
ENSMUSG00000046230	2040.07	2065.67	2024.51	2030.55	3035.96	2857.38	3242.02	2040.2	3045.12	-0.576749	1.07915e-30	4.88613e-29	Vps13a	19	16615366	16780933	-	20993	protein_coding	vacuolar protein sorting 13A [Source:MGI Symbol;Acc:MGI:2444304]	-	1834	2172	1962	2138	3503	3008	2838	2.24354	2.26323	2.22277	2.22669	3.33557	3.14052	3.57022
ENSMUSG00000075302	1453.86	1391.38	1387.85	1390.42	864.074	896.732	892.185	1405.88	884.33	0.669044	1.34418e-30	6.07453e-29	Erich2	2	70508819	70540884	+	2948	protein_coding	glutamate rich 2 [Source:MGI Symbol;Acc:MGI:1913998]	-	1307	1463	1345	1464	997	944	781	11.3857	10.8557	10.8509	10.8577	6.76039	7.01847	6.9965
ENSMUSG00000021025	20919.1	22133.7	23939.1	23273.5	16489.3	15450.6	15188.8	22566.3	15709.6	0.522404	1.58371e-30	7.14333e-29	Nfkbia	12	55489410	55492647	-	1610	protein_coding	nuclear factor of kappa light polypeptide gene enhancer in B cells inhibitor, alpha [Source:MGI Symbol;Acc:MGI:104741]	-	18806	23273	23200	24505	19026	16265	13296	299.972	316.205	342.714	332.778	236.225	221.425	218.098
ENSMUSG00000001025	3894.38	4379.57	3607.38	4235.86	6159.45	6314.17	6421.22	4029.3	6298.28	-0.643792	1.80276e-30	8.11585e-29	S100a6	3	90612882	90624181	+	1367	protein_coding	S100 calcium binding protein A6 (calcyclin) [Source:MGI Symbol;Acc:MGI:1339467]	-	3501	4605	3496	4460	7107	6647	5621	65.7708	73.6892	60.8237	71.3333	103.925	106.575	108.593
ENSMUSG00000038067	708.575	747.522	799.69	672.419	1885.88	1309	1779.8	732.051	1658.23	-1.17967	1.80781e-30	8.12311e-29	Csf3	11	98701263	98703629	+	1413	protein_coding	colony stimulating factor 3 (granulocyte) [Source:MGI Symbol;Acc:MGI:1339751]	-	637	786	775	708	2176	1378	1558	11.5773	12.1681	13.0446	10.9551	30.7837	21.3749	29.1194
ENSMUSG00000074793	132.371	156.923	100.09	108.271	442.004	364.773	427.243	124.414	411.34	-1.72437	1.96263e-30	8.80205e-29	Hspa12b	2	131127280	131146321	+	3685	protein_coding	heat shock protein 12B [Source:MGI Symbol;Acc:MGI:1919880]	-	119	165	97	114	510	384	374	0.829315	0.979466	0.626043	0.676384	2.76654	2.28398	2.68035
ENSMUSG00000028670	3242.54	3511.26	3418.55	3578.63	2353.89	2434.67	2364.69	3437.74	2384.41	0.528377	1.98814e-30	8.89958e-29	Lypla2	4	135968224	135972626	-	2054	protein_coding	lysophospholipase 2 [Source:MGI Symbol;Acc:MGI:1347000]	-	2915	3692	3313	3768	2716	2563	2070	36.4458	39.3191	38.3611	40.1085	26.4322	27.3493	26.615
ENSMUSG00000038178	13172.6	13913.8	12998.3	14164.5	10086.4	10027.4	9361.66	13562.3	9825.15	0.464808	2.17365e-30	9.71156e-29	Slc43a2	11	75531694	75577575	+	10042	protein_coding	solute carrier family 43, member 2 [Source:MGI Symbol;Acc:MGI:2442746]	-	11842	14630	12597	14914	11638	10556	8195	30.2841	31.8689	29.8344	32.4713	23.1666	23.0397	21.5519
ENSMUSG00000049872	843.171	788.417	871.921	750.298	1373.68	1367.9	1506.78	813.451	1416.12	-0.799709	2.19364e-30	9.7824e-29	Calhm5	10	34087815	34096519	-	5323	protein_coding	calcium homeostasis modulator family member 5 [Source:MGI Symbol;Acc:MGI:2143897]	-	758	829	845	790	1585	1440	1319	3.65698	3.40675	3.77546	3.24486	5.95219	5.92931	6.54404
ENSMUSG00000028664	5132.44	5277.35	5077.78	5385.05	3887.9	3759.82	3547.03	5218.15	3731.58	0.482878	2.46581e-30	1.09754e-28	Ephb2	4	136647539	136835988	-	12608	protein_coding	Eph receptor B2 [Source:MGI Symbol;Acc:MGI:99611]	-	4614	5549	4921	5670	4486	3958	3105	9.39813	9.62745	9.28277	9.83247	7.11242	6.88062	6.50388
ENSMUSG00000058070	3869.91	3712.88	3578.49	3814.17	2709.22	2620.85	2666.27	3743.86	2665.45	0.489873	2.51344e-30	1.11664e-28	Eml1	12	108370957	108539617	+	7436	protein_coding	echinoderm microtubule associated protein like 1 [Source:MGI Symbol;Acc:MGI:1915769]	-	3479	3904	3468	4016	3126	2759	2334	12.015	11.4845	11.092	11.8081	8.40337	8.13224	8.28932
ENSMUSG00000043889	2374.89	2230.2	2328.91	1955.52	1310.41	1341.3	1308	2222.38	1319.9	0.750843	2.73532e-30	1.21293e-28	Gm8399	13	81064684	81065800	+	1117	processed_pseudogene	predicted gene 8399 [Source:MGI Symbol;Acc:MGI:3647971]	-	2135	2345	2257	2059	1512	1412	1145	49.0856	45.9232	48.0561	40.3022	27.0584	27.7064	27.0713
ENSMUSG00000030088	8053.5	8469.06	8217.72	8871.56	5526.78	5905.7	4892.74	8402.96	5441.74	0.626253	2.76663e-30	1.22452e-28	Aldh1l1	6	90486427	90600203	+	4516	protein_coding	aldehyde dehydrogenase 1 family, member L1 [Source:MGI Symbol;Acc:MGI:1340024]	-	7240	8905	7964	9341	6377	6217	4283	41.1713	43.1343	41.9418	45.2236	28.2271	30.1734	25.0468
ENSMUSG00000047407	3929.98	4387.17	4055.2	4346.98	2935.42	2809.89	2834.2	4179.83	2859.84	0.547737	2.95521e-30	1.30554e-28	Tgif1	17	70844205	70853546	-	5625	protein_coding	TGFB-induced factor homeobox 1 [Source:MGI Symbol;Acc:MGI:1194497]	Homeobox	3533	4613	3930	4577	3387	2958	2481	16.1299	17.9392	16.6165	17.7903	12.0364	11.5259	11.6483
ENSMUSG00000045532	987.778	1215.44	1050.43	1149.19	565.938	598.455	570.039	1100.71	578.144	0.930143	2.99311e-30	1.31982e-28	C1ql1	11	102939264	102946688	-	1473	protein_coding	complement component 1, q subcomponent-like 1 [Source:MGI Symbol;Acc:MGI:1344400]	-	888	1278	1018	1210	653	630	499	15.4817	18.9789	16.4367	17.9601	8.86165	9.37423	8.94654
ENSMUSG00000027199	6404.98	6449.99	6719.46	6650.11	4173.9	4758.19	3945.72	6556.14	4292.6	0.610421	3.1226e-30	1.37435e-28	Gatm	2	122594467	122611303	-	3001	protein_coding	glycine amidinotransferase (L-arginine:glycine amidinotransferase) [Source:MGI Symbol;Acc:MGI:1914342]	-	5758	6782	6512	7002	4816	5009	3454	49.2737	49.435	51.6082	51.0131	32.0793	36.5833	30.3958
ENSMUSG00000049690	1588.45	1670.99	1332.13	1442.66	847.607	807.439	777.948	1508.56	810.998	0.894159	3.91318e-30	1.71911e-28	Nckap5	1	125913620	126830799	-	12100	protein_coding	NCK-associated protein 5 [Source:MGI Symbol;Acc:MGI:2686394]	-	1428	1757	1291	1519	978	850	681	3.03077	3.17636	2.53753	2.74472	1.61569	1.53968	1.48634
ENSMUSG00000021585	1783.12	1868.8	1862.5	1695.29	2778.56	2600.9	2714.25	1802.43	2697.9	-0.582114	4.87919e-30	2.13951e-28	Cast	13	74692368	74808810	-	11470	protein_coding	calpastatin [Source:MGI Symbol;Acc:MGI:1098236]	-	1603	1965	1805	1785	3206	2738	2376	3.58905	3.7475	3.74269	3.40252	5.58733	5.232	5.47067
ENSMUSG00000074170	2528.4	2678.14	2552.82	2797	1750.68	1773.52	1593.59	2639.09	1705.93	0.628436	5.05875e-30	2.21414e-28	Plekhf1	7	38216972	38228016	-	5263	protein_coding	pleckstrin homology domain containing, family F (with FYVE domain) member 1 [Source:MGI Symbol;Acc:MGI:1919537]	-	2273	2816	2474	2945	2020	1867	1395	11.0911	11.7042	11.1799	12.2343	7.67224	7.77515	7
ENSMUSG00000044167	2242.52	2262.54	2177.22	2320.22	3088.83	3295.3	3304.85	2250.63	3229.66	-0.520036	5.57067e-30	2.43369e-28	Foxo1	3	52268336	52353221	+	8665	protein_coding	forkhead box O1 [Source:MGI Symbol;Acc:MGI:1890077]	Fork	2016	2379	2110	2443	3564	3469	2893	5.97492	6.00577	5.79141	6.16426	8.22192	8.77473	8.81733
ENSMUSG00000026712	284.765	199.72	220.818	165.255	587.605	702.947	656.858	217.639	649.137	-1.58083	6.366e-30	2.77602e-28	Mrc1	2	14229392	14332057	+	6371	protein_coding	mannose receptor, C type 1 [Source:MGI Symbol;Acc:MGI:97142]	-	256	210	214	174	678	740	575	1.03191	0.721032	0.79887	0.597128	2.12729	2.54579	2.38351
ENSMUSG00000061535	569.53	535.439	631.498	551.801	1263.61	1027.82	1397.11	572.067	1229.51	-1.10317	6.38831e-30	2.78062e-28	C1qtnf7	5	43515538	43618803	+	4162	protein_coding	C1q and tumor necrosis factor related protein 7 [Source:MGI Symbol;Acc:MGI:1925911]	-	512	563	612	581	1458	1082	1223	3.1592	2.95903	3.49719	3.05211	7.0026	5.69801	7.76036
ENSMUSG00000024339	7042.37	7592.2	7644.01	7540.02	5574.45	5533.33	5549.59	7454.65	5552.46	0.425273	6.96578e-30	3.0264e-28	Tap2	17	34203527	34216321	+	3781	protein_coding	transporter 2, ATP-binding cassette, sub-family B (MDR/TAP) [Source:MGI Symbol;Acc:MGI:98484]	-	6331	7983	7408	7939	6432	5825	4858	43.0007	46.1851	46.5977	45.9076	34.0051	33.7666	33.9319
ENSMUSG00000018819	348.169	353.789	341.545	377.998	693.339	671.599	737.966	355.375	700.968	-0.977714	8.92546e-30	3.8707e-28	Lsp1	7	142460809	142494867	+	5174	protein_coding	lymphocyte specific 1 [Source:MGI Symbol;Acc:MGI:96832]	-	313	372	331	398	800	707	646	1.55356	1.57275	1.5215	1.68183	3.09078	2.99496	3.29734
ENSMUSG00000046743	968.868	1026.18	1005.03	987.733	1538.35	1695.62	1557.04	996.952	1597	-0.679502	9.30837e-30	4.02937e-28	Fat4	3	38886940	39011985	+	17165	protein_coding	FAT atypical cadherin 4 [Source:MGI Symbol;Acc:MGI:3045256]	-	871	1079	974	1040	1775	1785	1363	1.30312	1.37506	1.34954	1.32469	2.06709	2.27925	2.09705
ENSMUSG00000030621	1282.55	1276.3	1270.22	1258.41	788.673	815.039	740.25	1271.87	781.321	0.700923	9.37874e-30	4.0524e-28	Me3	7	89632392	89854359	+	14624	protein_coding	malic enzyme 3, NADP(+)-dependent, mitochondrial [Source:MGI Symbol;Acc:MGI:1916679]	-	1153	1342	1231	1325	910	858	648	2.02476	2.00738	2.00199	1.98096	1.24388	1.28594	1.17022
ENSMUSG00000028597	585.103	581.089	617.051	530.907	1090.28	992.675	1172.06	578.537	1085	-0.906693	1.01847e-29	4.3926e-28	Gpx7	4	108400390	108406961	-	1289	protein_coding	glutathione peroxidase 7 [Source:MGI Symbol;Acc:MGI:1914555]	-	526	611	598	559	1258	1045	1026	10.4796	10.3689	11.0336	9.48167	19.5089	17.7689	21.0209
ENSMUSG00000063873	324.81	354.74	395.202	341.908	679.472	756.143	783.66	354.165	739.759	-1.06038	1.09613e-29	4.71896e-28	Slc24a3	2	145167754	145642166	+	4564	protein_coding	solute carrier family 24 (sodium/potassium/calcium exchanger), member 3 [Source:MGI Symbol;Acc:MGI:2137513]	-	292	373	383	360	784	796	686	1.64304	1.78775	1.99583	1.72458	3.4338	3.82266	3.9695
ENSMUSG00000028128	5119.09	4973.02	4969.43	4969.06	6695.92	6402.52	6557.16	5007.65	6551.87	-0.388118	1.26016e-29	5.41523e-28	F3	3	121723537	121735048	+	2527	protein_coding	coagulation factor III [Source:MGI Symbol;Acc:MGI:88381]	-	4602	5229	4816	5232	7726	6740	5740	46.7683	45.2643	45.3264	45.2677	61.1158	58.4592	59.9879
ENSMUSG00000022629	8136.93	8073.43	7957.69	8585.68	6213.19	5937.05	6182.46	8188.43	6110.9	0.422387	1.32324e-29	5.67601e-28	Kif21a	15	90933276	91049948	-	6476	protein_coding	kinesin family member 21A [Source:MGI Symbol;Acc:MGI:109188]	-	7315	8489	7712	9040	7169	6250	5412	29.008	28.6743	28.3224	30.5202	22.1287	21.153	22.0703
ENSMUSG00000000632	2705.27	2789.42	2544.56	3202.54	1509.75	1724.12	1466.79	2810.45	1566.89	0.842713	1.38893e-29	5.94698e-28	Sez6	11	77930800	77979048	+	5779	protein_coding	seizure related gene 6 [Source:MGI Symbol;Acc:MGI:104745]	-	2432	2933	2466	3372	1742	1815	1284	10.8074	11.102	10.1487	12.7574	6.02559	6.8837	5.86772
ENSMUSG00000028399	2422.73	2482.23	2314.46	2374.36	3345.36	3520.43	3323.13	2398.44	3396.31	-0.50201	1.90906e-29	8.15924e-28	Ptprd	4	75941238	78211961	-	22822	protein_coding	protein tyrosine phosphatase, receptor type, D [Source:MGI Symbol;Acc:MGI:97812]	-	2178	2610	2243	2500	3860	3706	2909	2.45083	2.50167	2.33747	2.39504	3.38094	3.55918	3.36626
ENSMUSG00000066456	2325.95	2191.21	2365.02	2282.23	1553.08	1516.09	1592.45	2291.1	1553.87	0.560439	2.10458e-29	8.97864e-28	Hmgn3	9	83109948	83146685	-	1869	protein_coding	high mobility group nucleosomal binding domain 3 [Source:MGI Symbol;Acc:MGI:2138069]	-	2091	2304	2292	2403	1792	1596	1394	28.7313	26.966	29.1659	28.1106	19.1661	18.7164	19.6975
ENSMUSG00000000957	10227.1	10846.7	10381.5	10344.6	13495.8	14195.7	13362.2	10450	13684.6	-0.389038	2.43155e-29	1.03549e-27	Mmp14	14	54431612	54445364	+	5960	protein_coding	matrix metallopeptidase 14 (membrane-inserted) [Source:MGI Symbol;Acc:MGI:101900]	-	9194	11405	10061	10892	15572	14944	11697	39.6158	41.8593	40.1481	39.9565	52.2279	54.9564	51.8305
ENSMUSG00000028517	47799.3	50082.1	49147.4	50328.8	39908.6	38756.1	37599.7	49339.4	38754.8	0.348286	2.47556e-29	1.05233e-27	Plpp3	4	105157347	105232764	+	3159	protein_coding	phospholipid phosphatase 3 [Source:MGI Symbol;Acc:MGI:1915166]	-	42971	52660	47630	52992	46048	40799	32914	349.33	364.648	358.592	366.764	291.384	283.073	275.162
ENSMUSG00000025809	24761.2	23560.3	25150.5	23049.3	31240.1	32036.3	31574.9	24130.3	31617.1	-0.389962	2.52598e-29	1.07184e-27	Itgb1	8	128685654	128733200	+	4081	protein_coding	integrin beta 1 (fibronectin receptor beta) [Source:MGI Symbol;Acc:MGI:96610]	-	22260	24773	24374	24269	36046	33725	27640	140.078	132.787	142.046	130.02	176.561	181.127	178.866
ENSMUSG00000052760	335.933	347.132	343.609	341.908	721.939	639.302	668.282	342.145	676.508	-0.984136	2.74624e-29	1.16322e-27	A630001G21Rik	1	85717083	85778643	-	2709	protein_coding	RIKEN cDNA A630001G21 gene [Source:MGI Symbol;Acc:MGI:2443131]	-	302	365	333	360	833	673	585	2.86291	2.94732	2.92352	2.90549	6.14667	5.44508	5.70301
ENSMUSG00000032092	82.3148	145.51	87.708	90.2257	364.87	367.622	426.101	101.44	386.198	-1.92217	2.93827e-29	1.24233e-27	Mpzl2	9	45039799	45054015	+	6968	protein_coding	myelin protein zero-like 2 [Source:MGI Symbol;Acc:MGI:1289160]	-	74	153	85	95	421	387	373	0.27273	0.480315	0.290122	0.298086	1.20775	1.21731	1.4137
ENSMUSG00000024164	488267	503201	489209	510886	406201	387469	401700	497891	398457	0.321412	4.29245e-29	1.81164e-27	C3	17	57203970	57228136	-	5143	protein_coding	complement component 3 [Source:MGI Symbol;Acc:MGI:88227]	-	438946	529103	474105	537920	468689	407893	351640	2191.82	2250.43	2192.44	2286.79	1821.68	1738.31	1805.67
ENSMUSG00000031672	3942.21	4127.54	3909.71	4186.47	2816.69	2989.42	2854.76	4041.48	2886.96	0.485729	4.79151e-29	2.01867e-27	Got2	8	95864134	95888547	-	4824	protein_coding	glutamatic-oxaloacetic transaminase 2, mitochondrial [Source:MGI Symbol;Acc:MGI:95792]	-	3544	4340	3789	4408	3250	3147	2499	18.8667	19.68	18.6805	19.9784	13.4673	14.2984	13.681
ENSMUSG00000021733	1978.89	1935.38	2034.83	1935.58	2717.02	2862.13	2901.6	1971.17	2826.92	-0.519674	5.03666e-29	2.11817e-27	Slc4a7	14	14702279	14799940	+	15205	protein_coding	solute carrier family 4, sodium bicarbonate cotransporter, member 7 [Source:MGI Symbol;Acc:MGI:2443878]	-	1779	2035	1972	2038	3135	3013	2540	3.00469	2.92766	3.08454	2.93051	4.1215	4.34321	4.41169
ENSMUSG00000024501	15075.8	16184.9	14719.5	15609	20035.8	21877.8	21226.2	15397.3	21046.6	-0.450691	5.10387e-29	2.14263e-27	Dpysl3	18	43320979	43438286	-	6265	protein_coding	dihydropyrimidinase-like 3 [Source:MGI Symbol;Acc:MGI:1349762]	-	13553	17018	14265	16435	23118	23031	18581	55.5551	59.4197	54.1528	57.3554	73.7621	80.573	78.3259
ENSMUSG00000031871	1387.12	1710.93	1259.9	1422.72	3672.1	3606.88	4195.9	1445.17	3824.96	-1.40368	5.78246e-29	2.4232e-27	Cdh5	8	104101625	104144511	+	4203	protein_coding	cadherin 5 [Source:MGI Symbol;Acc:MGI:105057]	-	1247	1799	1221	1498	4237	3797	3673	7.61933	9.36299	6.90918	7.79252	20.1513	19.8006	23.0791
ENSMUSG00000056666	1224.71	1167.88	1156.71	1204.28	718.473	749.493	670.566	1188.4	712.844	0.735052	6.32302e-29	2.64504e-27	Retsat	6	72598475	72608425	+	3537	protein_coding	retinol saturase (all trans retinol 13,14 reductase) [Source:MGI Symbol;Acc:MGI:1914692]	-	1101	1228	1121	1268	829	789	587	7.99396	7.59462	7.53773	7.83809	4.68515	4.88922	4.38289
ENSMUSG00000041771	1690.79	1647.21	1601.44	1657.3	1105.01	1024.97	1086.39	1649.19	1072.12	0.621094	9.21553e-29	3.84822e-27	Slc24a4	12	102128733	102267091	+	4522	protein_coding	solute carrier family 24 (sodium/potassium/calcium exchanger), member 4 [Source:MGI Symbol;Acc:MGI:2447362]	-	1520	1732	1552	1745	1275	1079	951	8.63223	8.37838	8.16265	8.43705	5.63617	5.22984	5.55402
ENSMUSG00000005124	451.619	426.069	444.731	436.882	898.741	908.132	755.101	439.825	853.991	-0.960511	1.2431e-28	5.18178e-27	Wisp1	15	66891320	66923201	+	5565	protein_coding	WNT1 inducible signaling pathway protein 1 [Source:MGI Symbol;Acc:MGI:1197008]	-	406	448	431	460	1037	956	661	1.87357	1.76098	1.84197	1.80725	3.72493	3.76522	3.13685
ENSMUSG00000109836	1343.73	1343.83	1304.27	1282.15	1911.02	1963.5	1972.86	1318.5	1949.13	-0.563712	1.24569e-28	5.18342e-27	Gm45884	18	36292626	36296041	+	3416	TEC	predicted gene 45884 [Source:MGI Symbol;Acc:MGI:5804999]	-	1208	1413	1264	1350	2205	2067	1727	9.08153	9.0483	8.80034	8.64056	12.9031	13.2624	13.3516
ENSMUSG00000027540	8799.9	9303.13	9307.37	9539.23	7071.19	6962.98	7087.21	9237.4	7040.46	0.392147	1.38636e-28	5.75862e-27	Ptpn1	2	167932057	167979385	+	5533	protein_coding	protein tyrosine phosphatase, non-receptor type 1 [Source:MGI Symbol;Acc:MGI:97805]	-	7911	9782	9020	10044	8159	7330	6204	36.7181	38.6732	38.7718	39.6892	29.4768	29.0363	29.6121
ENSMUSG00000003810	3818.74	3749.02	3719.85	3929.09	5088.24	5033.67	5016.11	3804.18	5046.01	-0.407618	1.44263e-28	5.98183e-27	Mast2	4	116306762	116464183	-	7645	protein_coding	microtubule associated serine/threonine kinase 2 [Source:MGI Symbol;Acc:MGI:894676]	-	3433	3942	3605	4137	5871	5299	4391	11.532	11.2793	11.215	11.8313	15.3511	15.192	15.1685
ENSMUSG00000039519	1789.79	1947.74	1867.66	1848.2	1218.54	1228.26	1263.45	1863.35	1236.75	0.592711	1.49326e-28	6.18096e-27	Cyp7b1	3	18071950	18243338	-	2166	protein_coding	cytochrome P450, family 7, subfamily b, polypeptide 1 [Source:MGI Symbol;Acc:MGI:104978]	-	1609	2048	1810	1946	1406	1293	1106	19.0769	20.683	19.8742	19.6431	12.9757	13.0839	13.4851
ENSMUSG00000056427	651.844	550.656	668.644	633.479	1099.81	1255.81	1135.51	626.156	1163.71	-0.895322	1.50274e-28	6.20932e-27	Slit3	11	35121224	35708507	+	6067	protein_coding	slit guidance ligand 3 [Source:MGI Symbol;Acc:MGI:1315202]	-	586	579	648	667	1269	1322	994	2.48047	2.0876	2.54022	2.40369	4.18111	4.7759	4.32683
ENSMUSG00000021696	749.732	659.075	728.492	673.368	372.67	358.123	332.427	702.667	354.407	0.983153	1.63174e-28	6.73056e-27	Elovl7	13	108214404	108285683	+	4013	protein_coding	ELOVL family member 7, elongation of long chain fatty acids (yeast) [Source:MGI Symbol;Acc:MGI:1921809]	-	674	693	706	709	430	377	291	4.31321	3.77752	4.18414	3.86281	2.14192	2.05907	1.91505
ENSMUSG00000038115	173.529	170.237	141.365	163.356	0	5.69957	2.28472	162.122	2.66143	5.96221	1.82464e-28	7.51312e-27	Ano2	6	125690419	126040126	+	5385	protein_coding	anoctamin 2 [Source:MGI Symbol;Acc:MGI:2387214]	-	156	179	137	172	0	6	2	0.743959	0.727127	0.605069	0.698343	0	0.024421	0.00980848
ENSMUSG00000039830	4887.72	5060.51	4961.18	4955.76	3759.63	3732.27	3475.06	4966.29	3655.66	0.441037	1.83297e-28	7.53428e-27	Olig2	16	91225457	91228677	+	2530	protein_coding	oligodendrocyte transcription factor 2 [Source:MGI Symbol;Acc:MGI:1355331]	bHLH	4394	5321	4808	5218	4338	3929	3042	44.6015	46.0061	45.1975	45.093	34.2747	34.0376	31.7538
ENSMUSG00000040264	1680.78	1643.41	2011.09	1777.92	1002.74	885.333	1050.97	1778.3	979.683	0.861138	2.14528e-28	8.80271e-27	Gbp2b	3	142594847	142619179	+	2823	protein_coding	guanylate binding protein 2b [Source:MGI Symbol;Acc:MGI:95666]	-	1511	1728	1949	1872	1157	932	920	13.7456	13.3898	16.4199	14.4984	8.19269	7.23607	8.60665
ENSMUSG00000035914	1299.24	1407.55	1375.47	1376.18	1986.42	2024.3	2085.95	1364.61	2032.22	-0.573019	2.63655e-28	1.07998e-26	Cd276	9	58524298	58555437	-	3658	protein_coding	CD276 antigen [Source:MGI Symbol;Acc:MGI:2183926]	-	1168	1480	1333	1449	2292	2131	1826	8.19991	8.85036	8.66676	8.66065	12.5249	12.7684	13.183
ENSMUSG00000028989	536.159	619.131	504.579	642.027	1325.14	1056.32	1397.11	575.474	1259.52	-1.12786	3.07078e-28	1.25567e-26	Angptl7	4	148495183	148500460	-	2157	protein_coding	angiopoietin-like 7 [Source:MGI Symbol;Acc:MGI:3605801]	-	482	651	489	676	1529	1112	1223	5.73861	6.60197	5.39174	6.85208	14.1697	11.2993	14.9739
ENSMUSG00000027848	411.574	448.894	396.234	399.842	754.873	776.091	856.771	414.136	795.912	-0.939859	3.90268e-28	1.59309e-26	Olfml3	3	103722222	103738001	-	6161	protein_coding	olfactomedin-like 3 [Source:MGI Symbol;Acc:MGI:1914877]	-	370	472	384	421	871	817	750	1.54227	1.67584	1.48235	1.49402	2.82599	2.90649	3.2149
ENSMUSG00000009772	3045.65	3011.01	2733.39	2887.22	1816.55	2048.05	1843.77	2919.32	1902.79	0.617245	4.22484e-28	1.72162e-26	Nuak2	1	132316126	132333488	+	3920	protein_coding	NUAK family, SNF1-like kinase, 2 [Source:MGI Symbol;Acc:MGI:1921387]	-	2738	3166	2649	3040	2096	2156	1614	17.9373	17.6672	16.0719	16.9556	10.6883	12.0548	10.8736
ENSMUSG00000070532	1519.49	1392.33	1375.47	1379.98	835.474	914.781	852.202	1416.82	867.486	0.706993	4.45222e-28	1.81116e-26	Ccdc190	1	169928648	169934653	+	1734	protein_coding	coiled-coil domain containing 190 [Source:MGI Symbol;Acc:MGI:1925715]	-	1366	1464	1333	1453	964	963	746	20.2307	18.4686	18.2832	18.3207	11.113	12.1724	11.3618
ENSMUSG00000093661	953.295	836.92	907.004	944.995	1461.21	1588.28	1783.23	910.553	1610.91	-0.821728	6.28828e-28	2.55367e-26	Eif4e3	6	99625135	99666771	-	2515	protein_coding	eukaryotic translation initiation factor 4E member 3 [Source:MGI Symbol;Acc:MGI:1914142]	-	857	880	879	995	1686	1672	1561	8.7509	7.65398	8.3123	8.6499	13.4006	14.5712	16.3916
ENSMUSG00000008136	198	227.3	181.607	193.748	434.204	564.257	548.334	200.164	515.598	-1.36183	6.39218e-28	2.59141e-26	Fhl2	1	43123074	43196984	-	1897	protein_coding	four and a half LIM domains 2 [Source:MGI Symbol;Acc:MGI:1338762]	-	178	239	176	204	501	594	480	2.4097	2.75596	2.20656	2.35119	5.27928	6.86305	6.68238
ENSMUSG00000038530	401.563	415.607	365.278	349.506	745.34	877.734	742.535	382.988	788.536	-1.0429	6.86012e-28	2.77635e-26	Rgs4	1	169741477	169747642	-	3098	protein_coding	regulator of G-protein signaling 4 [Source:MGI Symbol;Acc:MGI:108409]	-	361	437	354	368	860	924	650	2.99251	3.08562	2.71764	2.59712	5.54908	6.53715	5.54101
ENSMUSG00000107383	3611.84	3797.53	3588.8	3622.32	5029.31	5238.86	4803.63	3655.12	5023.93	-0.45924	1.03432e-27	4.17881e-26	Gm4366	7	116824510	116825851	-	1342	processed_pseudogene	predicted gene 4366 [Source:MGI Symbol;Acc:MGI:3782551]	-	3247	3993	3478	3814	5803	5515	4205	62.1355	65.0863	61.6378	62.1375	86.4379	90.0722	82.7505
ENSMUSG00000024892	15073.6	15404.1	15565.6	16538.8	12056.3	11864.6	11385.9	15645.5	11768.9	0.410606	1.09563e-27	4.41899e-26	Pcx	19	4510472	4621752	+	4637	protein_coding	pyruvate carboxylase [Source:MGI Symbol;Acc:MGI:97520]	-	13551	16197	15085	17414	13911	12490	9967	75.0489	76.4082	77.371	82.1083	59.9688	59.0369	56.7655
ENSMUSG00000021388	50.0563	74.1816	94.931	46.5374	300.736	289.728	448.948	66.4266	346.471	-2.3797	1.16695e-27	4.69862e-26	Aspn	13	49544443	49567565	+	2354	protein_coding	asporin [Source:MGI Symbol;Acc:MGI:1913945]	-	45	78	92	49	347	305	393	0.490926	0.724821	0.929505	0.455109	2.94664	2.83982	4.40903
ENSMUSG00000034612	7483.97	7750.07	7458.27	7640.69	10517.1	10683.8	9609.55	7583.25	10270.2	-0.437958	1.21607e-27	4.88806e-26	Chst11	10	82985498	83195900	+	5527	protein_coding	carbohydrate sulfotransferase 11 [Source:MGI Symbol;Acc:MGI:1927166]	-	6728	8149	7228	8045	12135	11247	8412	31.2613	32.2521	31.1028	31.8246	43.8889	44.6011	40.1945
ENSMUSG00000019817	8055.73	8497.59	7743.07	8462.22	6146.45	6056.74	5813.48	8189.65	6005.56	0.447274	1.37269e-27	5.50824e-26	Plagl1	10	13060504	13131694	+	7819	protein_coding	pleiomorphic adenoma gene-like 1 [Source:MGI Symbol;Acc:MGI:1100874]	zf-C2H2	7242	8935	7504	8910	7092	6376	5089	23.7858	24.9969	22.8251	24.9145	18.131	17.8729	17.1885
ENSMUSG00000034855	19139.3	21544	20788.9	22382.6	15061.1	14809.4	14991.2	20963.7	14953.9	0.487525	1.47393e-27	5.90445e-26	Cxcl10	5	92346638	92348889	-	2252	protein_coding	chemokine (C-X-C motif) ligand 10 [Source:MGI Symbol;Acc:MGI:1352450]	-	17206	22653	20147	23567	17378	15590	13123	196.21	220.039	212.771	228.803	154.254	151.731	153.894
ENSMUSG00000046794	511.687	600.11	548.949	545.153	931.675	1018.32	1046.4	551.475	998.8	-0.854011	1.64439e-27	6.57619e-26	Ppp1r3b	8	35375739	35388139	+	6216	protein_coding	protein phosphatase 1, regulatory subunit 3B [Source:MGI Symbol;Acc:MGI:2177268]	-	460	631	532	574	1075	1072	916	1.90045	2.22055	2.0355	2.01896	3.45702	3.77991	3.89172
ENSMUSG00000023087	3185.81	3477.97	3345.29	3409.58	2301.02	2458.41	2303	3354.66	2354.15	0.511241	1.71003e-27	6.82714e-26	Noct	3	51224447	51251644	+	10658	protein_coding	nocturnin [Source:MGI Symbol;Acc:MGI:109382]	-	2864	3657	3242	3590	2655	2588	2016	6.90092	7.50571	7.23448	7.36452	4.97958	5.32214	4.99542
ENSMUSG00000037686	682.99	688.557	605.701	703.76	1144.01	1117.12	1237.18	670.252	1166.1	-0.797071	1.88419e-27	7.50976e-26	Aspg	12	112106679	112127559	+	3521	protein_coding	asparaginase [Source:MGI Symbol;Acc:MGI:2144822]	-	614	724	587	741	1320	1176	1083	4.47829	4.49796	3.96499	4.60127	7.49397	7.32047	8.12306
ENSMUSG00000026820	2498.37	2736.16	2444.47	2581.4	1758.48	1731.72	1751.24	2565.1	1747.15	0.554545	2.1796e-27	8.67254e-26	Ptges2	2	32395896	32405772	+	5058	protein_coding	prostaglandin E synthase 2 [Source:MGI Symbol;Acc:MGI:1917592]	-	2246	2877	2369	2718	2029	1823	1533	11.4036	12.4424	11.1393	11.7489	8.01876	7.89961	8.00425
ENSMUSG00000022687	3269.23	3499.85	3313.3	3389.64	4566.51	4492.21	4823.05	3368	4627.26	-0.457177	2.66826e-27	1.05991e-25	Boc	16	44485049	44558897	-	4451	protein_coding	biregional cell adhesion molecule-related/down-regulated by oncogenes (Cdon) binding protein [Source:MGI Symbol;Acc:MGI:2151153]	-	2939	3680	3211	3569	5269	4729	4222	16.9571	18.0856	17.1575	17.5313	23.6633	23.2868	25.0506
ENSMUSG00000024544	804.238	781.76	821.36	869.016	1360.68	1291.9	1302.29	819.093	1318.29	-0.686825	2.99006e-27	1.18574e-25	Ldlrad4	18	67933257	68255549	+	2493	protein_coding	low density lipoprotein receptor class A domain containing 4 [Source:MGI Symbol;Acc:MGI:1277150]	-	723	822	796	915	1570	1360	1140	7.44776	7.21261	7.59383	8.02462	12.5887	11.9568	12.0765
ENSMUSG00000001763	675.204	658.124	641.816	635.379	352.736	353.373	326.715	652.631	344.275	0.919812	3.2079e-27	1.27e-25	Tspan33	6	29694222	29718559	+	5195	protein_coding	tetraspanin 33 [Source:MGI Symbol;Acc:MGI:1919012]	-	607	692	622	669	407	372	286	3.00063	2.91382	2.84757	2.81557	1.56608	1.56948	1.45391
ENSMUSG00000015133	3998.94	4352.94	4015.99	4163.68	5582.25	5502.94	5708.38	4132.89	5597.85	-0.436993	3.23752e-27	1.27958e-25	Lrrk1	7	66226912	66388350	-	10307	protein_coding	leucine-rich repeat kinase 1 [Source:MGI Symbol;Acc:MGI:2142227]	-	3595	4577	3892	4384	6441	5793	4997	8.95729	9.71385	8.98071	9.2996	12.4918	12.3188	12.8037
ENSMUSG00000054863	5452.8	5497.04	5216.05	5854.22	3846.3	3884.26	3390.53	5505.03	3707.03	0.56958	3.88546e-27	1.5331e-25	Fam19a5	15	87544299	87759364	+	2908	protein_coding	family with sequence similarity 19, member A5 [Source:MGI Symbol;Acc:MGI:2146182]	-	4902	5780	5055	6164	4438	4089	2968	43.2901	43.4787	41.3425	46.3441	30.5068	30.8191	26.9542
ENSMUSG00000030116	38.9327	22.8251	28.892	19.9446	179.402	145.339	164.5	27.6486	163.08	-2.5749	4.84776e-27	1.90961e-25	Mfap5	6	122505845	122529290	+	3589	protein_coding	microfibrillar associated protein 5 [Source:MGI Symbol;Acc:MGI:1354387]	-	35	24	28	21	207	153	144	0.25044	0.146279	0.185547	0.12793	1.15292	0.934364	1.05961
ENSMUSG00000061524	3641.87	3726.2	3734.3	3134.15	5227.78	5487.74	5483.34	3559.13	5399.62	-0.601437	5.48138e-27	2.15561e-25	Zic2	14	122475435	122479852	+	2880	protein_coding	zinc finger protein of the cerebellum 2 [Source:MGI Symbol;Acc:MGI:106679]	zf-C2H2	3274	3918	3619	3300	6032	5777	4800	29.1942	29.7587	29.8859	25.0523	41.8671	43.9651	44.0155
ENSMUSG00000033542	724.148	675.242	587.128	618.283	1175.21	1115.22	1252.03	651.2	1180.82	-0.858613	5.54597e-27	2.17739e-25	Arhgef5	6	43265582	43289320	+	9977	protein_coding	Rho guanine nucleotide exchange factor (GEF) 5 [Source:MGI Symbol;Acc:MGI:1858952]	-	651	710	569	651	1356	1174	1096	1.67568	1.55669	1.35638	1.42662	2.71684	2.57909	2.90114
ENSMUSG00000000126	986.665	961.507	893.59	951.643	1435.21	1661.42	1579.89	948.351	1558.84	-0.716318	5.91509e-27	2.31846e-25	Wnt9a	11	59306928	59333552	+	3329	protein_coding	wingless-type MMTV integration site family, member 9A [Source:MGI Symbol;Acc:MGI:2446084]	-	887	1011	866	1002	1656	1749	1383	6.84258	6.64324	6.18692	6.58082	9.94376	11.5153	10.9715
ENSMUSG00000022816	67343.5	69275.1	71374.7	66358.6	94238.7	86379.8	96890.6	68588	92503	-0.431517	7.67542e-27	3.00345e-25	Fstl1	16	37776873	37836514	+	4914	protein_coding	follistatin-like 1 [Source:MGI Symbol;Acc:MGI:102793]	-	60541	72841	69171	69870	108736	90933	84816	316.391	324.253	334.78	310.872	442.326	405.587	455.827
ENSMUSG00000038056	3894.38	3849.83	3686.83	3820.82	5145.44	4955.78	5364.53	3812.97	5155.25	-0.434626	9.44267e-27	3.68889e-25	Kmt2c	5	25271798	25498783	-	20291	protein_coding	lysine (K)-specific methyltransferase 2C [Source:MGI Symbol;Acc:MGI:2444959]	-	3501	4048	3573	4023	5937	5217	4696	4.43097	4.36395	4.18793	4.33483	5.84881	5.63528	6.11198
ENSMUSG00000027215	2958.88	3178.39	2904.68	2847.33	4358.5	4103.69	4635.7	2972.32	4365.97	-0.553968	9.78855e-27	3.81769e-25	Cd82	2	93419111	93463140	-	3005	protein_coding	CD82 antigen [Source:MGI Symbol;Acc:MGI:104651]	-	2660	3342	2815	2998	5029	4320	4058	22.7325	24.3279	22.2794	21.8129	33.4535	31.5092	35.6636
ENSMUSG00000032289	3150.21	3932.57	3137.88	2744.76	10195.6	9315	11968.5	3241.36	10493	-1.69466	1.04968e-26	4.0872e-25	Thsd4	9	59966931	60522046	-	13986	protein_coding	thrombospondin, type I, domain containing 4 [Source:MGI Symbol;Acc:MGI:2672033]	-	2832	4135	3041	2890	11764	9806	10477	5.20007	6.46733	5.17122	4.51783	16.8138	15.3673	19.7834
ENSMUSG00000028464	641.833	854.99	814.137	747.448	1359.81	1492.34	1429.09	764.602	1427.08	-0.898476	1.20576e-26	4.68718e-25	Tpm2	4	43514711	43523765	-	2909	protein_coding	tropomyosin 2, beta [Source:MGI Symbol;Acc:MGI:98810]	-	577	899	789	787	1569	1571	1251	5.0938	6.76019	6.45065	5.91503	10.7816	11.8367	11.3572
ENSMUSG00000078870	1254.74	1014.77	1263	994.382	553.805	501.562	378.122	1131.72	477.83	1.23855	1.30676e-26	5.07147e-25	Gm14410	2	177183453	177206421	-	2398	protein_coding	predicted gene 14410 [Source:MGI Symbol;Acc:MGI:3709158]	zf-C2H2	1128	1067	1224	1047	639	528	331	12.0801	9.73325	12.1395	9.54604	5.32667	4.82595	3.64532
ENSMUSG00000020037	2354.87	2250.17	2180.32	2193.91	1558.28	1576.88	1496.49	2244.82	1543.89	0.538661	1.57859e-26	6.11637e-25	Rfx4	10	84756062	84906538	+	4724	protein_coding	regulatory factor X, 4 (influences HLA class II expression) [Source:MGI Symbol;Acc:MGI:1918387]	RFX	2117	2366	2113	2310	1798	1660	1310	11.5086	10.9559	10.638	10.6912	7.60824	7.70187	7.3235
ENSMUSG00000024073	7079.07	6938.83	6785.5	6620.66	8811.47	8832.43	8723.08	6856.02	8788.99	-0.358669	1.80177e-26	6.9697e-25	Birc6	17	74528295	74703356	+	28830	protein_coding	baculoviral IAP repeat-containing 6 [Source:MGI Symbol;Acc:MGI:1276108]	-	6364	7296	6576	6971	10167	9298	7636	5.66886	5.53583	5.42485	5.2866	7.0494	7.06875	6.99485
ENSMUSG00000050092	6.67417	17.1188	8.25487	4.74872	110.934	146.289	106.24	9.19915	121.154	-3.70784	2.12635e-26	8.2118e-25	Sprr2b	3	92316620	92318085	+	784	protein_coding	small proline-rich protein 2B [Source:MGI Symbol;Acc:MGI:1330352]	-	6	18	8	5	128	154	93	0.196537	0.502226	0.242686	0.139438	3.26361	4.30529	3.13274
ENSMUSG00000032076	3810.95	3770.9	3804.46	3455.17	2558.42	2570.51	2708.54	3710.37	2612.49	0.506624	2.26117e-26	8.71824e-25	Cadm1	9	47530173	47857637	+	10440	protein_coding	cell adhesion molecule 1 [Source:MGI Symbol;Acc:MGI:1889272]	-	3426	3965	3687	3638	2952	2706	2371	8.42746	8.30779	8.3993	7.61882	5.65223	5.68101	5.99775
ENSMUSG00000035237	1373.77	1476.97	1340.38	1583.22	681.206	876.784	767.667	1443.59	775.219	0.898466	2.42686e-26	9.34182e-25	Lcat	8	105939551	105943382	-	1342	protein_coding	lecithin cholesterol acyltransferase [Source:MGI Symbol;Acc:MGI:96755]	-	1235	1553	1299	1667	786	923	672	23.6333	25.3141	23.0211	27.1587	11.7078	15.0746	13.2243
ENSMUSG00000062609	334.821	340.474	468.464	374.199	1562.61	1325.15	1993.42	379.49	1627.06	-2.0997	2.73721e-26	1.05193e-24	Kcnj15	16	95257558	95300260	+	6313	protein_coding	potassium inwardly-rectifying channel, subfamily J, member 15 [Source:MGI Symbol;Acc:MGI:1310000]	-	301	358	454	394	1803	1395	1745	1.22445	1.24048	1.71037	1.36454	5.70905	4.84324	7.2999
ENSMUSG00000022895	2495.03	2546.9	2542.5	2634.59	3611.43	3569.83	3372.25	2554.75	3517.84	-0.462051	2.83429e-26	1.08747e-24	Ets2	16	95702075	95721051	+	5780	protein_coding	E26 avian leukemia oncogene 2, 3' domain [Source:MGI Symbol;Acc:MGI:95456]	ETS	2243	2678	2464	2774	4167	3758	2952	9.96578	10.135	10.1387	10.4931	14.4112	14.2504	13.4879
ENSMUSG00000040855	281.428	350.936	293.048	296.32	593.672	662.1	709.407	305.433	655.06	-1.09672	2.84894e-26	1.09132e-24	Reps2	X	162411954	162643649	-	8296	protein_coding	RALBP1 associated Eps domain containing protein 2 [Source:MGI Symbol;Acc:MGI:2663511]	-	253	369	284	312	685	697	621	0.78318	0.972972	0.814179	0.822265	1.65054	1.84146	1.97688
ENSMUSG00000074743	3962.23	4991.09	3902.49	3289.91	12073.6	12177.1	13461.6	4036.43	12570.8	-1.63887	3.41381e-26	1.30559e-24	Thbd	2	148404466	148408188	-	3723	protein_coding	thrombomodulin [Source:MGI Symbol;Acc:MGI:98736]	-	3562	5248	3782	3464	13931	12819	11784	24.5703	30.835	24.1601	20.3428	74.7986	75.4673	83.5905
ENSMUSG00000038805	1068.98	1050.91	1094.8	1112.15	695.073	620.303	595.171	1081.71	636.849	0.761024	3.51601e-26	1.3425e-24	Six3	17	85613608	85629302	+	5446	protein_coding	sine oculis-related homeobox 3 [Source:MGI Symbol;Acc:MGI:102764]	Homeobox	961	1105	1061	1171	802	653	521	4.53164	4.43841	4.63349	4.70116	2.94375	2.62805	2.52649
ENSMUSG00000039234	3729.75	3664.38	3730.17	3734.39	4851.64	4844.63	5205.74	3714.67	4967.34	-0.418458	3.53486e-26	1.34752e-24	Sec24d	3	123267455	123365641	+	6325	protein_coding	Sec24 related gene family, member D (S. cerevisiae) [Source:MGI Symbol;Acc:MGI:1916858]	-	3353	3853	3615	3932	5598	5100	4557	13.6139	13.3254	13.5931	13.5919	17.692	17.6729	19.0272
ENSMUSG00000022885	2993.37	3069.02	2823.17	2863.48	4050.83	4203.43	3949.15	2937.26	4067.8	-0.47016	3.54073e-26	1.34759e-24	St6gal1	16	23224740	23360350	+	4916	protein_coding	beta galactoside alpha 2,6 sialyltransferase 1 [Source:MGI Symbol;Acc:MGI:108470]	-	2691	3227	2736	3015	4674	4425	3457	14.0576	14.3592	13.2365	13.4091	19.0056	19.7287	18.5714
ENSMUSG00000026728	132425	134910	129058	134718	94888.7	106239	93385.8	132778	98171.2	0.435622	4.13238e-26	1.57024e-24	Vim	2	13573927	13582826	+	4743	protein_coding	vimentin [Source:MGI Symbol;Acc:MGI:98932]	-	119048	141854	125073	141847	109486	111839	81748	644.583	654.231	627.163	653.872	461.434	516.819	455.178
ENSMUSG00000032431	1918.83	2145.56	1841.87	1929.88	2942.36	2841.24	3016.98	1959.03	2933.52	-0.58157	4.4309e-26	1.68097e-24	Crtap	9	114375134	114390675	-	1772	protein_coding	cartilage associated protein [Source:MGI Symbol;Acc:MGI:1891221]	-	1725	2256	1785	2032	3395	2991	2641	24.9997	27.8495	23.9577	25.0718	38.2984	36.9956	39.3606
ENSMUSG00000041571	11525.2	11982.2	12180.1	12127.3	9472.75	9104.11	9535.29	11953.7	9370.72	0.3515	4.63399e-26	1.7552e-24	Selenow	7	15917208	15922402	-	736	protein_coding	selenoprotein W [Source:MGI Symbol;Acc:MGI:1100878]	-	10361	12599	11804	12769	10930	9584	8347	361.521	374.456	381.436	379.319	296.856	285.409	299.509
ENSMUSG00000034088	18889	18525.4	18398	18764.1	22719	22543.7	22313.8	18644.1	22525.5	-0.27297	4.98079e-26	1.88354e-24	Hdlbp	1	93405940	93478815	-	11320	protein_coding	high density lipoprotein (HDL) binding protein [Source:MGI Symbol;Acc:MGI:99256]	-	16981	19479	17830	19757	26214	23732	19533	38.5236	37.6412	37.4606	38.1593	46.2904	45.95	45.5701
ENSMUSG00000000278	2607.38	2582.09	2657.04	2504.47	3654.76	3424.49	3738.95	2587.74	3606.07	-0.478534	5.08325e-26	1.91921e-24	Scpep1	11	88924020	88955465	-	2097	protein_coding	serine carboxypeptidase 1 [Source:MGI Symbol;Acc:MGI:1921867]	-	2344	2715	2575	2637	4217	3605	3273	28.7058	28.3214	29.2044	27.494	40.1984	37.6795	41.2197
ENSMUSG00000036412	1570.66	1544.5	1480.72	1499.65	2119.88	2286.48	2342.98	1523.88	2249.78	-0.561069	5.62066e-26	2.11873e-24	Arsi	18	60911780	60918561	+	2975	protein_coding	arylsulfatase i [Source:MGI Symbol;Acc:MGI:2670959]	-	1412	1624	1435	1579	2446	2407	2051	12.1887	11.941	11.4719	11.6044	16.4351	17.7332	18.2069
ENSMUSG00000029082	575.091	406.097	465.368	400.792	1098.08	926.18	1177.78	461.837	1067.34	-1.21052	5.87013e-26	2.20925e-24	Bst1	5	43818885	43843986	+	3317	protein_coding	bone marrow stromal cell antigen 1 [Source:MGI Symbol;Acc:MGI:105370]	-	517	427	451	422	1267	975	1031	4.00272	2.81595	3.23371	2.78159	7.63546	6.44254	8.20863
ENSMUSG00000115924	62.2923	51.3565	67.0708	62.6831	228.802	197.585	221.618	60.8507	216.002	-1.82999	6.4064e-26	2.40724e-24	Gm19277	15	85149254	85156132	-	1165	lincRNA	predicted gene, 19277 [Source:MGI Symbol;Acc:MGI:5011462]	-	56	54	65	66	264	208	194	1.23445	1.01394	1.32696	1.23864	4.52983	3.91323	4.39778
ENSMUSG00000053141	1893.24	2037.14	1876.95	1826.36	2791.56	2750.99	2681.12	1908.42	2741.22	-0.522723	6.64835e-26	2.49419e-24	Ptprt	2	161521990	162661147	-	12611	protein_coding	protein tyrosine phosphatase, receptor type, T [Source:MGI Symbol;Acc:MGI:1321152]	-	1702	2142	1819	1923	3221	2896	2347	3.46593	3.71546	3.43047	3.33392	5.10558	5.03323	4.91497
ENSMUSG00000074364	2833.19	2976.77	2696.25	2882.47	3831.57	3980.2	4080.52	2847.17	3964.09	-0.476473	7.35407e-26	2.75457e-24	Ehd2	7	15946958	15967567	-	5119	protein_coding	EH-domain containing 2 [Source:MGI Symbol;Acc:MGI:2154274]	-	2547	3130	2613	3035	4421	4190	3572	12.7777	13.3753	12.1402	12.9628	17.2639	17.9402	18.4282
ENSMUSG00000075012	1835.4	1937.28	2060.62	1894.74	1203.81	1327.05	1245.17	1932.01	1258.68	0.618599	7.48832e-26	2.80042e-24	Fjx1	2	102449366	102452499	-	3134	protein_coding	four jointed box 1 [Source:MGI Symbol;Acc:MGI:1341907]	-	1650	2037	1997	1995	1389	1397	1090	13.5206	14.2179	15.1548	13.9178	8.85946	9.77002	9.18512
ENSMUSG00000069516	105937	109414	107801	103991	136317	141330	130043	106786	135897	-0.347821	7.51179e-26	2.80476e-24	Lyz2	10	117277331	117282321	-	1316	protein_coding	lysozyme 2 [Source:MGI Symbol;Acc:MGI:96897]	-	95236	115046	104473	109494	157287	148780	113837	1858.47	1912.31	1888.07	1819.12	2389.14	2477.92	2284.47
ENSMUSG00000060459	815.362	750.375	800.722	679.067	1490.68	1284.3	1743.24	761.381	1506.08	-0.98366	8.2013e-26	3.05738e-24	Kng2	16	22985854	23029482	-	2734	protein_coding	kininogen 2 [Source:MGI Symbol;Acc:MGI:3027157]	-	733	789	776	715	1720	1352	1526	6.88518	6.31279	6.75046	5.71786	12.5758	10.8387	14.7405
ENSMUSG00000024044	1689.68	1712.83	1717.01	1696.24	2672.82	2353.92	2480.07	1703.94	2502.27	-0.55495	9.52566e-26	3.54549e-24	Epb41l3	17	69075683	69289989	+	11919	protein_coding	erythrocyte membrane protein band 4.1 like 3 [Source:MGI Symbol;Acc:MGI:103008]	-	1519	1801	1664	1786	3084	2478	2171	3.27286	3.30534	3.32035	3.27618	5.17224	4.55679	4.81036
ENSMUSG00000031647	1482.78	1378.07	1460.08	1410.37	2025.42	2097.44	2186.48	1432.82	2103.11	-0.553298	1.02291e-25	3.80133e-24	Mfap3l	8	60632827	60676729	+	6837	protein_coding	microfibrillar-associated protein 3-like [Source:MGI Symbol;Acc:MGI:1918556]	-	1333	1449	1415	1485	2337	2208	1914	5.00696	4.63602	4.92222	4.74883	6.83278	7.07834	7.39322
ENSMUSG00000023191	1646.3	1906.85	1799.56	1703.84	2788.09	2574.31	3003.27	1764.14	2788.56	-0.659217	1.25728e-25	4.66496e-24	P3h3	6	124841089	124857752	-	3930	protein_coding	prolyl 3-hydroxylase 3 [Source:MGI Symbol;Acc:MGI:1315208]	-	1480	2005	1744	1794	3217	2710	2629	9.67117	11.16	10.5542	9.98058	16.363	15.1138	17.6667
ENSMUSG00000000402	58.9552	58.9648	104.218	47.4872	268.669	296.378	365.556	67.4062	310.201	-2.20313	1.51494e-25	5.61218e-24	Egfl6	X	166523007	166585720	-	2704	protein_coding	EGF-like-domain, multiple 6 [Source:MGI Symbol;Acc:MGI:1858599]	-	53	62	101	50	310	312	320	0.50336	0.501566	0.888352	0.404286	2.29171	2.52898	3.12536
ENSMUSG00000053199	284.765	257.733	283.761	254.531	525.204	542.409	588.316	270.198	551.977	-1.03045	1.52494e-25	5.64037e-24	Arhgap20	9	51765337	51853856	+	12685	protein_coding	Rho GTPase activating protein 20 [Source:MGI Symbol;Acc:MGI:2445175]	-	256	271	275	268	606	571	515	0.518274	0.467328	0.515599	0.461924	0.954962	0.986606	1.0722
ENSMUSG00000042834	1347.07	1521.67	1310.46	1391.37	2055.75	2189.58	2188.77	1392.64	2144.7	-0.621508	1.55143e-25	5.72938e-24	Nrep	18	33437019	33464029	-	2513	protein_coding	neuronal regeneration related protein [Source:MGI Symbol;Acc:MGI:99444]	-	1211	1600	1270	1465	2372	2305	1916	12.3755	13.9274	12.0194	12.7459	18.868	20.1037	20.1354
ENSMUSG00000047420	370.417	512.614	346.705	349.506	922.141	870.134	1062.4	394.81	951.557	-1.26666	1.58409e-25	5.84086e-24	Fam180a	6	35312668	35326141	-	1606	protein_coding	family with sequence similarity 180, member A [Source:MGI Symbol;Acc:MGI:3039626]	-	333	539	336	368	1064	916	930	5.32486	7.34152	4.97581	5.00989	13.2434	12.5011	15.2931
ENSMUSG00000030930	888.778	968.165	796.595	846.222	1423.08	1463.84	1442.8	874.94	1443.24	-0.72149	1.62578e-25	5.98523e-24	Chst15	7	132235780	132317228	-	6754	protein_coding	carbohydrate (N-acetylgalactosamine 4-sulfate 6-O) sulfotransferase 15 [Source:MGI Symbol;Acc:MGI:1924840]	-	799	1018	772	891	1642	1541	1263	3.03805	3.29708	2.71848	2.88431	4.85978	5.0008	4.93855
ENSMUSG00000051586	1872.11	1964.86	1638.59	1724.73	2746.49	2744.34	2977	1800.07	2822.61	-0.648227	2.07748e-25	7.63627e-24	Mical3	6	120931707	121130999	-	22950	protein_coding	microtubule associated monooxygenase, calponin and LIM domain containing 3 [Source:MGI Symbol;Acc:MGI:2442733]	-	1683	2066	1588	1816	3169	2889	2606	1.88326	1.9692	1.64565	1.73005	2.76022	2.75907	2.99881
ENSMUSG00000021958	1140.17	1106.07	1059.72	1116.9	706.339	685.848	630.584	1105.71	674.257	0.710647	2.12664e-25	7.80484e-24	Pinx1	14	63860364	63919859	+	1946	protein_coding	PIN2/TERF1 interacting, telomerase inhibitor 1 [Source:MGI Symbol;Acc:MGI:1919650]	-	1025	1163	1027	1176	815	722	552	13.5267	13.0731	12.5516	13.2127	8.3718	8.1319	7.49124
ENSMUSG00000027832	55748.3	56466.4	58885.1	58473.8	44812.2	38345.8	41716.8	57393.4	41624.9	0.463405	2.1311e-25	7.80907e-24	Ptx3	3	66219910	66225805	+	2682	protein_coding	pentraxin related gene [Source:MGI Symbol;Acc:MGI:104641]	-	50117	59373	57067	61568	51706	40367	36518	479.884	484.254	506.054	501.906	385.377	329.887	359.588
ENSMUSG00000028108	1909.93	2208.33	1996.65	1997.31	2914.62	3045.47	2961	2028.05	2973.7	-0.551319	2.16779e-25	7.93123e-24	Ecm1	3	95734147	95739569	-	2521	protein_coding	extracellular matrix protein 1 [Source:MGI Symbol;Acc:MGI:103060]	-	1717	2322	1935	2103	3363	3206	2592	17.4907	20.148	18.2549	18.2386	26.666	27.8733	27.1531
ENSMUSG00000044177	62.2923	102.713	89.7717	81.678	279.936	262.18	357.559	84.1137	299.892	-1.82591	2.64518e-25	9.65203e-24	Wfikkn2	11	94235956	94246005	-	3827	protein_coding	WAP, follistatin/kazal, immunoglobulin, kunitz and netrin domain containing 2 [Source:MGI Symbol;Acc:MGI:2669209]	-	56	108	87	86	323	276	313	0.375785	0.617317	0.540668	0.491321	1.68713	1.5807	2.15995
ENSMUSG00000080935	113.461	102.713	110.409	100.673	306.803	326.775	262.743	106.814	298.774	-1.48886	2.64629e-25	9.65203e-24	Got2-ps1	5	138364260	138365552	-	1293	processed_pseudogene	glutamatic-oxaloacetic transaminase 2, mitochondrial, pseudogene 1 [Source:MGI Symbol;Acc:MGI:104721]	-	102	108	107	106	354	344	230	2.02587	1.82712	1.96814	1.79239	5.47279	5.8312	4.69772
ENSMUSG00000028214	3372.68	3416.16	3447.44	3438.07	2577.49	2308.33	2236.74	3418.59	2374.19	0.524331	2.91265e-25	1.06072e-23	Gem	4	11704457	11714752	+	2104	protein_coding	GTP binding protein (gene overexpressed in skeletal muscle) [Source:MGI Symbol;Acc:MGI:99844]	-	3032	3592	3341	3620	2974	2430	1958	37.0078	37.3451	37.766	37.6174	28.2553	25.3139	24.5767
ENSMUSG00000023830	5817.66	6010.61	5974.46	5884.61	7903.2	7395.19	8083.35	5921.83	7793.92	-0.395893	3.0054e-25	1.09281e-23	Igf2r	17	12682406	12769664	-	9308	protein_coding	insulin-like growth factor 2 receptor [Source:MGI Symbol;Acc:MGI:96435]	-	5230	6320	5790	6196	9119	7785	7076	14.4296	14.8526	14.7942	14.5539	19.5837	18.3316	20.0765
ENSMUSG00000016763	175.753	222.545	190.894	206.094	530.405	415.119	507.209	198.822	484.244	-1.28144	3.14062e-25	1.14022e-23	Scube1	15	83604999	83725021	-	9829	protein_coding	signal peptide, CUB domain, EGF-like 1 [Source:MGI Symbol;Acc:MGI:1890616]	-	158	234	185	217	612	437	444	0.412817	0.520774	0.447644	0.482699	1.24465	0.974473	1.19297
ENSMUSG00000024593	4635.21	4445.19	4323.49	4515.08	3328.03	3404.54	3403.1	4479.74	3378.56	0.407123	3.15024e-25	1.14196e-23	Megf10	18	57133090	57297467	+	7718	protein_coding	multiple EGF-like-domains 10 [Source:MGI Symbol;Acc:MGI:2685177]	-	4167	4674	4190	4754	3840	3584	2979	13.8653	13.2473	12.9116	13.4673	9.94559	10.178	10.1935
ENSMUSG00000027340	6294.86	6541.29	6546.11	6367.08	8500.34	8123.79	8960.69	6437.34	8528.27	-0.405243	3.25125e-25	1.17677e-23	Slc23a2	2	132052496	132145108	-	7951	protein_coding	solute carrier family 23 (nucleobase transporters), member 2 [Source:MGI Symbol;Acc:MGI:1859682]	-	5659	6878	6344	6704	9808	8552	7844	18.278	18.9227	18.9763	18.4348	24.6583	23.5746	26.0539
ENSMUSG00000009418	1918.83	1849.78	1874.89	1975.47	2602.62	2656	2684.55	1904.74	2647.72	-0.474698	4.15417e-25	1.50128e-23	Nav1	1	135434580	135607295	-	17303	protein_coding	neuron navigator 1 [Source:MGI Symbol;Acc:MGI:2183683]	-	1725	1945	1817	2080	3003	2796	2350	2.56022	2.4589	2.49749	2.62826	3.46927	3.54172	3.58677
ENSMUSG00000046314	2476.12	2526.93	2681.8	2616.54	1801.82	1832.41	1859.77	2575.35	1831.33	0.492679	4.29502e-25	1.54981e-23	Stxbp6	12	44852484	45074709	-	5297	protein_coding	syntaxin binding protein 6 (amisyn) [Source:MGI Symbol;Acc:MGI:2384963]	-	2226	2657	2599	2755	2079	1929	1628	10.7921	10.9725	11.6693	11.3715	7.84564	7.98179	8.11674
ENSMUSG00000033538	3112.39	3069.02	3143.04	3123.71	2320.95	2318.78	2348.7	3112.04	2329.47	0.418057	4.69206e-25	1.6905e-23	Casp4	9	5308828	5336783	+	3710	protein_coding	caspase 4, apoptosis-related cysteine peptidase [Source:MGI Symbol;Acc:MGI:107700]	-	2798	3227	3046	3289	2678	2441	2056	19.3679	19.0269	19.5266	19.3828	14.4292	14.4209	14.6355
ENSMUSG00000016528	9920.05	10225.6	10410.4	10300	8249	7651.67	7715.51	10214	7872.06	0.375404	5.44236e-25	1.95784e-23	Mapkapk2	1	131053700	131097826	-	3041	protein_coding	MAP kinase-activated protein kinase 2 [Source:MGI Symbol;Acc:MGI:109298]	-	8918	10752	10089	10845	9518	8055	6754	75.3114	77.342	78.9045	77.972	62.5653	58.056	58.6546
ENSMUSG00000038119	4311.52	4444.24	4002.58	4149.43	5572.71	5841.11	5944.85	4226.94	5786.22	-0.452506	5.65828e-25	2.03242e-23	Cdon	9	35421128	35507652	+	7715	protein_coding	cell adhesion molecule-related/down-regulated by oncogenes [Source:MGI Symbol;Acc:MGI:1926387]	-	3876	4673	3879	4369	6430	6149	5204	12.902	13.2496	11.9579	12.3815	16.6602	17.4689	17.8139
ENSMUSG00000058690	4476.15	4415.71	4510.25	4517.93	5737.38	5617.88	5752.93	4480.01	5702.73	-0.34808	5.68578e-25	2.0392e-23	Ccser2	14	36874936	36968777	-	8715	protein_coding	coiled-coil serine rich 2 [Source:MGI Symbol;Acc:MGI:101859]	-	4024	4643	4371	4757	6620	5914	5036	11.8577	11.654	11.9284	11.9342	15.1843	14.8735	15.2607
ENSMUSG00000068036	4554.01	4726.7	4532.96	4580.61	5894.25	6071.94	6468.05	4598.57	6144.75	-0.417219	5.98701e-25	2.14399e-23	Afdn	17	13760539	13906150	+	10223	protein_coding	afadin, adherens junction formation factor [Source:MGI Symbol;Acc:MGI:1314653]	-	4094	4970	4393	4823	6801	6392	5662	10.2844	10.6346	10.2201	10.3149	13.2984	13.7043	14.6268
ENSMUSG00000002944	2297.03	1894.48	2573.46	2132.17	5360.38	5170.46	4770.5	2224.29	5100.45	-1.19768	6.04327e-25	2.16086e-23	Cd36	5	17781690	17888801	-	3590	protein_coding	CD36 molecule [Source:MGI Symbol;Acc:MGI:107899]	-	2065	1992	2494	2245	6185	5443	4176	14.7719	12.1377	16.5224	13.6725	34.4389	33.2309	30.7202
ENSMUSG00000053846	60.0676	59.9159	73.262	64.5826	228.802	238.432	194.202	64.457	220.478	-1.77714	6.56962e-25	2.34551e-23	Lipg	18	74939322	74961263	-	3787	protein_coding	lipase, endothelial [Source:MGI Symbol;Acc:MGI:1341803]	-	54	63	71	68	264	251	170	0.366192	0.363905	0.445896	0.39259	1.39352	1.4527	1.18553
ENSMUSG00000042286	5670.82	5698.67	5672.13	5891.26	7262.73	7646.92	7242.57	5733.22	7384.08	-0.365058	7.28782e-25	2.59801e-23	Stab1	14	31139013	31168641	-	10288	protein_coding	stabilin 1 [Source:MGI Symbol;Acc:MGI:2178742]	-	5098	5992	5497	6203	8380	8050	6340	12.7256	12.7404	12.7076	13.1825	16.2824	17.1499	16.2748
ENSMUSG00000024338	6763.16	7344.93	7529.47	7247.49	5441.85	5047.92	5369.1	7221.26	5286.29	0.45024	8.363e-25	2.9768e-23	Psmb8	17	34197721	34201454	+	2736	protein_coding	proteasome (prosome, macropain) subunit, beta type 8 (large multifunctional peptidase 7) [Source:MGI Symbol;Acc:MGI:1346527]	-	6080	7723	7297	7631	6279	5314	4700	57.0686	61.7465	63.4305	60.9805	45.8753	42.57	45.3669
ENSMUSG00000043531	4924.43	4743.82	4874.5	5129.57	3787.37	3582.18	3501.34	4918.08	3623.63	0.439807	9.20828e-25	3.27275e-23	Sorcs1	19	50143299	50678646	-	8441	protein_coding	sortilin-related VPS10 domain containing receptor 1 [Source:MGI Symbol;Acc:MGI:1929666]	-	4427	4988	4724	5401	4370	3771	3065	13.4687	12.9263	13.3102	13.9896	10.3488	9.79176	9.58946
ENSMUSG00000046714	411.574	588.697	387.979	390.345	1506.28	1478.09	1602.73	444.649	1529.03	-1.78105	9.67021e-25	3.43176e-23	Foxc2	8	121116171	121118895	+	2725	protein_coding	forkhead box C2 [Source:MGI Symbol;Acc:MGI:1347481]	Fork	370	619	376	411	1738	1556	1403	3.48694	4.96898	3.28164	3.29762	12.7493	12.5153	13.5972
ENSMUSG00000053835	3071.23	3141.3	3482.52	3418.13	4655.77	4574.86	4618.57	3278.3	4616.4	-0.49357	1.09543e-24	3.88163e-23	H2-T24	17	36005695	36020560	-	2182	protein_coding	histocompatibility 2, T region locus 24 [Source:MGI Symbol;Acc:MGI:95958]	-	2761	3303	3375	3599	5372	4816	4043	32.4954	33.1128	36.7866	36.0623	49.2136	48.376	48.9335
ENSMUSG00000050711	116.798	118.881	95.9629	113.969	310.269	387.571	283.306	111.403	327.049	-1.55505	1.12524e-24	3.98129e-23	Scg2	1	79434669	79440120	-	2515	protein_coding	secretogranin II [Source:MGI Symbol;Acc:MGI:103033]	-	105	125	93	120	358	408	248	1.07216	1.08721	0.879458	1.0432	2.84544	3.55566	2.60418
ENSMUSG00000045045	3744.21	4073.33	3799.3	4005.07	2873.02	2898.23	2821.63	3905.48	2864.3	0.447537	1.2085e-24	4.26948e-23	Lrfn4	19	4611785	4615667	-	3366	protein_coding	leucine rich repeat and fibronectin type III domain containing 4 [Source:MGI Symbol;Acc:MGI:2385612]	-	3366	4283	3682	4217	3315	3051	2470	25.6809	27.8341	26.016	27.3915	19.6867	19.8667	19.3794
ENSMUSG00000001552	1734.17	1930.62	1679.87	1873.84	2579.22	2788.04	2771.37	1804.63	2712.88	-0.586716	1.21556e-24	4.28804e-23	Jup	11	100368958	100397763	-	6436	protein_coding	junction plakoglobin [Source:MGI Symbol;Acc:MGI:96650]	-	1559	2030	1628	1973	2976	2935	2426	6.22071	6.89958	6.01601	6.7025	9.24317	9.99517	9.95479
ENSMUSG00000023224	15996.9	17679	16044.4	17625.3	23603	21974.7	24202.1	16836.4	23259.9	-0.466035	1.21788e-24	4.2898e-23	Serping1	2	84765387	84775444	-	2325	protein_coding	serine (or cysteine) peptidase inhibitor, clade G, member 1 [Source:MGI Symbol;Acc:MGI:894696]	-	14381	18589	15549	18558	27234	23133	21186	158.846	174.894	159.056	174.515	234.149	218.076	240.649
ENSMUSG00000061119	741.946	698.068	704.759	744.599	1111.94	1155.11	1175.49	722.343	1147.52	-0.667129	1.40479e-24	4.9408e-23	Prcp	7	92874470	92934583	+	5497	protein_coding	prolylcarboxypeptidase (angiotensinase C) [Source:MGI Symbol;Acc:MGI:1919711]	-	667	734	683	784	1283	1216	1029	3.11609	2.92088	2.95505	3.11829	4.66557	4.84848	4.94364
ENSMUSG00000025608	4243.66	4035.29	3895.27	3940.49	2866.96	2940.98	3042.11	4028.68	2950.02	0.450069	1.76095e-24	6.18425e-23	Podxl	6	31519488	31563981	-	5488	protein_coding	podocalyxin-like [Source:MGI Symbol;Acc:MGI:1351317]	-	3815	4243	3775	4149	3308	3096	2663	17.8521	16.9123	16.3596	16.5293	12.0491	12.3647	12.8149
ENSMUSG00000030770	10620.8	10946.5	10534.2	10360.8	13195.1	13228.7	13912.8	10615.6	13445.5	-0.340602	1.96281e-24	6.88294e-23	Parva	7	112427505	112591692	+	10157	protein_coding	parvin, alpha [Source:MGI Symbol;Acc:MGI:1931144]	-	9548	11510	10209	10909	15225	13926	12179	24.1411	24.7886	23.905	23.4826	29.9637	30.051	31.6668
ENSMUSG00000026829	120.135	129.342	116.6	130.115	319.803	297.328	318.719	124.048	311.95	-1.32845	2.05662e-24	7.20122e-23	Gbgt1	2	28496891	28505415	+	1337	protein_coding	globoside alpha-1,3-N-acetylgalactosaminyltransferase 1 [Source:MGI Symbol;Acc:MGI:2449143]	-	108	136	113	137	369	313	279	2.07445	2.2251	2.0101	2.24035	5.51695	5.1311	5.511
ENSMUSG00000030329	963.306	1192.61	1118.53	1115	642.205	590.855	634.011	1097.36	622.357	0.819518	2.08644e-24	7.29482e-23	Pianp	6	124996694	125003096	+	2851	protein_coding	PILR alpha associated neural protein [Source:MGI Symbol;Acc:MGI:2441908]	-	866	1254	1084	1174	741	622	555	7.80064	9.62151	9.04279	9.0032	5.19547	4.7818	5.14107
ENSMUSG00000054226	2636.3	2557.36	2581.71	2686.83	1905.82	1901.76	1923.74	2615.55	1910.44	0.45342	2.09662e-24	7.31959e-23	Tprkb	6	85911865	85930284	+	5355	protein_coding	Tp53rk binding protein [Source:MGI Symbol;Acc:MGI:1917036]	-	2370	2689	2502	2829	2199	2002	1684	11.3658	10.9843	11.1121	11.5505	8.20861	8.19412	8.30501
ENSMUSG00000018102	3854.34	3900.24	3847.8	3991.77	2887.76	2987.52	2702.83	3898.54	2859.37	0.446255	2.12217e-24	7.39786e-23	Hist1h2bc	13	23684199	23692908	+	1156	protein_coding	histone cluster 1, H2bc [Source:MGI Symbol;Acc:MGI:1915274]	-	3465	4101	3729	4203	3332	3145	2366	76.976	77.6023	76.7193	79.4927	57.6171	59.6294	54.0523
ENSMUSG00000000305	1062.31	1153.62	1108.22	1159.64	708.939	712.446	691.129	1120.94	704.172	0.670905	2.48556e-24	8.65188e-23	Cdh4	2	179442431	179899373	+	7257	protein_coding	cadherin 4 [Source:MGI Symbol;Acc:MGI:99218]	-	955	1213	1074	1221	818	750	605	3.37953	3.65634	3.51979	3.67861	2.2532	2.26518	2.20169
ENSMUSG00000024098	6892.2	7010.16	6772.09	6753.63	8626.87	8632.95	9206.29	6857.02	8822.04	-0.362987	2.50321e-24	8.7005e-23	Twsg1	17	65921972	65951226	-	5153	protein_coding	twisted gastrulation BMP signaling modulator 1 [Source:MGI Symbol;Acc:MGI:2137520]	-	6196	7371	6563	7111	9954	9088	8059	30.8788	31.2902	30.2909	30.1715	38.6137	38.655	41.3027
ENSMUSG00000052911	19941.3	20637.7	19761.1	20168.8	24181.1	24574.6	24410	20127.2	24388.6	-0.276942	2.72248e-24	9.44874e-23	Lamb2	9	108479736	108490530	+	6082	protein_coding	laminin, beta 2 [Source:MGI Symbol;Acc:MGI:99916]	-	17927	21700	19151	21236	27901	25870	21368	75.6957	78.047	74.8885	76.34	91.7017	93.2283	92.7844
ENSMUSG00000028085	1561.76	1672.89	1462.14	1630.71	1021.81	1038.27	1012.13	1581.88	1024.07	0.627673	2.76234e-24	9.573e-23	Gatb	3	85574119	85655622	+	4299	protein_coding	glutamyl-tRNA(Gln) amidotransferase, subunit B [Source:MGI Symbol;Acc:MGI:2442496]	-	1404	1759	1417	1717	1179	1093	886	8.38706	8.95037	7.83922	8.7323	5.48214	5.57251	5.44282
ENSMUSG00000069806	4974.48	5237.41	5211.92	5176.1	3987.57	3948.85	4025.68	5149.98	3987.37	0.369621	2.84337e-24	9.83941e-23	Cacng7	7	3332955	3368221	+	2441	protein_coding	calcium channel, voltage-dependent, gamma subunit 7 [Source:MGI Symbol;Acc:MGI:1932374]	-	4472	5507	5051	5450	4601	4157	3524	47.0483	49.3503	49.213	48.8151	37.6781	37.3259	38.1264
ENSMUSG00000019997	5654.14	5978.27	5341.93	5102.97	10255.4	12106.8	9961.4	5519.33	10774.5	-0.965136	3.12501e-24	1.07982e-22	Ctgf	10	24595442	24598683	+	2861	protein_coding	connective tissue growth factor [Source:MGI Symbol;Acc:MGI:95537]	-	5083	6286	5177	5373	11833	12745	8720	45.626	48.0617	43.0359	41.0605	82.6763	97.6382	80.4926
ENSMUSG00000035279	1175.77	1408.5	1382.69	1377.13	2081.75	2063.24	2303	1336.02	2149.33	-0.683807	3.18212e-24	1.09795e-22	Ssc5d	7	4925785	4944826	+	4590	protein_coding	scavenger receptor cysteine rich family, 5 domains [Source:MGI Symbol;Acc:MGI:3606211]	-	1057	1481	1340	1450	2402	2172	2016	5.91387	7.05806	6.94324	6.90687	10.4608	10.3716	11.5994
ENSMUSG00000027109	3671.91	3627.29	3863.28	3598.58	4779.71	4972.88	5165.76	3690.26	4972.78	-0.429813	3.53099e-24	1.21655e-22	Sp3	2	72936427	72980446	-	4933	protein_coding	trans-acting transcription factor 3 [Source:MGI Symbol;Acc:MGI:1277166]	zf-C2H2	3301	3814	3744	3789	5515	5235	4522	17.1848	16.9127	18.0507	16.7934	22.348	23.2597	24.209
ENSMUSG00000039405	11174.8	10282.7	11055.3	10487.1	8413.67	8009.8	8222.72	10750	8215.4	0.387596	3.69787e-24	1.27218e-22	Prss23	7	89507783	89527187	-	3767	protein_coding	protease, serine 23 [Source:MGI Symbol;Acc:MGI:1923703]	-	10046	10812	10714	11042	9708	8432	7198	68.4869	62.7846	67.6435	64.0882	51.5155	49.0606	50.4631
ENSMUSG00000035513	2394.92	2292.02	2450.66	2409.5	1732.48	1486.64	1569.61	2386.78	1596.24	0.57909	4.26499e-24	1.46516e-22	Ntng2	2	29194541	29253005	-	3990	protein_coding	netrin G2 [Source:MGI Symbol;Acc:MGI:2159341]	-	2153	2410	2375	2537	1999	1565	1374	13.8574	13.2126	14.1567	13.9019	10.0148	8.59685	9.09434
ENSMUSG00000035403	5036.78	4609.72	4256.42	4574.92	3107.03	3311.45	3107.22	4619.46	3175.23	0.540443	5.04498e-24	1.7306e-22	Crb2	2	37776249	37799103	+	6698	protein_coding	crumbs family member 2 [Source:MGI Symbol;Acc:MGI:2679260]	-	4528	4847	4125	4817	3585	3486	2720	17.3609	15.8296	14.647	15.7238	10.6991	11.4072	10.7246
ENSMUSG00000045962	21921.3	22630.1	21832.1	22570.7	27451.9	27731.3	26574.8	22238.5	27252.6	-0.293383	5.1741e-24	1.7701e-22	Wnk1	6	119923969	120038672	-	22825	protein_coding	WNK lysine deficient protein kinase 1 [Source:MGI Symbol;Acc:MGI:2442092]	-	19707	23795	21158	23765	31675	29193	23263	22.1728	22.8043	22.0462	22.7642	27.7402	28.0328	26.9161
ENSMUSG00000048332	3283.69	3478.93	3516.57	3511.2	4527.51	4506.46	4616.28	3447.6	4550.08	-0.399563	5.17511e-24	1.7701e-22	Lhfp	3	53041528	53261679	+	5108	protein_coding	lipoma HMGIC fusion partner [Source:MGI Symbol;Acc:MGI:1920048]	-	2952	3658	3408	3697	5224	4744	4041	14.8414	15.6652	15.8679	15.8243	20.4436	20.356	20.8927
ENSMUSG00000027718	708.575	660.977	644.912	772.142	375.27	368.572	364.413	696.651	369.419	0.914781	5.21678e-24	1.78177e-22	Il21	3	37222759	37232636	-	5259	protein_coding	interleukin 21 [Source:MGI Symbol;Acc:MGI:1890474]	-	637	695	625	813	433	388	319	3.11061	2.89084	2.82649	3.37997	1.64584	1.61706	1.60193
ENSMUSG00000116707	26.6967	17.1188	9.28673	9.49744	135.201	123.491	122.233	15.6499	126.975	-3.03832	5.39352e-24	1.83948e-22	AC130844.1	16	78340756	78343468	-	2713	TEC	TEC	-	24	18	9	10	156	130	107	0.227181	0.145133	0.0788974	0.080589	1.14942	1.05025	1.04158
ENSMUSG00000028226	1091.23	1162.18	1155.68	1053.27	1617.21	1830.51	1890.61	1115.59	1779.44	-0.67207	6.05396e-24	2.06175e-22	Mmp16	4	17852893	18119145	+	8667	protein_coding	matrix metallopeptidase 16 [Source:MGI Symbol;Acc:MGI:1276107]	-	981	1222	1120	1109	1866	1927	1655	2.90677	3.08422	3.0734	2.79762	4.30375	4.87316	5.04297
ENSMUSG00000023947	5223.65	5362	5339.87	5283.42	4130.57	4064.74	4245.02	5302.24	4146.78	0.355262	7.53732e-24	2.56323e-22	Nfkbie	17	45555703	45563169	+	3045	protein_coding	nuclear factor of kappa light polypeptide gene enhancer in B cells inhibitor, epsilon [Source:MGI Symbol;Acc:MGI:1194908]	-	4696	5638	5175	5563	4766	4279	3716	39.6051	40.5024	40.4197	39.9436	31.2875	30.8002	32.2289
ENSMUSG00000028028	916.587	859.745	969.947	926	1401.41	1388.8	1498.78	918.07	1429.66	-0.638326	7.90402e-24	2.68407e-22	Alpk1	3	127670310	127780527	-	6868	protein_coding	alpha-kinase 1 [Source:MGI Symbol;Acc:MGI:1918731]	-	824	904	940	975	1617	1462	1312	3.08111	2.87926	3.25513	3.10385	4.70635	4.66568	5.045
ENSMUSG00000104222	547.282	524.977	562.363	534.706	883.141	926.18	881.903	542.332	897.075	-0.726925	8.63363e-24	2.92763e-22	Gm7292	6	117716342	117718868	+	2527	lincRNA	predicted gene 7292 [Source:MGI Symbol;Acc:MGI:3645786]	-	492	552	545	563	1019	975	772	5	4.77833	5.12934	4.87112	8.06071	8.45663	8.06807
ENSMUSG00000020911	7.78654	9.51046	8.25487	3.79897	98.8008	76.9442	141.653	7.33771	105.799	-3.85028	1.11528e-23	3.77646e-22	Krt19	11	100140810	100148665	-	1855	protein_coding	keratin 19 [Source:MGI Symbol;Acc:MGI:96693]	-	7	10	8	4	114	81	124	0.096909	0.117923	0.102569	0.0471457	1.22847	0.95706	1.76537
ENSMUSG00000013089	7646.38	7939.33	7925.71	8384.34	5981.78	6240.08	5767.79	7973.94	5996.55	0.410995	1.22531e-23	4.1431e-22	Etv5	16	22381309	22439719	-	4103	protein_coding	ets variant 5 [Source:MGI Symbol;Acc:MGI:1096867]	ETS	6874	8348	7681	8828	6902	6569	5049	43.0247	44.5065	44.5232	47.0421	33.6262	35.091	32.4983
ENSMUSG00000044986	3595.16	3977.27	3461.89	3871.16	2515.95	2678.8	2452.65	3726.37	2549.13	0.547772	1.22942e-23	4.15106e-22	Tst	15	78399556	78405907	-	3163	protein_coding	thiosulfate sulfurtransferase, mitochondrial [Source:MGI Symbol;Acc:MGI:98852]	-	3232	4182	3355	4076	2903	2820	2147	26.2411	28.9219	25.2269	28.1748	18.3464	19.541	17.9263
ENSMUSG00000034908	10264.9	11091.1	10244.3	10679.9	13486.3	13736.9	14678.2	10570	13967.1	-0.401544	1.32086e-23	4.45343e-22	Sidt2	9	45937857	45955258	-	5146	protein_coding	SID1 transmembrane family, member 2 [Source:MGI Symbol;Acc:MGI:2446134]	-	9228	11662	9928	11245	15561	14461	12849	46.0519	49.5731	45.8841	47.7766	60.4466	61.5923	65.9412
ENSMUSG00000043556	719.698	805.536	768.735	744.599	1157.88	1373.6	1285.16	759.642	1272.21	-0.742374	1.32499e-23	4.46097e-22	Fbxl7	15	26540459	26895580	-	6526	protein_coding	F-box and leucine-rich repeat protein 7 [Source:MGI Symbol;Acc:MGI:3052506]	-	647	847	745	784	1336	1446	1125	2.54605	2.83909	2.71506	2.62661	4.09226	4.85645	4.55263
ENSMUSG00000026749	13268.3	13708.4	13480.2	14071.4	10781.4	11104.7	10450.3	13632.1	10778.8	0.338682	1.33255e-23	4.48007e-22	Nek6	2	38511643	38594606	+	10714	protein_coding	NIMA (never in mitosis gene a)-related expressed kinase 6 [Source:MGI Symbol;Acc:MGI:1891638]	-	11928	14414	13064	14816	12440	11690	9148	28.5908	29.429	28.9998	30.2347	23.2099	23.9145	22.5492
ENSMUSG00000048960	1803.14	1545.45	1739.71	1757.03	2632.09	3073.02	2565.74	1711.33	2756.95	-0.6889	1.48471e-23	4.98455e-22	Prex2	1	10993465	11303681	+	16609	protein_coding	phosphatidylinositol-3,4,5-trisphosphate-dependent Rac exchange factor 2 [Source:MGI Symbol;Acc:MGI:1923385]	-	1621	1625	1686	1850	3037	3235	2246	2.50639	2.14019	2.41426	2.43531	3.65515	4.26903	3.57128
ENSMUSG00000030142	2645.2	2380.47	2644.65	2349.67	3704.16	3821.56	3470.5	2505	3665.41	-0.550517	1.53428e-23	5.14364e-22	Clec4e	6	123281789	123289870	-	4965	protein_coding	C-type lectin domain family 4, member e [Source:MGI Symbol;Acc:MGI:1861232]	-	2378	2503	2563	2474	4274	4023	3038	12.2999	11.0277	12.2772	10.8945	17.2076	17.7594	16.1594
ENSMUSG00000019832	3351.55	3380.02	3476.33	3429.52	4446.9	4467.51	4326.12	3409.36	4413.51	-0.372757	1.56872e-23	5.25165e-22	Rab32	10	10545002	10558265	-	2339	protein_coding	RAB32, member RAS oncogene family [Source:MGI Symbol;Acc:MGI:1915094]	-	3013	3554	3369	3611	5131	4703	3787	33.081	33.2376	34.2563	33.7538	43.8506	44.07	42.7585
ENSMUSG00000034220	1719.71	1818.4	1590.09	1786.47	2705.76	2873.53	2442.37	1728.67	2673.89	-0.629807	1.87221e-23	6.2588e-22	Gpc1	1	92831645	92860779	+	5159	protein_coding	glypican 1 [Source:MGI Symbol;Acc:MGI:1194891]	-	1546	1912	1541	1881	3122	3025	2138	7.6958	8.10709	7.10407	7.97167	12.0968	12.8516	10.9446
ENSMUSG00000026556	3265.9	3422.81	3090.42	3321.25	2402.42	2382.42	2372.69	3275.1	2385.84	0.457186	2.14886e-23	7.17348e-22	Vangl2	1	172000960	172028444	-	6990	protein_coding	VANGL planar cell polarity 2 [Source:MGI Symbol;Acc:MGI:2135272]	-	2936	3599	2995	3497	2772	2508	2077	10.7867	11.2628	10.1904	10.9382	7.92721	7.86409	7.84724
ENSMUSG00000035441	932.16	913.004	795.563	888.96	1364.14	1535.08	1408.53	882.422	1435.92	-0.702466	2.26456e-23	7.54907e-22	Myo1d	11	80482126	80780025	-	6465	protein_coding	myosin ID [Source:MGI Symbol;Acc:MGI:107728]	-	838	960	771	936	1574	1616	1233	3.32878	3.24822	2.83633	3.16543	4.86676	5.47861	5.03677
ENSMUSG00000032641	953.295	1049	1084.48	1062.76	596.272	661.15	616.875	1037.39	624.766	0.732617	2.82175e-23	9.39325e-22	Gpr19	6	134869093	134898578	-	2920	protein_coding	G protein-coupled receptor 19 [Source:MGI Symbol;Acc:MGI:892973]	-	857	1103	1051	1119	688	696	540	7.53716	8.26295	8.56032	8.37863	4.70988	5.22425	4.88392
ENSMUSG00000094724	310.349	256.782	305.43	254.531	109.201	96.8927	100.528	281.773	102.207	1.45887	3.10024e-23	1.03058e-21	Rnaset2b	17	6970634	7011299	+	4455	protein_coding	ribonuclease T2B [Source:MGI Symbol;Acc:MGI:3702087]	-	279	270	296	268	126	102	88	1.6083	1.32574	1.58021	1.31526	0.565362	0.501823	0.521666
ENSMUSG00000082292	903.238	798.878	913.195	801.584	1337.28	1367.9	1362.84	854.224	1356	-0.668035	3.42823e-23	1.13801e-21	Gm12250	11	58187739	58189012	+	1274	processed_pseudogene	predicted gene 12250 [Source:MGI Symbol;Acc:MGI:3649299]	-	812	840	885	844	1543	1440	1193	16.368	14.4229	16.5213	14.4843	24.2103	24.7737	24.7302
ENSMUSG00000055210	129.034	176.895	154.779	138.663	350.136	378.071	376.979	149.842	368.396	-1.29407	3.54165e-23	1.17401e-21	Foxd2	4	114906282	114908873	-	2592	protein_coding	forkhead box D2 [Source:MGI Symbol;Acc:MGI:1347471]	Fork	116	186	150	146	404	398	330	1.1493	1.56971	1.37634	1.23153	3.11566	3.36547	3.3623
ENSMUSG00000027332	2981.13	3018.62	3153.36	3251.92	2294.95	2250.38	2229.89	3101.26	2258.41	0.45744	3.5796e-23	1.18493e-21	Ivd	2	118861954	118882909	+	5505	protein_coding	isovaleryl coenzyme A dehydrogenase [Source:MGI Symbol;Acc:MGI:1929242]	-	2680	3174	3056	3424	2648	2369	1952	12.5022	12.6122	13.2028	13.5989	9.61534	9.43204	9.3644
ENSMUSG00000020423	4899.96	4915.96	4244.03	4344.13	6506.99	6526.96	6845.03	4601.02	6626.33	-0.526148	3.75058e-23	1.23979e-21	Btg2	1	134075170	134079120	-	2743	protein_coding	B cell translocation gene 2, anti-proliferative [Source:MGI Symbol;Acc:MGI:108384]	-	4405	5169	4113	4574	7508	6871	5992	41.2411	41.2215	35.6618	36.4583	54.7145	54.9025	57.6904
ENSMUSG00000030554	888.778	1009.06	883.271	998.181	1443.88	1612.03	1509.06	944.822	1521.66	-0.685938	3.77162e-23	1.245e-21	Synm	7	67730160	67759742	-	7933	protein_coding	synemin, intermediate filament protein [Source:MGI Symbol;Acc:MGI:2661187]	-	799	1061	856	1051	1666	1697	1321	2.58654	2.92564	2.56629	2.89662	4.19799	4.68859	4.39767
ENSMUSG00000028358	288.102	278.656	221.85	235.536	527.804	533.86	623.73	256.036	561.798	-1.13251	4.08488e-23	1.34653e-21	Zfp618	4	62965573	63139708	+	9352	protein_coding	zinc finger protein 618 [Source:MGI Symbol;Acc:MGI:1919950]	zf-C2H2	259	293	215	248	609	562	546	0.711222	0.68534	0.546769	0.579793	1.30172	1.31713	1.54186
ENSMUSG00000052727	6559.6	6645.91	6112.73	6314.85	8351.27	8313.77	8138.19	6408.27	8267.74	-0.36776	4.10261e-23	1.35049e-21	Map1b	13	99421446	99516540	-	15846	protein_coding	microtubule-associated protein 1B [Source:MGI Symbol;Acc:MGI:1306778]	-	5897	6988	5924	6649	9636	8752	7124	9.55699	9.64664	8.89131	9.17408	12.1557	12.1056	11.873
ENSMUSG00000027784	5569.6	5535.09	5478.14	5651.93	4088.1	4420.02	3943.43	5558.69	4150.52	0.42087	4.44106e-23	1.45987e-21	Ppm1l	3	69316861	69560802	+	10496	protein_coding	protein phosphatase 1 (formerly 2C)-like [Source:MGI Symbol;Acc:MGI:2139740]	-	5007	5820	5309	5951	4717	4653	3452	12.2508	12.1295	12.0298	12.3963	8.98351	9.71644	8.68569
ENSMUSG00000038807	1343.73	1301.98	1388.88	1471.15	2121.62	2073.69	1943.16	1376.44	2046.16	-0.57281	4.84634e-23	1.59088e-21	Rap1gap2	11	74383356	74610915	-	7164	protein_coding	RAP1 GTPase activating protein 2 [Source:MGI Symbol;Acc:MGI:3028623]	-	1208	1369	1346	1549	2448	2183	1701	4.33033	4.18014	4.46848	4.72739	6.83062	6.67876	6.27056
ENSMUSG00000021719	232.484	239.664	246.614	234.587	490.538	470.215	458.087	238.337	472.946	-0.989766	5.13354e-23	1.68282e-21	Rgs7bp	13	104945904	105054930	-	7077	protein_coding	regulator of G-protein signalling 7 binding protein [Source:MGI Symbol;Acc:MGI:106334]	-	209	252	239	247	566	495	401	0.758415	0.778922	0.803191	0.763086	1.59872	1.53304	1.49642
ENSMUSG00000029561	26367.4	28245.1	28497.9	29276.8	21988.4	21972.8	22085.3	28096.8	22015.5	0.35201	6.20072e-23	2.02983e-21	Oasl2	5	114896936	114912234	+	6374	protein_coding	2'-5' oligoadenylate synthetase-like 2 [Source:MGI Symbol;Acc:MGI:1344390]	-	23704	29699	27618	30826	25371	23131	19333	95.5035	101.923	103.051	105.738	79.5664	79.539	80.1022
ENSMUSG00000040562	868.755	1051.86	928.673	892.759	1449.08	1546.48	1616.44	935.511	1537.33	-0.714498	6.71137e-23	2.19396e-21	Gstm2	3	107981702	107986453	-	1679	protein_coding	glutathione S-transferase, mu 2 [Source:MGI Symbol;Acc:MGI:95861]	-	781	1106	900	940	1672	1628	1415	11.9457	14.4094	12.7486	12.2406	19.9063	21.2521	22.2568
ENSMUSG00000025927	312.574	384.222	348.768	294.421	796.473	628.853	705.98	334.996	710.435	-1.08469	7.08227e-23	2.31201e-21	Tfap2b	1	19208914	19238576	+	6338	protein_coding	transcription factor AP-2 beta [Source:MGI Symbol;Acc:MGI:104672]	AP-2	281	404	338	310	919	662	618	1.13858	1.39435	1.26834	1.06939	2.89846	2.28931	2.5751
ENSMUSG00000024043	196.888	193.062	248.678	175.703	481.871	450.266	595.171	203.583	509.102	-1.32118	7.16833e-23	2.33688e-21	Arhgap28	17	67842713	68004120	-	5377	protein_coding	Rho GTPase activating protein 28 [Source:MGI Symbol;Acc:MGI:2147003]	-	177	203	241	185	556	474	521	0.845363	0.825845	1.06598	0.752242	2.06699	1.93213	2.55891
ENSMUSG00000038776	11798.8	12463.5	12417.4	12344.8	10042.2	9567.68	9511.31	12256.1	9707.05	0.336205	7.53963e-23	2.45453e-21	Ephx1	1	180976210	181020904	-	1950	protein_coding	epoxide hydrolase 1, microsomal [Source:MGI Symbol;Acc:MGI:95405]	-	10607	13105	12034	12998	11587	10072	8326	139.691	147.009	146.773	145.736	118.779	113.208	112.761
ENSMUSG00000056342	5508.42	5173.69	5359.47	5111.52	7103.26	6692.25	7327.11	5288.28	7040.87	-0.412983	7.72296e-23	2.51076e-21	Usp34	11	23306895	23490560	+	18453	protein_coding	ubiquitin specific peptidase 34 [Source:MGI Symbol;Acc:MGI:109473]	-	4952	5440	5194	5382	8196	7045	6414	6.89165	6.44874	6.6943	6.3768	8.87849	8.36781	9.17951
ENSMUSG00000038775	61.1799	63.7201	52.6248	51.2862	188.068	185.236	245.608	57.2027	206.304	-1.84711	9.90397e-23	3.21539e-21	Vill	9	119052778	119071525	+	4409	protein_coding	villin-like [Source:MGI Symbol;Acc:MGI:1201781]	-	55	67	51	54	217	195	215	0.320356	0.332413	0.275106	0.267781	0.983838	0.969376	1.28782
ENSMUSG00000048232	1463.87	1490.29	1464.21	1401.82	2005.48	2055.65	2180.77	1455.05	2080.63	-0.514826	1.08906e-22	3.53085e-21	Fbxo10	4	45034247	45084604	-	4691	protein_coding	F-box protein 10 [Source:MGI Symbol;Acc:MGI:2686937]	-	1316	1567	1419	1476	2314	2164	1909	7.20444	7.30712	7.19428	6.87934	9.86057	10.1109	10.7473
ENSMUSG00000073802	5146.9	5435.23	5266.61	5393.59	4160.04	4128.39	3896.6	5310.58	4061.67	0.386218	1.09899e-22	3.55816e-21	Cdkn2b	4	89306299	89311039	-	1390	protein_coding	cyclin dependent kinase inhibitor 2B [Source:MGI Symbol;Acc:MGI:104737]	-	4627	5715	5104	5679	4800	4346	3411	85.4859	89.9382	87.3305	89.327	69.0288	68.5288	64.8074
ENSMUSG00000037876	3927.75	3776.6	3704.37	3738.19	4921.84	4825.64	5146.34	3786.73	4964.61	-0.390445	1.26502e-22	4.09011e-21	Jmjd1c	10	67096125	67256326	+	17822	protein_coding	jumonji domain containing 1C [Source:MGI Symbol;Acc:MGI:1918614]	-	3531	3971	3590	3936	5679	5080	4505	5.08805	4.87401	4.7908	4.82864	6.36971	6.24748	6.67568
ENSMUSG00000015968	1679.67	1746.12	1591.13	1700.04	2745.62	2320.68	2539.47	1679.24	2535.26	-0.594469	1.30049e-22	4.1964e-21	Cacna1d	14	30039939	30491455	-	12621	protein_coding	calcium channel, voltage-dependent, L type, alpha 1D subunit [Source:MGI Symbol;Acc:MGI:88293]	-	1510	1836	1542	1790	3168	2443	2223	3.07251	3.18216	2.90577	3.10088	5.01759	4.24256	4.65161
ENSMUSG00000042265	516.136	442.236	414.807	397.943	836.34	860.635	785.945	442.781	827.64	-0.905599	1.30144e-22	4.1964e-21	Trem1	17	48232768	48246924	+	2996	protein_coding	triggering receptor expressed on myeloid cells 1 [Source:MGI Symbol;Acc:MGI:1930005]	-	464	465	402	419	965	906	688	3.97728	3.39511	3.1912	3.05772	6.43857	6.62803	6.06463
ENSMUSG00000073664	3115.73	2854.09	2711.72	2773.25	3952.03	3973.55	4058.81	2863.7	3994.8	-0.480603	1.32193e-22	4.25663e-21	Nbeal1	1	60180599	60338328	+	28441	protein_coding	neurobeachin like 1 [Source:MGI Symbol;Acc:MGI:2444343]	-	2801	3001	2628	2920	4560	4183	3553	2.52917	2.30815	2.19761	2.24473	3.20497	3.2236	3.29919
ENSMUSG00000040260	5952.25	6043.9	5772.22	5982.44	4672.24	4723.99	4731.66	5937.7	4709.3	0.334676	1.49093e-22	4.79429e-21	Daam2	17	49456022	49564343	-	9769	protein_coding	dishevelled associated activator of morphogenesis 2 [Source:MGI Symbol;Acc:MGI:1923691]	-	5351	6355	5594	6299	5391	4973	4142	14.0668	14.2301	13.6189	14.0977	11.0312	11.1575	11.1974
ENSMUSG00000021065	1914.38	1974.37	1889.33	1859.6	2537.62	2637	2679.98	1909.42	2618.2	-0.454646	1.6535e-22	5.30984e-21	Fut8	12	77238125	77476338	+	7902	protein_coding	fucosyltransferase 8 [Source:MGI Symbol;Acc:MGI:1858901]	-	1721	2076	1831	1958	2928	2776	2346	5.59311	5.74689	5.51089	5.41753	7.40693	7.69982	7.84058
ENSMUSG00000071604	927.71	991.941	961.692	987.733	622.272	561.408	498.07	967.269	560.583	0.782916	1.7012e-22	5.45561e-21	Fam189a2	19	23972751	24031019	-	2547	protein_coding	family with sequence similarity 189, member A2 [Source:MGI Symbol;Acc:MGI:2685813]	-	834	1043	932	1040	718	591	436	8.40905	8.95773	8.70276	8.92751	5.63507	5.08577	4.5208
ENSMUSG00000029992	4730.88	4808.49	4687.73	4621.45	5996.52	5833.51	6046.52	4712.14	5958.85	-0.338485	1.76051e-22	5.63815e-21	Gfpt1	6	87042846	87092197	+	10072	protein_coding	glutamine fructose-6-phosphate transaminase 1 [Source:MGI Symbol;Acc:MGI:95698]	-	4253	5056	4543	4866	6919	6141	5293	10.844	10.9808	10.7275	10.5629	13.7319	13.3635	13.8785
ENSMUSG00000108218	945.508	906.347	979.234	981.085	598.872	558.558	605.452	953.043	587.627	0.698257	1.89981e-22	6.07606e-21	Olfr1372-ps1	11	52154722	52168159	-	9812	transcribed_unprocessed_pseudogene	olfactory receptor 1372, pseudogene 1 [Source:MGI Symbol;Acc:MGI:3031206]	-	850	953	949	1033	691	588	530	2.2247	2.1246	2.30027	2.30181	1.40775	1.31346	1.42651
ENSMUSG00000028649	32313	30938.5	29742.3	32892.5	40305.5	39865.6	39908.4	31471.6	40026.5	-0.346919	1.92438e-22	6.14631e-21	Macf1	4	123349633	123684360	-	31402	protein_coding	microtubule-actin crosslinking factor 1 [Source:MGI Symbol;Acc:MGI:108559]	-	29049	32531	28824	34633	46506	41967	34935	23.7566	22.6612	21.8307	24.1134	29.6044	29.292	29.3806
ENSMUSG00000030218	175.753	312.894	204.308	178.552	1129.28	1108.57	1466.79	217.877	1234.88	-2.50141	1.95117e-22	6.22345e-21	Mgp	6	136872435	136875823	-	1187	protein_coding	matrix Gla protein [Source:MGI Symbol;Acc:MGI:96976]	-	158	329	198	188	1303	1167	1284	3.41835	6.063	3.96721	3.46284	21.9431	21.5486	28.5675
ENSMUSG00000070469	4562.91	4603.06	4616.54	4783.86	5895.98	5900.01	5802.06	4641.59	5866.01	-0.337728	2.05195e-22	6.53609e-21	Adamtsl3	7	82335694	82614450	+	7744	protein_coding	ADAMTS-like 3 [Source:MGI Symbol;Acc:MGI:3028499]	-	4102	4840	4474	5037	6803	6211	5079	13.6032	13.6717	13.7404	14.2211	17.5606	17.579	17.3209
ENSMUSG00000004665	3925.53	3985.83	3669.29	3631.82	5046.64	5664.42	5242.3	3803.12	5317.79	-0.483679	2.06363e-22	6.56447e-21	Cnn2	10	79988584	79996062	+	2460	protein_coding	calponin 2 [Source:MGI Symbol;Acc:MGI:105093]	-	3529	4191	3556	3824	5823	5963	4589	36.8406	37.2671	34.3793	33.9867	47.3168	53.1285	49.2652
ENSMUSG00000035258	249.169	221.594	293.048	230.788	539.071	533.86	727.685	248.65	600.205	-1.26973	2.15726e-22	6.85308e-21	Abi3bp	16	56477878	56690135	+	7416	protein_coding	ABI gene family, member 3 (NESH) binding protein [Source:MGI Symbol;Acc:MGI:2444583]	-	224	233	284	243	622	562	637	0.77569	0.687272	0.910791	0.716411	1.67658	1.66098	2.26844
ENSMUSG00000056174	899.901	885.424	819.296	828.177	1300.01	1336.55	1288.58	858.199	1308.38	-0.609166	2.18336e-22	6.92667e-21	Col8a2	4	126286793	126314330	+	4489	protein_coding	collagen, type VIII, alpha 2 [Source:MGI Symbol;Acc:MGI:88464]	-	809	931	794	872	1500	1407	1128	4.62816	4.53673	4.2067	4.2471	6.67953	6.86977	6.63616
ENSMUSG00000048154	6947.82	6269.29	6267.51	6484.85	8423.2	8620.6	9098.91	6492.37	8714.24	-0.424526	2.55568e-22	8.097e-21	Kmt2d	15	98831669	98871204	-	19931	protein_coding	lysine (K)-specific methyltransferase 2D [Source:MGI Symbol;Acc:MGI:2682319]	-	6246	6592	6074	6828	9719	9075	7965	8.0479	7.23487	7.24796	7.49014	9.74758	9.97965	10.5539
ENSMUSG00000038372	1169.09	1235.41	1291.89	1220.42	1761.95	1782.07	1952.3	1229.2	1832.1	-0.57394	2.73259e-22	8.64589e-21	Gmds	13	31819579	32338740	-	3351	protein_coding	GDP-mannose 4, 6-dehydratase [Source:MGI Symbol;Acc:MGI:1891112]	-	1051	1299	1252	1285	2033	1876	1709	8.05449	8.47964	8.88587	8.38406	12.1274	12.2703	13.4687
ENSMUSG00000019979	1771.99	1827.91	1764.48	1780.77	2534.15	2367.22	2464.07	1786.29	2455.15	-0.458842	3.16599e-22	1.00038e-20	Apaf1	10	90989311	91082770	-	9028	protein_coding	apoptotic peptidase activating factor 1 [Source:MGI Symbol;Acc:MGI:1306796]	-	1593	1922	1710	1875	2924	2492	2157	4.53142	4.65698	4.50479	4.54083	6.47426	6.04999	6.30981
ENSMUSG00000026890	60.0676	68.4753	63.9752	81.678	214.935	235.582	201.056	68.549	217.191	-1.66079	3.41447e-22	1.07745e-20	Lhx6	2	36081953	36105408	-	4805	protein_coding	LIM homeobox protein 6 [Source:MGI Symbol;Acc:MGI:1306803]	Homeobox	54	72	62	86	248	248	176	0.288609	0.32778	0.30688	0.391319	1.03172	1.13124	0.967334
ENSMUSG00000010830	651.844	643.858	631.498	610.685	996.675	1006.92	987.001	634.471	996.867	-0.652657	3.5258e-22	1.1111e-20	Kdelr3	15	79516411	79527739	+	1411	protein_coding	KDEL (Lys-Asp-Glu-Leu) endoplasmic reticulum protein retention receptor 3 [Source:MGI Symbol;Acc:MGI:2145953]	-	586	677	612	643	1150	1060	864	10.6655	10.4955	10.3156	9.96345	16.292	16.4656	16.1713
ENSMUSG00000022790	4825.43	4814.19	4497.87	5218.84	3416.43	3589.78	3388.25	4839.08	3464.82	0.481988	4.09731e-22	1.28948e-20	Igsf11	16	38892671	39027159	+	4493	protein_coding	immunoglobulin superfamily, member 11 [Source:MGI Symbol;Acc:MGI:2388477]	-	4338	5062	4359	5495	3942	3779	2966	24.7949	24.645	23.0739	26.7397	17.5382	18.4348	17.4338
ENSMUSG00000019539	4726.43	5387.67	5107.7	5161.86	7196.86	6892.68	8114.2	5095.91	7401.25	-0.537578	4.30744e-22	1.35381e-20	Rcn3	7	45082913	45092221	-	1717	protein_coding	reticulocalbin 3, EF-hand calcium binding domain [Source:MGI Symbol;Acc:MGI:1277122]	-	4249	5665	4950	5435	8304	7256	7103	63.5516	72.1726	68.5654	69.2078	96.6766	92.6243	109.252
ENSMUSG00000036902	5362.7	5088.09	5453.37	5134.31	3831.57	4124.59	3966.28	5259.62	3974.15	0.404237	4.66681e-22	1.46481e-20	Neto2	8	85636588	85700924	-	6129	protein_coding	neuropilin (NRP) and tolloid (TLL)-like 2 [Source:MGI Symbol;Acc:MGI:1921763]	-	4821	5350	5285	5406	4421	4342	3472	20.2003	19.0944	20.5081	19.2847	14.419	15.5274	14.9605
ENSMUSG00000040274	1914.38	1701.42	1835.68	1767.47	2489.09	2547.71	2568.03	1804.74	2534.94	-0.490792	5.65826e-22	1.77365e-20	Cdk6	5	3341485	3531008	+	13989	protein_coding	cyclin-dependent kinase 6 [Source:MGI Symbol;Acc:MGI:1277162]	-	1721	1789	1779	1861	2872	2682	2248	3.1594	2.79748	3.02454	2.90861	4.10395	4.20214	4.24392
ENSMUSG00000049001	833.159	847.382	739.843	770.242	1227.21	1271.95	1246.32	797.657	1248.49	-0.64636	5.93072e-22	1.85659e-20	Ndnf	6	65671590	65712326	+	10114	protein_coding	neuron-derived neurotrophic factor [Source:MGI Symbol;Acc:MGI:1915419]	-	749	891	717	811	1416	1339	1091	1.90182	1.92707	1.68603	1.75317	2.79862	2.90172	2.84878
ENSMUSG00000036602	64.517	57.0627	67.0708	56.9846	213.202	173.837	225.045	61.4088	204.028	-1.73334	7.09229e-22	2.21728e-20	Alx1	10	102998707	103030215	-	5756	protein_coding	ALX homeobox 1 [Source:MGI Symbol;Acc:MGI:104621]	Homeobox	58	60	65	60	246	183	197	0.258772	0.22802	0.268573	0.227906	0.854316	0.696832	0.903863
ENSMUSG00000006586	248.057	214.936	236.296	206.094	493.138	429.368	508.351	226.346	476.952	-1.07688	7.48149e-22	2.33586e-20	Runx1t1	4	13743436	13893649	+	7959	protein_coding	runt-related transcription factor 1; translocated to, 1 (cyclin D-related) [Source:MGI Symbol;Acc:MGI:104793]	-	223	226	229	217	569	452	445	0.719542	0.621145	0.684301	0.596111	1.42908	1.24474	1.47659
ENSMUSG00000035284	3048.99	3010.06	3195.67	3007.84	4419.17	3940.3	4479.2	3065.64	4279.56	-0.481081	8.09452e-22	2.52393e-20	Vps13c	9	67840396	67995638	+	16299	protein_coding	vacuolar protein sorting 13C [Source:MGI Symbol;Acc:MGI:2444207]	-	2741	3165	3097	3167	5099	4148	3921	4.31875	4.24772	4.51908	4.24828	6.25357	5.57796	6.35321
ENSMUSG00000049532	5938.9	6108.57	5692.76	6077.41	4545.71	4617.6	4176.48	5954.41	4446.59	0.420512	8.25531e-22	2.57068e-20	Sall2	14	52311172	52328762	-	5433	protein_coding	spalt like transcription factor 2 [Source:MGI Symbol;Acc:MGI:1354373]	zf-C2H2	5339	6423	5517	6399	5245	4861	3656	25.2366	25.8607	24.1509	25.7512	19.2979	19.6103	17.7715
ENSMUSG00000018417	1112.36	1174.54	1125.76	974.437	1716.01	1644.33	1779.8	1096.77	1713.38	-0.643397	8.42376e-22	2.61968e-20	Myo1b	1	51749765	51916071	-	10792	protein_coding	myosin IB [Source:MGI Symbol;Acc:MGI:107752]	-	1000	1235	1091	1026	1980	1731	1558	2.37962	2.50327	2.40432	2.0786	3.66748	3.51555	3.81261
ENSMUSG00000035325	6689.75	6935.98	6696.76	6830.56	8751.67	8237.78	8760.77	6788.26	8583.41	-0.338209	9.16972e-22	2.84792e-20	Sec31a	5	100361649	100416234	-	7884	protein_coding	Sec31 homolog A (S. cerevisiae) [Source:MGI Symbol;Acc:MGI:1916412]	-	6014	7293	6490	7192	10098	8672	7669	19.5896	20.235	19.578	19.9448	25.6031	24.1085	25.6891
ENSMUSG00000031010	10626.4	9957.45	10220.6	10191.7	12905.6	12516.3	12653.9	10249	12691.9	-0.308747	9.1974e-22	2.85276e-20	Usp9x	X	13071498	13173328	+	15051	protein_coding	ubiquitin specific peptidase 9, X chromosome [Source:MGI Symbol;Acc:MGI:894681]	-	9553	10470	9905	10731	14891	13176	11077	16.2999	15.2168	15.6516	15.5884	19.7771	19.1874	19.4363
ENSMUSG00000033705	1064.53	1155.52	1040.11	1182.43	1735.95	1603.48	1804.93	1110.65	1714.79	-0.624844	1.01123e-21	3.13244e-20	Stard9	2	120629121	120731895	+	22053	protein_coding	START domain containing 9 [Source:MGI Symbol;Acc:MGI:3045258]	-	957	1215	1008	1245	2003	1688	1580	1.11443	1.20518	1.08708	1.23432	1.81559	1.67766	1.89211
ENSMUSG00000024940	12557.5	13457.3	12989	13494.9	16274.4	16405.3	16271.8	13124.7	16317.2	-0.313878	1.06016e-21	3.2797e-20	Ltbp3	19	5740904	5758532	+	5190	protein_coding	latent transforming growth factor beta binding protein 3 [Source:MGI Symbol;Acc:MGI:1101355]	-	11289	14150	12588	14209	18778	17270	14244	55.8596	59.6392	57.6846	59.858	72.3246	72.9328	72.4806
ENSMUSG00000034731	2817.61	2779.91	2848.96	2797	4138.37	3602.13	3933.15	2810.87	3891.22	-0.469511	1.42933e-21	4.41596e-20	Dgkh	14	78558750	78732776	-	16979	protein_coding	diacylglycerol kinase, eta [Source:MGI Symbol;Acc:MGI:2444188]	-	2533	2923	2761	2945	4775	3792	3443	3.83118	3.76582	3.86745	3.79227	5.62167	4.89502	5.35528
ENSMUSG00000039910	6293.75	6639.25	6698.83	6557.98	4925.31	5248.35	4765.93	6547.45	4979.87	0.394513	1.459e-21	4.50176e-20	Cited2	10	17723218	17725674	+	2457	protein_coding	Cbp/p300-interacting transactivator, with Glu/Asp-rich carboxy-terminal domain, 2 [Source:MGI Symbol;Acc:MGI:1306784]	-	5658	6981	6492	6905	5683	5525	4172	59.1381	62.152	62.8411	61.4447	46.2356	49.2862	44.8432
ENSMUSG00000034353	572.867	511.663	516.961	545.153	272.136	298.278	285.59	536.661	285.335	0.91145	1.4771e-21	4.55165e-20	Ramp1	1	91179822	91225196	+	3022	protein_coding	receptor (calcitonin) activity modifying protein 1 [Source:MGI Symbol;Acc:MGI:1858418]	-	515	538	501	574	314	314	250	4.37646	3.89431	3.94288	4.15282	2.07701	2.27737	2.18476
ENSMUSG00000033863	1606.25	1766.09	1660.26	1740.88	2334.82	2383.37	2352.12	1693.37	2356.77	-0.475897	1.52675e-21	4.69853e-20	Klf9	19	23141226	23166911	+	3263	protein_coding	Kruppel-like factor 9 [Source:MGI Symbol;Acc:MGI:1333856]	zf-C2H2	1444	1857	1609	1833	2694	2509	2059	11.3648	12.4491	11.7276	12.2821	16.5038	16.8532	16.6647
ENSMUSG00000040181	1449.41	1499.8	1720.11	1448.36	2606.09	2205.73	2613.72	1529.42	2475.18	-0.694364	1.57964e-21	4.85499e-20	Fmo1	1	162829561	162866610	-	6304	protein_coding	flavin containing monooxygenase 1 [Source:MGI Symbol;Acc:MGI:1310002]	-	1303	1577	1667	1525	3007	2322	2288	5.30809	5.47215	6.28912	5.28907	9.53501	8.07317	9.58511
ENSMUSG00000020189	2608.49	2631.54	2576.55	2494.03	3311.56	3521.38	3445.36	2577.65	3426.1	-0.410308	1.6644e-21	5.10884e-20	Osbpl8	10	111164752	111297249	+	9401	protein_coding	oxysterol binding protein-like 8 [Source:MGI Symbol;Acc:MGI:2443807]	-	2345	2767	2497	2626	3821	3707	3016	6.40588	6.4384	6.31706	6.10726	8.1247	8.64264	8.47256
ENSMUSG00000037972	3878.81	4107.57	3844.71	4060.15	3058.49	3029.32	2892.46	3972.81	2993.42	0.407908	1.69847e-21	5.20665e-20	Snn	16	11060945	11074985	+	2967	protein_coding	stannin [Source:MGI Symbol;Acc:MGI:1276549]	-	3487	4319	3726	4275	3529	3189	2532	30.1817	31.8426	29.8673	31.5025	23.776	23.5578	22.5374
ENSMUSG00000027695	1147.96	1049	1149.49	1040.92	1687.41	1606.33	1904.32	1096.84	1732.69	-0.659028	1.77387e-21	5.42851e-20	Pld1	3	27938695	28133362	+	12961	protein_coding	phospholipase D1 [Source:MGI Symbol;Acc:MGI:109585]	-	1032	1103	1114	1096	1947	1691	1667	2.0448	1.86157	2.04417	1.84883	3.00284	2.85959	3.39668
ENSMUSG00000000693	1628.5	1725.2	1760.35	1834.9	2414.55	2412.82	2563.46	1737.24	2463.61	-0.502379	1.77543e-21	5.42851e-20	Loxl3	6	83034173	83052562	+	4603	protein_coding	lysyl oxidase-like 3 [Source:MGI Symbol;Acc:MGI:1337004]	-	1464	1814	1706	1932	2786	2540	2244	8.16789	8.62063	8.81471	9.17681	12.0989	12.0946	12.8748
ENSMUSG00000026568	2637.41	2516.47	2586.87	2448.44	3515.23	3374.15	3328.84	2547.3	3406.07	-0.420364	2.08916e-21	6.37949e-20	Mpc2	1	165460637	165481214	+	7344	protein_coding	mitochondrial pyruvate carrier 2 [Source:MGI Symbol;Acc:MGI:1917706]	-	2371	2646	2507	2578	4056	3552	2914	8.29103	7.88134	8.1188	7.67496	11.04	10.6008	10.4789
ENSMUSG00000078921	2485.02	2640.1	2769.51	2321.17	3595.83	3685.72	3788.07	2553.95	3689.87	-0.530609	2.14805e-21	6.55016e-20	Tgtp2	11	49057194	49064206	-	2938	protein_coding	T cell specific GTPase 2 [Source:MGI Symbol;Acc:MGI:3710083]	-	2234	2776	2684	2444	4149	3880	3316	19.5273	20.6686	21.7271	18.1876	28.229	28.9453	29.8071
ENSMUSG00000019889	2543.97	2413.75	2467.17	2351.57	3224.89	3251.6	3256.87	2444.12	3244.46	-0.409221	2.15059e-21	6.55016e-20	Ptprk	10	28074820	28597397	+	13328	protein_coding	protein tyrosine phosphatase, receptor type, K [Source:MGI Symbol;Acc:MGI:103310]	-	2287	2538	2391	2476	3721	3423	2851	4.40667	4.16552	4.26663	4.06173	5.58083	5.62911	5.64923
ENSMUSG00000044646	867.643	1029.98	963.756	974.437	1441.28	1543.63	1720.4	958.955	1568.44	-0.706868	2.29042e-21	6.96706e-20	Zbtb7c	18	75820178	76148561	+	4729	protein_coding	zinc finger and BTB domain containing 7C [Source:MGI Symbol;Acc:MGI:2443302]	ZBTB	780	1083	934	1026	1663	1625	1506	4.2358	5.00959	4.69729	4.74355	7.02954	7.53151	8.41033
ENSMUSG00000029675	537.271	951.046	760.48	643.926	2821.02	3899.46	3951.43	723.181	3557.3	-2.29787	2.47608e-21	7.52211e-20	Eln	5	134702593	134747323	-	8098	protein_coding	elastin [Source:MGI Symbol;Acc:MGI:95317]	-	483	1000	737	678	3255	4105	3459	1.53172	2.70125	2.16451	1.83053	8.03484	11.1105	11.2805
ENSMUSG00000022309	1823.16	1810.79	1742.81	1721.89	1214.21	1282.4	1253.17	1774.66	1249.93	0.5059	2.51597e-21	7.63351e-20	Angpt1	15	42424723	42676977	-	5205	protein_coding	angiopoietin 1 [Source:MGI Symbol;Acc:MGI:108448]	-	1639	1904	1689	1813	1401	1350	1097	8.08664	8.00182	7.71754	7.61558	5.38049	5.68474	5.566
ENSMUSG00000052942	6493.97	6453.8	6175.67	6569.38	4995.51	5103.02	4680.26	6423.2	4926.26	0.382097	2.99457e-21	9.07393e-20	Glis3	19	28258851	28680077	-	8842	protein_coding	GLIS family zinc finger 3 [Source:MGI Symbol;Acc:MGI:2444289]	zf-C2H2	5838	6786	5985	6917	5764	5372	4097	16.956	16.7883	16.0984	17.1038	13.031	13.3163	12.2369
ENSMUSG00000027606	23.3596	19.972	24.7646	9.49744	93.6008	171.937	190.774	19.3984	152.104	-2.97661	3.21857e-21	9.74019e-20	Dnajc5b	3	19508595	19610862	+	1259	protein_coding	DnaJ heat shock protein family (Hsp40) member C5 beta [Source:MGI Symbol;Acc:MGI:1913576]	-	21	21	24	10	108	181	167	0.428355	0.364868	0.453373	0.17366	1.71476	3.15102	3.50306
ENSMUSG00000069833	33026	29630.8	28366.8	30011.9	40653.9	41614.5	39289.3	30258.9	40519.2	-0.421362	3.29333e-21	9.95369e-20	Ahnak	19	8989284	9076919	+	18543	protein_coding	AHNAK nucleoprotein (desmoyokin) [Source:MGI Symbol;Acc:MGI:1316648]	-	29690	31156	27491	31600	46908	43808	34393	41.1188	36.754	35.2599	37.2591	50.5674	51.7811	48.9832
ENSMUSG00000037411	2041.18	2140.8	2074.04	2154.02	3035.96	2754.79	2884.46	2102.51	2891.74	-0.459751	3.3622e-21	1.01489e-19	Serpine1	5	137061504	137072268	-	3876	protein_coding	serine (or cysteine) peptidase inhibitor, clade E, member 1 [Source:MGI Symbol;Acc:MGI:97608]	-	1835	2251	2010	2268	3503	2900	2525	12.158	12.7038	12.3334	12.7934	18.0659	16.3988	17.2042
ENSMUSG00000019359	2360.43	2302.48	2321.68	2416.15	1760.21	1716.52	1603.88	2350.19	1693.54	0.470981	3.4845e-21	1.05046e-19	Gdpd2	X	100729873	100738895	+	4609	protein_coding	glycerophosphodiester phosphodiesterase domain containing 2 [Source:MGI Symbol;Acc:MGI:1918834]	-	2122	2421	2250	2544	2031	1807	1404	11.8236	11.4903	11.6104	12.068	8.80861	8.59309	8.04485
ENSMUSG00000037321	6706.43	6966.41	7216.82	7049	5596.11	5249.3	5451.35	6984.67	5432.26	0.362663	3.53323e-21	1.0638e-19	Tap1	17	34187553	34197225	+	5476	protein_coding	transporter 1, ATP-binding cassette, sub-family B (MDR/TAP) [Source:MGI Symbol;Acc:MGI:98483]	-	6029	7325	6994	7422	6457	5526	4772	28.2743	29.2608	30.3761	29.6335	23.5706	22.118	23.0141
ENSMUSG00000046240	5446.13	5625.44	5260.42	5634.83	3875.77	4340.22	3910.3	5491.7	4042.1	0.442153	3.56694e-21	1.07258e-19	Hepacam	9	37367351	37386575	+	3347	protein_coding	hepatocyte cell adhesion molecule [Source:MGI Symbol;Acc:MGI:1920177]	-	4896	5915	5098	5933	4472	4569	3423	37.566	38.6582	36.2255	38.7565	26.7085	29.9201	27.009
ENSMUSG00000032238	2369.33	2208.33	2296.92	2218.6	2994.36	3140.46	3358.54	2273.29	3164.46	-0.476526	3.85919e-21	1.15898e-19	Rora	9	68653786	69388246	+	13071	protein_coding	RAR-related orphan receptor alpha [Source:MGI Symbol;Acc:MGI:104661]	THR-like	2130	2322	2226	2336	3455	3306	2940	4.18486	3.88594	4.05029	3.90742	5.28376	5.5436	5.94013
ENSMUSG00000007670	4726.43	4636.35	4623.76	4539.78	5871.72	5721.42	5783.78	4631.58	5792.3	-0.323009	4.0826e-21	1.22452e-19	Khsrp	17	57021051	57031522	-	4319	protein_coding	KH-type splicing regulatory protein [Source:MGI Symbol;Acc:MGI:1336214]	-	4249	4875	4481	4780	6775	6023	5063	25.2647	24.6907	24.6753	24.1975	31.3567	30.5652	30.9587
ENSMUSG00000019467	3121.29	3101.36	3016.12	3212.03	4121.9	3965	4321.55	3112.7	4136.15	-0.409298	4.56152e-21	1.36605e-19	Arhgef25	10	127182525	127190083	-	3994	protein_coding	Rho guanine nucleotide exchange factor (GEF) 25 [Source:MGI Symbol;Acc:MGI:1277173]	-	2806	3261	2923	3382	4756	4174	3783	18.0422	17.8602	17.4057	18.5136	23.8033	22.9056	25.0141
ENSMUSG00000022883	1244.73	1421.81	1146.4	1283.1	1962.15	1920.76	2104.23	1274.01	1995.71	-0.645942	4.56603e-21	1.36605e-19	Robo1	16	72308306	73046095	+	16511	protein_coding	roundabout guidance receptor 1 [Source:MGI Symbol;Acc:MGI:1274781]	-	1119	1495	1111	1351	2264	2022	1842	1.74047	1.98066	1.60033	1.78899	2.74099	2.68414	2.94628
ENSMUSG00000032334	2799.82	3325.81	3334.97	3251.92	4489.37	4701.2	4550.03	3178.13	4580.2	-0.526564	4.84618e-21	1.44803e-19	Loxl1	9	58287738	58313186	-	3297	protein_coding	lysyl oxidase-like 1 [Source:MGI Symbol;Acc:MGI:106096]	-	2517	3497	3232	3424	5180	4949	3983	19.6053	23.2017	23.3143	22.706	31.4062	32.9	31.9043
ENSMUSG00000019779	223.585	263.44	260.028	225.089	507.871	454.066	563.184	243.036	508.374	-1.06183	5.06812e-21	1.51244e-19	Frk	10	34483399	34611278	+	5256	protein_coding	fyn-related kinase [Source:MGI Symbol;Acc:MGI:103265]	-	201	277	252	237	586	478	493	0.982088	1.15283	1.14029	0.985868	2.22867	1.99329	2.47713
ENSMUSG00000028480	7199.21	7104.31	7209.6	7396.6	5869.98	5694.82	5387.38	7227.43	5650.73	0.354213	5.36721e-21	1.59967e-19	Glipr2	4	43957401	43979118	+	2320	protein_coding	GLI pathogenesis-related 2 [Source:MGI Symbol;Acc:MGI:1917770]	-	6472	7470	6987	7788	6773	5995	4716	71.6408	70.4329	71.6264	73.3945	58.3576	56.6369	53.6838
ENSMUSG00000004044	10629.7	11165.3	10358.8	10252.5	13098	14201.4	13884.3	10601.6	13727.9	-0.372633	5.9918e-21	1.78358e-19	Cavin1	11	100956733	100970887	-	3587	protein_coding	caveolae associated 1 [Source:MGI Symbol;Acc:MGI:1277968]	-	9556	11740	10039	10795	15113	14950	12154	68.4155	71.5945	66.5624	65.7987	84.2216	91.3498	89.484
ENSMUSG00000020598	9043.51	8764.84	9123.69	8696.8	6974.99	7279.3	6698.81	8907.21	6984.37	0.350231	6.52108e-21	1.93869e-19	Nrcam	12	44328885	44601964	+	13358	protein_coding	neuronal cell adhesion molecule [Source:MGI Symbol;Acc:MGI:104750]	-	8130	9216	8842	9157	8048	7663	5864	15.63	15.0919	15.7427	14.9878	12.0434	12.5735	11.5934
ENSMUSG00000030144	2331.51	2140.8	2318.59	2199.61	3148.63	3085.37	2957.57	2247.63	3063.86	-0.448413	6.69431e-21	1.98769e-19	Clec4d	6	123262111	123275265	+	1599	protein_coding	C-type lectin domain family 4, member d [Source:MGI Symbol;Acc:MGI:1298389]	-	2096	2251	2247	2316	3633	3248	2589	33.663	30.7943	33.4214	31.6677	45.4173	44.5211	42.7603
ENSMUSG00000046027	3332.64	3142.26	3261.71	3295.61	2508.15	2470.76	2469.79	3258.05	2482.9	0.391439	6.93326e-21	2.05605e-19	Stard5	7	83631959	83653127	+	5460	protein_coding	StAR-related lipid transfer (START) domain containing 5 [Source:MGI Symbol;Acc:MGI:2156765]	-	2996	3304	3161	3470	2894	2601	2162	14.0916	13.237	13.769	13.8951	10.5952	10.4411	10.4573
ENSMUSG00000033717	617.361	558.264	488.069	531.856	1036.54	883.433	1076.1	548.888	998.693	-0.863661	7.84105e-21	2.32235e-19	Adra2a	19	54045182	54048982	+	3801	protein_coding	adrenergic receptor, alpha 2a [Source:MGI Symbol;Acc:MGI:87934]	-	555	587	473	560	1196	930	942	3.74977	3.37818	2.9596	3.22119	6.28981	5.36269	6.54501
ENSMUSG00000057335	3773.13	3699.57	3720.88	3695.45	4664.44	4658.45	4883.6	3722.26	4735.5	-0.346857	7.91632e-21	2.34171e-19	Cep170	1	176733653	176814067	-	18049	protein_coding	centrosomal protein 170 [Source:MGI Symbol;Acc:MGI:1918348]	-	3392	3890	3606	3891	5382	4904	4275	4.82628	4.71454	4.75163	4.7134	5.96066	5.95518	6.25519
ENSMUSG00000052397	21944.7	22881.2	21976.5	22231.6	17775.5	18477.1	16830.4	22258.5	17694.3	0.330867	7.9484e-21	2.34826e-19	Ezr	17	6738041	6782784	-	3290	protein_coding	ezrin [Source:MGI Symbol;Acc:MGI:98931]	-	19728	24059	21298	23408	20510	19451	14733	153.992	159.965	153.962	155.559	124.616	129.582	118.264
ENSMUSG00000085882	92.3261	80.8389	87.708	114.919	13.0001	9.49928	10.2813	93.948	10.9269	3.09487	8.44612e-21	2.49219e-19	2610507I01Rik	11	59199836	59202385	-	1360	processed_transcript	RIKEN cDNA 2610507I01 gene [Source:MGI Symbol;Acc:MGI:1919453]	-	83	85	85	121	15	10	9	1.56729	1.36717	1.48645	1.94524	0.220474	0.161161	0.174768
ENSMUSG00000020844	7092.42	7366.8	6903.13	7220.9	5650.71	5633.08	5789.49	7145.81	5691.09	0.328908	9.81099e-21	2.89131e-19	Nxn	11	76257198	76399140	-	3239	protein_coding	nucleoredoxin [Source:MGI Symbol;Acc:MGI:109331]	-	6376	7746	6690	7603	6520	5930	5068	50.553	52.313	49.1231	51.3216	40.2384	40.1275	41.3222
ENSMUSG00000022676	135.708	116.028	169.225	114.919	317.203	374.272	469.511	133.97	386.995	-1.5295	1.10454e-20	3.25105e-19	Snai2	16	14705852	14709385	+	2021	protein_coding	snail family zinc finger 2 [Source:MGI Symbol;Acc:MGI:1096393]	zf-C2H2	122	122	164	121	366	394	411	1.55026	1.32049	1.92996	1.30902	3.62009	4.27295	5.37072
ENSMUSG00000030986	3877.7	3749.97	3861.22	3806.57	2927.62	3032.17	2981.56	3823.86	2980.45	0.359464	1.41706e-20	4.1657e-19	Dhx32	7	133720942	133782726	-	4172	protein_coding	DEAH (Asp-Glu-Ala-His) box polypeptide 32 [Source:MGI Symbol;Acc:MGI:2141813]	-	3486	3943	3742	4008	3378	3192	2610	21.4582	20.674	21.3319	21.0043	16.1853	16.7694	16.5217
ENSMUSG00000036782	1654.08	1605.37	1482.78	1492.05	2145.88	2236.13	2318.99	1558.57	2233.67	-0.518783	1.47809e-20	4.33971e-19	Klhl13	X	23219271	23365082	-	4253	protein_coding	kelch-like 13 [Source:MGI Symbol;Acc:MGI:1914705]	-	1487	1688	1437	1571	2476	2354	2030	8.97895	8.682	8.03585	8.07619	11.6375	12.1313	12.6054
ENSMUSG00000034457	2020.05	1865	1906.87	1783.62	2569.69	2671.2	2642.28	1893.89	2627.72	-0.473168	1.71075e-20	5.01657e-19	Eda2r	X	97333840	97377216	-	5891	protein_coding	ectodysplasin A2 receptor [Source:MGI Symbol;Acc:MGI:2442860]	-	1816	1961	1848	1878	2965	2812	2313	7.91656	7.28168	7.46076	6.96999	10.061	10.4622	10.3692
ENSMUSG00000028759	9897.8	10011.7	9854.25	9914.37	8334.8	8150.39	8238.71	9919.52	8241.3	0.267359	1.77698e-20	5.20432e-19	Hp1bp3	4	138216296	138244683	+	8433	protein_coding	heterochromatin protein 1, binding protein 3 [Source:MGI Symbol;Acc:MGI:109369]	-	8898	10527	9550	10439	9617	8580	7212	27.0969	27.3065	26.9334	27.0647	22.7962	22.2999	22.5856
ENSMUSG00000025986	2072.33	2095.15	1941.96	1947.92	2706.62	2735.79	2725.68	2014.34	2722.7	-0.434818	1.84706e-20	5.40288e-19	Slc39a10	1	46807544	46892852	-	6095	protein_coding	solute carrier family 39 (zinc transporter), member 10 [Source:MGI Symbol;Acc:MGI:1914515]	-	1863	2203	1882	2051	3123	2880	2386	7.84963	7.90649	7.34372	7.35729	10.2424	10.3566	10.3384
ENSMUSG00000042821	103.45	112.223	87.708	117.768	280.802	249.831	298.156	105.287	276.263	-1.38765	2.0403e-20	5.96074e-19	Snai1	2	167538195	167542814	+	1621	protein_coding	snail family zinc finger 1 [Source:MGI Symbol;Acc:MGI:98330]	zf-C2H2	93	118	85	124	324	263	261	1.47336	1.59236	1.24711	1.67249	3.99545	3.55607	4.25221
ENSMUSG00000027168	2822.06	2498.4	2704.5	2786.55	1987.28	1902.71	1824.35	2702.88	1904.78	0.503293	2.05099e-20	5.98459e-19	Pax6	2	105668900	105697364	+	11694	protein_coding	paired box 6 [Source:MGI Symbol;Acc:MGI:97490]	PAX	2537	2627	2621	2934	2293	2003	1597	5.57144	4.91405	5.33058	5.48558	3.91963	3.75419	3.60661
ENSMUSG00000028669	2010.04	2187.41	2116.34	2117.93	1426.55	1564.53	1345.7	2107.93	1445.59	0.543274	2.24859e-20	6.55307e-19	Pithd1	4	135975460	135987264	-	2477	protein_coding	PITH (C-terminal proteasome-interacting domain of thioredoxin-like) domain containing 1 [Source:MGI Symbol;Acc:MGI:1913443]	-	1807	2300	2051	2230	1646	1647	1178	18.7345	20.3116	19.6929	19.6836	13.2834	14.5736	12.5596
ENSMUSG00000034487	763.081	709.48	755.321	699.961	1071.21	1182.66	1167.49	731.961	1140.45	-0.639772	2.3013e-20	6.69842e-19	Kdelc2	9	53384025	53401867	+	3642	protein_coding	KDEL (Lys-Asp-Glu-Leu) containing 2 [Source:MGI Symbol;Acc:MGI:1923765]	-	686	746	732	737	1236	1245	1022	4.8372	4.48066	4.78015	4.42439	6.78395	7.49251	7.41085
ENSMUSG00000042428	1993.35	2170.29	2139.04	2078.04	2766.42	2827.94	2931.3	2095.18	2841.89	-0.438463	2.30678e-20	6.70611e-19	Mgat3	15	80173721	80215519	+	4665	protein_coding	mannoside acetylglucosaminyltransferase 3 [Source:MGI Symbol;Acc:MGI:104532]	-	1792	2282	2073	2188	3192	2977	2566	9.86498	10.7006	10.5686	10.2547	13.6778	13.987	14.5265
ENSMUSG00000057103	497.226	563.97	492.197	570.796	264.336	297.328	263.886	531.047	275.183	0.94912	2.34551e-20	6.81034e-19	Nat8f1	6	85910154	85915687	-	1345	protein_coding	N-acetyltransferase 8 (GCN5-related) family member 1 [Source:MGI Symbol;Acc:MGI:1913366]	-	447	593	477	601	305	313	231	8.53483	9.6444	8.43464	9.76963	4.53296	5.10058	4.53573
ENSMUSG00000021835	412.686	439.383	501.483	373.249	812.94	760.893	925.313	431.701	833.049	-0.947309	2.4567e-20	7.12442e-19	Bmp4	14	46383520	46390669	-	2248	protein_coding	bone morphogenetic protein 4 [Source:MGI Symbol;Acc:MGI:88180]	-	371	462	486	393	938	801	810	4.23826	4.49561	5.14174	3.82228	8.34086	7.8097	9.51582
ENSMUSG00000045954	438.271	600.11	470.528	413.139	916.941	942.329	1112.66	480.512	990.644	-1.0413	2.60788e-20	7.55357e-19	Cavin2	1	51289126	51302960	+	3055	protein_coding	caveolae associated 2 [Source:MGI Symbol;Acc:MGI:99513]	-	394	631	456	435	1058	992	974	3.31203	4.51815	3.54996	3.11318	6.92275	7.11702	8.41986
ENSMUSG00000020439	373.754	366.153	355.991	377.048	665.606	597.505	708.264	368.236	657.125	-0.833898	2.76552e-20	8.00038e-19	Smtn	11	3517523	3540612	-	4380	protein_coding	smoothelin [Source:MGI Symbol;Acc:MGI:1354727]	-	336	385	345	397	768	629	620	1.97004	1.92278	1.87333	1.98172	3.50503	3.14756	3.73831
ENSMUSG00000020312	161.293	197.818	169.225	161.456	377.003	361.923	376.979	172.448	371.968	-1.10707	2.90158e-20	8.38373e-19	Shc2	10	79618051	79637918	-	5426	protein_coding	SHC (Src homology 2 domain containing) transforming protein 2 [Source:MGI Symbol;Acc:MGI:106180]	-	145	208	164	170	435	381	330	0.686275	0.838545	0.718843	0.685007	1.60256	1.53902	1.60617
ENSMUSG00000049871	184.652	271.999	261.06	241.235	491.404	523.411	583.747	239.737	532.854	-1.14727	2.98902e-20	8.62583e-19	Nlrc3	16	3945007	3976632	-	7069	protein_coding	NLR family, CARD domain containing 3 [Source:MGI Symbol;Acc:MGI:2444070]	-	166	286	253	254	567	551	511	0.603059	0.885015	0.851202	0.7856	1.60335	1.70841	1.90906
ENSMUSG00000098557	6688.63	6316.85	6829.87	6597.87	8381.6	8174.13	8320.96	6608.31	8292.23	-0.327735	3.12816e-20	9.01635e-19	Kctd12	14	102976581	102982637	-	6057	protein_coding	potassium channel tetramerisation domain containing 12 [Source:MGI Symbol;Acc:MGI:2145823]	-	6013	6642	6619	6947	9671	8605	7284	25.4943	23.9874	25.9899	25.0764	31.9167	31.138	31.7592
ENSMUSG00000078922	2224.72	2325.31	2360.89	1946.97	3294.23	3149.96	3509.34	2214.47	3317.84	-0.583063	3.82124e-20	1.10006e-18	Tgtp1	11	48985327	48994172	-	3205	protein_coding	T cell specific GTPase 1 [Source:MGI Symbol;Acc:MGI:98734]	-	2000	2445	2288	2050	3801	3316	3072	16.0255	16.6876	16.9785	13.9847	23.7069	22.6769	25.3134
ENSMUSG00000032194	3842.1	4172.24	3814.78	3993.67	5081.31	5147.66	5169.19	3955.7	5132.72	-0.375152	3.84634e-20	1.10594e-18	Kank2	9	21766784	21798744	-	5235	protein_coding	KN motif and ankyrin repeat domains 2 [Source:MGI Symbol;Acc:MGI:2384568]	-	3454	4387	3697	4205	5863	5419	4525	16.944	18.3313	16.7959	17.562	22.3876	22.6882	22.8275
ENSMUSG00000044072	453.844	386.125	364.246	412.189	719.339	687.748	779.091	404.101	728.726	-0.850577	3.86398e-20	1.10966e-18	Eml6	11	29743048	30026033	-	9279	protein_coding	echinoderm microtubule associated protein like 6 [Source:MGI Symbol;Acc:MGI:2442895]	-	408	406	353	434	830	724	682	1.12919	0.957123	0.904782	1.02262	1.78806	1.71015	1.94107
ENSMUSG00000035112	167.967	170.237	148.588	170.004	337.136	348.624	384.976	164.199	356.912	-1.11702	3.94252e-20	1.13084e-18	Wnk4	11	101260567	101277409	+	4148	protein_coding	WNK lysine deficient protein kinase 4 [Source:MGI Symbol;Acc:MGI:1917097]	-	151	179	144	179	389	367	337	0.934863	0.943967	0.825646	0.943496	1.87463	1.93921	2.1456
ENSMUSG00000053565	3528.41	3656.77	3614.6	3577.68	2718.76	2845.99	2578.31	3594.37	2714.35	0.404257	4.04094e-20	1.15767e-18	Eif3k	7	28971372	28981864	-	2698	protein_coding	eukaryotic translation initiation factor 3, subunit K [Source:MGI Symbol;Acc:MGI:1921080]	-	3172	3845	3503	3767	3137	2996	2257	30.1926	31.1743	30.8794	30.5267	23.2422	24.3387	22.0926
ENSMUSG00000023243	40.045	64.6711	42.3062	29.4421	154.268	218.484	255.889	44.1161	209.547	-2.24191	4.32849e-20	1.23855e-18	Kcnk5	14	20140057	20181809	-	3404	protein_coding	potassium channel, subfamily K, member 5 [Source:MGI Symbol;Acc:MGI:1336175]	-	36	68	41	31	178	230	224	0.271596	0.436981	0.28646	0.199112	1.04528	1.48094	1.73786
ENSMUSG00000024966	9616.37	9997.39	9768.61	9925.77	8216.94	8002.2	7899.43	9827.04	8039.52	0.289452	4.66553e-20	1.33337e-18	Stip1	19	7020696	7040026	-	2173	protein_coding	stress-induced phosphoprotein 1 [Source:MGI Symbol;Acc:MGI:109130]	-	8645	10512	9467	10451	9481	8424	6915	102.168	105.82	103.615	105.154	87.2165	84.9682	84.0407
ENSMUSG00000079523	3162.45	3282.06	3593.96	3030.63	4535.31	4904.48	4512.33	3267.28	4650.7	-0.509639	4.75908e-20	1.35847e-18	Tmsb10	6	72957347	72958748	-	1276	protein_coding	thymosin, beta 10 [Source:MGI Symbol;Acc:MGI:109146]	-	2843	3451	3483	3191	5233	5163	3950	57.2184	59.1612	64.9192	54.6767	81.9793	88.6848	81.753
ENSMUSG00000031595	2463.88	2535.49	2585.84	2694.42	3411.23	3353.25	3416.8	2569.91	3393.76	-0.400562	4.81967e-20	1.3741e-18	Pdgfrl	8	40926212	40990785	+	3126	protein_coding	platelet-derived growth factor receptor-like [Source:MGI Symbol;Acc:MGI:1916047]	-	2215	2666	2506	2837	3936	3530	2991	18.1968	18.6558	19.0661	19.8425	25.1692	24.7505	25.2688
ENSMUSG00000026586	8337.16	8480.48	8583	8352.05	10319.5	10030.3	10314.4	8438.17	10221.4	-0.276503	5.48876e-20	1.56297e-18	Prrx1	1	163245119	163313710	-	11066	protein_coding	paired related homeobox 1 [Source:MGI Symbol;Acc:MGI:97712]	Homeobox	7495	8917	8318	8794	11907	10559	9029	17.3937	17.6267	17.8772	17.3749	21.5088	20.9137	21.548
ENSMUSG00000032690	2486.13	2536.44	2862.38	2967.95	4098.5	3791.16	4290.71	2713.22	4060.13	-0.580795	5.53025e-20	1.57289e-18	Oas2	5	120730333	120749853	-	4451	protein_coding	2'-5' oligoadenylate synthetase 2 [Source:MGI Symbol;Acc:MGI:2180852]	-	2235	2667	2774	3125	4729	3991	3756	12.8952	13.1071	14.8224	15.3503	21.2381	19.6527	22.2857
ENSMUSG00000024598	457.181	397.537	365.278	372.3	738.406	674.449	796.226	398.074	736.361	-0.887845	6.08552e-20	1.72874e-18	Fbn2	18	58008623	58209926	-	10480	protein_coding	fibrillin 2 [Source:MGI Symbol;Acc:MGI:95490]	-	411	418	354	392	852	710	697	1.00714	0.872485	0.803364	0.817807	1.62511	1.48489	1.75642
ENSMUSG00000041247	20.0225	16.1678	18.5735	12.3467	104.001	104.492	93.6737	16.7776	100.722	-2.59647	6.11851e-20	1.73603e-18	Lamp3	16	19653378	19706375	-	3356	protein_coding	lysosomal-associated membrane protein 3 [Source:MGI Symbol;Acc:MGI:2441659]	-	18	17	18	13	120	110	82	0.13774	0.110808	0.127562	0.0846929	0.714765	0.718404	0.645282
ENSMUSG00000069763	149.057	121.734	111.441	116.818	313.736	322.026	277.594	124.762	304.452	-1.29247	6.30624e-20	1.78715e-18	Tmem100	11	90030348	90036508	+	1767	protein_coding	transmembrane protein 100 [Source:MGI Symbol;Acc:MGI:1915138]	-	134	128	108	123	362	339	243	1.9475	1.58459	1.45364	1.52193	4.09521	4.20495	3.63184
ENSMUSG00000025268	3717.51	3905.94	3866.37	3878.75	4862.91	4781.94	5013.83	3842.15	4886.22	-0.345991	6.33116e-20	1.79206e-18	Maged2	X	150806370	150814345	-	3239	protein_coding	melanoma antigen, family D, 2 [Source:MGI Symbol;Acc:MGI:1933391]	-	3342	4107	3747	4084	5611	5034	4389	26.4975	27.7368	27.5133	27.5677	34.6285	34.0644	35.7859
ENSMUSG00000032589	215.798	251.076	201.212	157.657	440.27	508.212	512.92	206.436	487.134	-1.2379	6.52756e-20	1.84544e-18	Bsn	9	108096022	108190384	-	15938	protein_coding	bassoon [Source:MGI Symbol;Acc:MGI:1277955]	-	194	264	195	166	508	535	449	0.312592	0.362337	0.290985	0.227719	0.637139	0.735729	0.743995
ENSMUSG00000026335	8747.62	8303.58	8486.01	8514.45	10433	10216.5	10512	8512.91	10387.2	-0.287181	6.83822e-20	1.93096e-18	Pam	1	97795114	98095646	-	11892	protein_coding	peptidylglycine alpha-amidating monooxygenase [Source:MGI Symbol;Acc:MGI:97475]	-	7864	8731	8224	8965	12038	10755	9202	16.9824	16.0602	16.4474	16.4824	20.235	19.8223	20.4355
ENSMUSG00000027656	11731	12259	11515.5	11759.7	15365.3	17198.5	14848.4	11816.3	15804	-0.419622	7.13494e-20	2.01234e-18	Wisp2	2	163820861	163833146	+	1924	protein_coding	WNT1 inducible signaling pathway protein 2 [Source:MGI Symbol;Acc:MGI:1328326]	-	10546	12890	11160	12382	17729	18105	12998	140.764	146.552	137.952	140.706	184.197	206.249	178.414
ENSMUSG00000032855	6756.49	6932.17	6632.79	7184.81	8791.54	8558.85	8568.86	6876.57	8639.75	-0.329186	7.54165e-20	2.1232e-18	Pkd1	17	24549834	24596508	+	17415	protein_coding	polycystin 1, transient receptor poteintial channel interacting [Source:MGI Symbol;Acc:MGI:97603]	-	6074	7289	6428	7565	10144	9010	7501	8.95697	9.15561	8.77855	9.49754	11.6437	11.3396	11.375
ENSMUSG00000056608	3399.38	3343.88	3425.77	3408.63	4335.97	4196.78	4348.97	3394.41	4293.91	-0.339059	7.54597e-20	2.1232e-18	Chd9	8	90828352	91054516	+	23148	protein_coding	chromodomain helicase DNA binding protein 9 [Source:MGI Symbol;Acc:MGI:1924001]	-	3056	3516	3320	3589	5003	4418	3807	3.39039	3.3226	3.4111	3.38989	4.32037	4.18321	4.34337
ENSMUSG00000024066	1848.75	1949.64	2373.27	1873.84	3240.49	3154.71	3088.95	2011.38	3161.38	-0.652681	8.08644e-20	2.27257e-18	Xdh	17	73883895	73950196	-	9175	protein_coding	xanthine dehydrogenase [Source:MGI Symbol;Acc:MGI:98973]	-	1662	2050	2300	1973	3739	3321	2704	4.65195	4.88754	5.962	4.70161	8.14617	7.93343	7.7832
ENSMUSG00000021097	983.328	1107.97	907.004	1096	1604.21	1558.83	1672.42	1023.58	1611.82	-0.653285	8.19766e-20	2.30109e-18	Clmn	12	104763117	104865076	-	12409	protein_coding	calmin [Source:MGI Symbol;Acc:MGI:2136957]	-	884	1165	879	1154	1851	1641	1464	1.82947	2.05368	1.6847	2.03327	2.98177	2.89848	3.11574
ENSMUSG00000043940	9738.73	9881.37	9687.09	10232.5	11966.2	12379.5	11997.1	9884.93	12114.2	-0.293269	8.97982e-20	2.51765e-18	Wdfy3	5	101832956	102069921	-	15346	protein_coding	WD repeat and FYVE domain containing 3 [Source:MGI Symbol;Acc:MGI:1096875]	-	8755	10390	9388	10774	13807	13032	10502	14.6511	14.8103	14.5495	15.35	17.9849	18.6129	18.0732
ENSMUSG00000026131	41117.4	39133.6	37105.6	41655.8	51845.3	49967.2	50700.3	39753.1	50837.6	-0.354846	9.17582e-20	2.56956e-18	Dst	1	33908225	34308661	+	41155	protein_coding	dystonin [Source:MGI Symbol;Acc:MGI:104627]	-	36964	41148	35960	43860	59821	52601	44382	23.0657	21.871	20.781	23.3009	29.056	28.0136	28.4801
ENSMUSG00000044345	739.721	830.263	785.244	788.287	1235.01	1138.96	1223.47	785.879	1199.15	-0.608399	9.49617e-20	2.65612e-18	Marveld1	19	42147400	42151703	+	4304	protein_coding	MARVEL (membrane-associating) domain containing 1 [Source:MGI Symbol;Acc:MGI:2147570]	-	665	873	761	830	1425	1199	1071	3.96789	4.43695	4.20516	4.2163	6.6183	6.10583	6.57165
ENSMUSG00000026580	1083.44	1178.35	1088.61	1159.64	1627.61	1617.73	1589.03	1127.51	1611.46	-0.514601	9.83408e-20	2.74738e-18	Selp	1	164115264	164150026	+	4413	protein_coding	selectin, platelet [Source:MGI Symbol;Acc:MGI:98280]	-	974	1239	1055	1221	1878	1703	1391	5.66807	6.14158	5.68576	6.04933	8.50679	8.45821	8.32435
ENSMUSG00000035566	675.204	679.047	590.223	634.429	1040.88	1036.37	982.431	644.726	1019.89	-0.662722	1.02717e-19	2.86625e-18	Pcdh17	14	84443563	84539002	+	12991	protein_coding	protocadherin 17 [Source:MGI Symbol;Acc:MGI:2684924]	-	607	714	572	668	1201	1091	860	1.19993	1.20226	1.04719	1.12424	1.84801	1.84069	1.74829
ENSMUSG00000032714	3091.25	3278.25	3075.97	3231.03	2379.89	2399.52	2449.22	3169.13	2409.54	0.396316	1.0814e-19	3.01403e-18	Syde1	10	78584503	78591964	-	3288	protein_coding	synapse defective 1, Rho GTPase, homolog 1 (C. elegans) [Source:MGI Symbol;Acc:MGI:1918959]	-	2779	3447	2981	3402	2746	2526	2144	21.7053	22.9325	21.5626	22.6219	16.6945	16.8383	17.2207
ENSMUSG00000024759	7011.22	6652.57	6814.39	6618.76	8285.4	8436.31	8809.89	6774.24	8510.54	-0.329016	1.09476e-19	3.04767e-18	Atl3	19	7494040	7538608	+	6698	protein_coding	atlastin GTPase 3 [Source:MGI Symbol;Acc:MGI:1924270]	-	6303	6995	6604	6969	9560	8881	7712	24.1664	22.8447	23.4494	22.7484	28.531	29.0613	30.4074
ENSMUSG00000023972	4099.06	4466.11	4124.34	4202.62	5821.45	5321.5	5995.12	4223.03	5712.69	-0.435247	1.12854e-19	3.138e-18	Ptk7	17	46564471	46629504	-	5384	protein_coding	PTK7 protein tyrosine kinase 7 [Source:MGI Symbol;Acc:MGI:1918711]	-	3685	4696	3997	4425	6717	5602	5248	17.5769	19.0794	17.6563	17.9694	24.9387	22.8053	25.7422
ENSMUSG00000020057	2608.49	2761.84	2975.88	2691.57	3841.1	3633.48	3965.14	2759.45	3813.24	-0.466089	1.156e-19	3.21058e-18	Dram1	10	88322804	88379080	-	3045	protein_coding	DNA-damage regulated autophagy modulator 1 [Source:MGI Symbol;Acc:MGI:1918962]	-	2345	2904	2884	2834	4432	3825	3471	19.7772	20.8618	22.5257	20.3488	29.0949	27.5323	30.104
ENSMUSG00000025650	273.641	327.16	330.195	393.194	682.072	609.854	710.549	331.047	667.492	-1.00817	1.16949e-19	3.24424e-18	Col7a1	9	108953586	108984875	+	10287	protein_coding	collagen, type VII, alpha 1 [Source:MGI Symbol;Acc:MGI:88462]	-	246	344	320	414	787	642	622	0.614124	0.731497	0.739829	0.879908	1.52929	1.36787	1.59683
ENSMUSG00000028842	2054.53	1881.17	1929.58	1900.44	2635.56	2600.9	2600.02	1941.43	2612.16	-0.429145	1.18207e-19	3.27528e-18	2003-08-01	4	126331704	126429556	-	16571	protein_coding	argonaute RISC catalytic subunit 3 [Source:MGI Symbol;Acc:MGI:2446634]	-	1847	1978	1870	2001	3041	2738	2276	2.86238	2.61108	2.68388	2.64012	3.66836	3.62145	3.62728
ENSMUSG00000029298	25191.7	24858.4	26365	25149.2	19439.5	17451.1	20382	25391.1	19090.9	0.411592	1.27446e-19	3.52714e-18	Gbp9	5	105077630	105139539	-	5173	protein_coding	guanylate-binding protein 9 [Source:MGI Symbol;Acc:MGI:3605620]	-	22647	26138	25551	26480	22430	18371	17842	112.429	110.528	117.472	111.918	86.6744	77.8374	91.0874
ENSMUSG00000074305	4883.27	4973.97	5098.41	4869.34	6610.99	6173.58	6172.18	4956.25	6318.92	-0.35095	1.29736e-19	3.58633e-18	Peak1	9	56201126	56418067	-	12351	protein_coding	pseudopodium-enriched atypical kinase 1 [Source:MGI Symbol;Acc:MGI:2442366]	-	4390	5230	4941	5127	7628	6499	5403	9.12793	9.2628	9.51443	9.07584	12.3456	11.533	11.5529
ENSMUSG00000030268	1083.44	1198.32	1080.36	1058.96	1678.75	1975.85	1619.87	1105.27	1758.16	-0.670016	1.41762e-19	3.91418e-18	Bcat1	6	144993835	145076184	-	9322	protein_coding	branched chain aminotransferase 1, cytosolic [Source:MGI Symbol;Acc:MGI:104861]	-	974	1260	1047	1115	1937	2080	1418	2.68324	2.95668	2.67121	2.61512	4.1536	4.89049	4.01721
ENSMUSG00000038070	556.181	558.264	569.586	621.132	921.274	895.782	918.459	576.291	911.839	-0.661059	1.44015e-19	3.97175e-18	Cntln	4	84884309	85131921	+	7102	protein_coding	centlein, centrosomal protein [Source:MGI Symbol;Acc:MGI:2443104]	-	500	587	552	654	1063	943	804	1.808	1.80801	1.84854	2.01337	2.99197	2.91024	2.98974
ENSMUSG00000023960	4330.43	4169.38	4282.21	4319.43	3282.09	3362.75	2987.28	4275.36	3210.71	0.411754	1.4871e-19	4.09645e-18	Enpp5	17	44078813	44086567	+	4858	protein_coding	ectonucleotide pyrophosphatase/phosphodiesterase 5 [Source:MGI Symbol;Acc:MGI:1933830]	-	3893	4384	4150	4548	3787	3540	2615	20.5796	19.7404	20.3171	20.4686	15.5827	15.9714	14.2158
ENSMUSG00000071637	26558.8	27456.7	27068.7	26943.3	21168.5	21680.2	18695.9	27006.9	20514.9	0.396387	1.49105e-19	4.10257e-18	Cebpd	16	15887286	15891031	+	3746	protein_coding	CCAAT/enhancer binding protein (C/EBP), delta [Source:MGI Symbol;Acc:MGI:103573]	-	23876	28870	26233	28369	24425	22823	16366	163.683	168.586	166.552	165.578	130.338	133.537	115.38
ENSMUSG00000105366	67.8541	55.1607	68.1027	45.5877	232.269	166.237	212.479	59.1763	203.662	-1.78904	1.49507e-19	4.10884e-18	Gm43719	5	13604035	13606233	+	2199	TEC	predicted gene 43719 [Source:MGI Symbol;Acc:MGI:5663856]	-	61	58	66	48	268	175	186	0.712384	0.57696	0.71382	0.477245	2.4362	1.74426	2.2338
ENSMUSG00000029673	1367.09	1510.26	1521.99	1541.43	2062.68	2173.44	2411.53	1485.19	2215.88	-0.574954	1.49872e-19	4.11409e-18	Auts2	5	131437333	132543344	-	22890	protein_coding	autism susceptibility candidate 2 [Source:MGI Symbol;Acc:MGI:1919847]	-	1229	1588	1475	1623	2380	2288	2111	1.37885	1.51757	1.53256	1.55024	2.07843	2.19083	2.43557
ENSMUSG00000047945	11873.4	12191.5	12168.7	12388.5	15609.7	15945.5	14463.4	12155.5	15339.5	-0.335896	1.51415e-19	4.15163e-18	Marcksl1	4	129513581	129515985	+	1605	protein_coding	MARCKS-like 1 [Source:MGI Symbol;Acc:MGI:97143]	-	10674	12819	11793	13044	18011	16786	12661	170.79	174.712	174.751	177.689	224.319	229.229	208.329
ENSMUSG00000026483	559.518	657.173	673.804	603.087	990.608	1006.92	1130.94	623.395	1042.82	-0.739542	1.6323e-19	4.47039e-18	Fam129a	1	151571186	151721939	+	7380	protein_coding	family with sequence similarity 129, member A [Source:MGI Symbol;Acc:MGI:2137237]	-	503	691	653	635	1143	1060	990	1.75034	2.04816	2.10439	1.88124	3.09595	3.14809	3.54271
ENSMUSG00000037921	6066.82	5815.64	6346.96	6143.89	4804.84	4589.1	4829.91	6093.33	4741.28	0.362012	1.72888e-19	4.72942e-18	Ddx60	8	61928087	62038244	+	8684	protein_coding	DEAD (Asp-Glu-Ala-Asp) box polypeptide 60 [Source:MGI Symbol;Acc:MGI:2384570]	-	5454	6115	6151	6469	5544	4831	4228	16.1289	15.4035	16.846	16.2871	12.7617	12.1931	12.858
ENSMUSG00000022216	7950.05	8150.46	8391.07	8201.04	6687.26	6366.42	6674.82	8173.16	6576.17	0.313848	1.7447e-19	4.76717e-18	Psme1	14	55578123	55581529	+	2209	protein_coding	proteasome (prosome, macropain) activator subunit 1 (PA28 alpha) [Source:MGI Symbol;Acc:MGI:1096367]	-	7147	8570	8132	8635	7716	6702	5843	83.0879	84.8648	87.5532	85.4658	69.8233	66.4977	69.855
ENSMUSG00000060147	3955.56	3875.51	3994.32	3867.36	4972.11	5007.07	4804.77	3923.19	4927.99	-0.329696	1.8685e-19	5.09955e-18	Serpinb6a	13	33917918	34002794	-	5409	protein_coding	serine (or cysteine) peptidase inhibitor, clade B, member 6a [Source:MGI Symbol;Acc:MGI:103123]	-	3556	4075	3871	4072	5737	5271	4206	16.8832	16.4799	17.0207	16.4595	21.2018	21.3587	20.5357
ENSMUSG00000016252	3312.62	3649.16	3367.99	3607.13	2601.76	2558.16	2305.29	3484.22	2488.4	0.48468	1.87686e-19	5.11643e-18	Atp5e	2	174461072	174464105	-	1756	protein_coding	ATP synthase, H+ transporting, mitochondrial F1 complex, epsilon subunit [Source:MGI Symbol;Acc:MGI:1855697]	-	2978	3837	3264	3798	3002	2693	2018	43.5522	47.798	44.2075	47.2886	34.1736	33.6132	30.3497
ENSMUSG00000032261	877.654	818.85	841.997	845.272	1320.81	1359.35	1181.2	845.943	1287.12	-0.607959	2.08714e-19	5.68314e-18	Sh3bgrl2	9	83548327	83638801	+	7865	protein_coding	SH3 domain binding glutamic acid-rich protein like 2 [Source:MGI Symbol;Acc:MGI:1915350]	-	789	861	816	890	1524	1431	1034	2.57625	2.39468	2.46753	2.4741	3.87338	3.98785	3.472
ENSMUSG00000016024	45008.4	45810	43569.2	46109.1	36021.6	34324.7	37787	45124.2	36044.4	0.324264	2.10354e-19	5.72119e-18	Lbp	2	158306493	158332852	+	4831	protein_coding	lipopolysaccharide binding protein [Source:MGI Symbol;Acc:MGI:1098776]	-	40462	48168	42224	48549	41563	36134	33078	215.09	218.104	207.87	219.72	171.978	163.937	180.825
ENSMUSG00000022280	3003.38	2978.68	3067.72	2920.46	3744.9	3868.11	3965.14	2992.56	3859.38	-0.366496	2.14367e-19	5.82364e-18	Rnf19a	15	36239933	36283147	-	4434	protein_coding	ring finger protein 19A [Source:MGI Symbol;Acc:MGI:1353623]	-	2700	3132	2973	3075	4321	4072	3471	15.6379	15.4514	15.9466	15.1627	19.4802	20.1284	20.6736
ENSMUSG00000070348	7347.15	7522.77	7233.33	7588.45	6050.25	5777.46	5439.93	7422.93	5755.88	0.366194	2.29533e-19	6.2285e-18	Ccnd1	7	144929931	144939925	-	4709	protein_coding	cyclin D1 [Source:MGI Symbol;Acc:MGI:88313]	-	6605	7910	7010	7990	6981	6082	4762	36.0209	36.7443	35.4046	37.0974	29.6342	28.3084	26.7066
ENSMUSG00000036036	311.461	331.915	337.418	365.651	585.872	583.256	664.855	336.611	611.327	-0.857047	2.30206e-19	6.2396e-18	Zfp57	17	37001163	37010635	+	3786	protein_coding	zinc finger protein 57 [Source:MGI Symbol;Acc:MGI:99204]	zf-C2H2	280	349	327	385	676	614	582	1.89927	2.01645	2.05417	2.22334	3.56919	3.55456	4.05975
ENSMUSG00000055675	1203.58	1173.59	1186.64	1121.65	808.607	796.99	756.244	1171.36	787.28	0.57101	2.58219e-19	6.99084e-18	Kbtbd11	8	15011025	15033333	+	7137	protein_coding	kelch repeat and BTB (POZ) domain containing 11 [Source:MGI Symbol;Acc:MGI:1922151]	-	1082	1234	1150	1181	933	839	662	3.89333	3.78218	3.83224	3.61793	2.61318	2.57658	2.44963
ENSMUSG00000047888	6065.71	5858.44	5716.5	6027.07	7202.06	7470.24	7491.61	5916.93	7387.97	-0.320097	2.67244e-19	7.22689e-18	Tnrc6b	15	80711313	80941085	+	23677	protein_coding	trinucleotide repeat containing 6b [Source:MGI Symbol;Acc:MGI:2443730]	-	5453	6160	5540	6346	8310	7864	6558	5.91451	5.69111	5.56485	5.86002	7.01582	7.27972	7.31479
ENSMUSG00000025227	853.182	976.724	968.915	1004.83	560.738	592.755	607.737	950.913	587.077	0.698617	2.70326e-19	7.3019e-18	Mfsd13a	19	46341121	46375252	+	2804	protein_coding	major facilitator superfamily domain containing 13a [Source:MGI Symbol;Acc:MGI:1922396]	-	767	1027	939	1058	647	624	532	7.02469	8.01189	7.96449	8.24961	4.61244	4.87758	5.01061
ENSMUSG00000026620	1527.27	1670.04	1723.2	1601.27	2404.15	2207.63	2587.45	1630.45	2399.75	-0.55629	2.80017e-19	7.55502e-18	Mark1	1	184896789	184999570	-	4356	protein_coding	MAP/microtubule affinity regulating kinase 1 [Source:MGI Symbol;Acc:MGI:2664902]	-	1373	1756	1670	1686	2774	2324	2265	8.09455	8.81819	9.11798	8.46244	12.7298	11.6935	13.7321
ENSMUSG00000029478	7287.09	7425.77	6818.52	7220.9	9008.21	9197.21	8875.01	7188.07	9026.81	-0.328671	3.20141e-19	8.62775e-18	Ncor2	5	125017153	125179219	-	10490	protein_coding	nuclear receptor co-repressor 2 [Source:MGI Symbol;Acc:MGI:1337080]	MYB	6551	7808	6608	7603	10394	9682	7769	16.0377	16.282	14.9818	15.8466	19.8067	20.2296	19.559
ENSMUSG00000022875	1127.94	1195.46	1248.55	1188.13	3200.63	2303.58	3365.4	1190.02	2956.53	-1.31266	3.24968e-19	8.74787e-18	Kng1	16	23057865	23082078	+	3250	protein_coding	kininogen 1 [Source:MGI Symbol;Acc:MGI:1097705]	-	1014	1257	1210	1251	3693	2425	2946	8.01243	8.46047	8.85467	8.41588	22.7143	16.3541	23.939
ENSMUSG00000030069	126.809	112.223	187.798	101.623	371.803	359.073	502.639	132.113	411.172	-1.63816	3.33209e-19	8.9595e-18	Prok2	6	99711299	99726392	-	1917	protein_coding	prokineticin 2 [Source:MGI Symbol;Acc:MGI:1354178]	-	114	118	182	107	429	378	440	1.52719	1.34649	2.25798	1.22036	4.47342	4.32183	6.06161
ENSMUSG00000021171	3200.27	3175.54	3117.25	3034.43	3925.17	4010.6	4114.79	3131.87	4016.85	-0.358697	3.34078e-19	8.97265e-18	Esyt2	12	116281196	116391050	+	9143	protein_coding	extended synaptotagmin-like protein 2 [Source:MGI Symbol;Acc:MGI:1261845]	-	2877	3339	3021	3195	4529	4222	3602	8.08092	7.9886	7.85837	7.64026	9.90188	10.1211	10.4043
ENSMUSG00000022297	1619.6	1618.68	1552.95	1652.55	2187.49	2350.12	2140.79	1610.95	2226.13	-0.466999	3.46516e-19	9.29614e-18	Fzd6	15	39006034	39038188	+	4818	protein_coding	frizzled class receptor 6 [Source:MGI Symbol;Acc:MGI:108474]	-	1456	1702	1505	1740	2524	2474	1874	7.76076	7.72744	7.42916	7.89602	10.4719	11.2546	10.2721
ENSMUSG00000041301	76.753	75.1326	83.5806	70.281	187.202	224.183	258.174	76.4368	223.186	-1.54274	3.79342e-19	1.01652e-17	Cftr	6	18170687	18322768	+	7765	protein_coding	cystic fibrosis transmembrane conductance regulator [Source:MGI Symbol;Acc:MGI:88388]	-	69	79	81	74	216	236	226	0.228201	0.22255	0.248093	0.208361	0.556053	0.666145	0.768642
ENSMUSG00000030655	7559.61	7630.24	7404.62	7478.28	9508.28	8925.53	9367.37	7518.19	9267.06	-0.301718	4.15525e-19	1.11222e-17	Smg1	7	118131308	118243670	-	23984	protein_coding	SMG1 homolog, phosphatidylinositol 3-kinase-related kinase (C. elegans) [Source:MGI Symbol;Acc:MGI:1919742]	-	6796	8023	7176	7874	10971	9396	8200	7.27682	7.31742	7.11592	7.17794	9.14384	8.58656	9.02921
ENSMUSG00000027208	926.598	958.654	1108.22	750.298	1763.68	1553.13	1878.04	935.941	1731.62	-0.887743	4.70433e-19	1.25777e-17	Fgf7	2	126034658	126091185	+	3248	protein_coding	fibroblast growth factor 7 [Source:MGI Symbol;Acc:MGI:95521]	-	833	1008	1074	790	2035	1635	1644	6.58626	6.78871	7.86427	5.31786	12.5243	11.0332	13.3673
ENSMUSG00000006941	2906.6	2941.58	2981.04	2997.39	2296.69	2300.73	2149.93	2956.65	2249.11	0.393467	4.71607e-19	1.25948e-17	Eif1b	9	120492232	120495330	+	1125	protein_coding	eukaryotic translation initiation factor 1B [Source:MGI Symbol;Acc:MGI:1916219]	-	2613	3093	2889	3156	2650	2422	1882	59.6481	60.1409	61.0752	61.3353	47.0866	47.1867	44.1799
ENSMUSG00000036718	2740.86	2757.08	2746.81	2862.53	2113.82	1990.1	2155.64	2776.82	2086.52	0.413204	4.73671e-19	1.26357e-17	Micall2	5	139706696	139736336	-	4144	protein_coding	MICAL-like 2 [Source:MGI Symbol;Acc:MGI:2444818]	-	2464	2899	2662	3014	2439	2095	1887	15.2697	15.3028	15.2777	15.9019	11.7651	11.0806	12.0257
ENSMUSG00000041608	44.4945	40.895	49.5292	44.638	163.801	136.79	223.903	44.8892	174.831	-1.95772	4.77706e-19	1.27289e-17	Entpd3	9	120539818	120568327	+	3755	protein_coding	ectonucleoside triphosphate diphosphohydrolase 3 [Source:MGI Symbol;Acc:MGI:1321386]	-	40	43	48	47	189	144	196	0.273565	0.250496	0.30402	0.273661	1.00613	0.840525	1.37849
ENSMUSG00000037685	3390.48	3245.92	3334.97	3327.9	2537.62	2622.75	2598.87	3324.82	2586.42	0.362379	4.94992e-19	1.31747e-17	Atp8a1	5	67618140	67847434	-	14278	protein_coding	ATPase, aminophospholipid transporter (APLT), class I, type 8A, member 1 [Source:MGI Symbol;Acc:MGI:1330848]	-	3048	3413	3232	3504	2928	2761	2275	5.48223	5.22892	5.38362	5.36565	4.09928	4.23835	4.20796
ENSMUSG00000025491	7806.56	9841.42	8849.22	8457.47	17514.6	14960.4	17818.6	8738.67	16764.5	-0.939829	5.07428e-19	1.34905e-17	Ifitm1	7	140967221	140969825	+	1094	protein_coding	interferon induced transmembrane protein 1 [Source:MGI Symbol;Acc:MGI:1915963]	-	7018	10348	8576	8905	20209	15749	15598	164.743	206.91	186.439	177.968	369.259	315.525	376.538
ENSMUSG00000021068	2190.24	2054.26	1990.46	2147.37	2734.36	2874.48	2911.88	2095.58	2840.24	-0.438224	5.20153e-19	1.38133e-17	Nin	12	70011435	70113717	-	17005	protein_coding	ninein [Source:MGI Symbol;Acc:MGI:105108]	-	1969	2160	1929	2261	3155	3026	2549	2.97358	2.77856	2.6979	2.90703	3.70874	3.90023	3.95868
ENSMUSG00000024074	8532.93	8210.38	8595.38	8095.62	10141	10791.2	10387.5	8358.58	10439.9	-0.320938	5.30101e-19	1.40617e-17	Crim1	17	78200248	78376592	+	5995	protein_coding	cysteine rich transmembrane BMP regulator 1 (chordin like) [Source:MGI Symbol;Acc:MGI:1354756]	-	7671	8633	8330	8524	11701	11360	9093	32.8604	31.5003	33.0465	31.0871	39.0156	41.5324	40.0567
ENSMUSG00000020580	6521.78	6314.94	6733.91	6245.51	8251.6	8270.08	7882.3	6454.04	8134.66	-0.334493	5.9487e-19	1.57621e-17	Rock2	12	16894895	16987823	+	13897	protein_coding	Rho-associated coiled-coil containing protein kinase 2 [Source:MGI Symbol;Acc:MGI:107926]	-	5863	6640	6526	6576	9521	8706	6900	10.8345	10.4518	11.1685	10.3459	13.6951	13.7308	13.1125
ENSMUSG00000031189	152.394	143.608	113.504	148.16	345.803	291.628	350.705	139.417	329.379	-1.23946	6.59372e-19	1.74516e-17	Aff2	X	69360294	69868037	+	7267	protein_coding	AF4/FMR2 family, member 2 [Source:MGI Symbol;Acc:MGI:1202294]	AF-4	137	151	110	156	399	307	307	0.484145	0.454532	0.360004	0.469348	1.09754	0.925936	1.11568
ENSMUSG00000016487	3936.65	3915.46	4075.84	3928.14	4979.91	5294.9	4919.01	3964.02	5064.61	-0.353863	6.79953e-19	1.79762e-17	Ppfibp1	6	146888487	147032025	+	11135	protein_coding	PTPRF interacting protein, binding protein 1 (liprin beta 1) [Source:MGI Symbol;Acc:MGI:1914783]	-	3539	4117	3950	4136	5746	5574	4306	8.16207	8.08786	8.43679	8.12112	10.3152	10.9717	10.2127
ENSMUSG00000024812	5878.83	6087.64	5625.69	6020.43	7349.4	7384.74	7784.05	5903.15	7506.06	-0.3459	7.81347e-19	2.06337e-17	Tjp2	19	24094505	24225030	-	5335	protein_coding	tight junction protein 2 [Source:MGI Symbol;Acc:MGI:1341872]	-	5285	6401	5452	6339	8480	7774	6814	25.4402	26.2456	24.3048	25.9784	31.7735	31.938	33.7307
ENSMUSG00000031232	4668.58	4484.18	4680.51	4630	5633.38	5732.82	5802.06	4615.82	5722.75	-0.310011	8.2999e-19	2.18938e-17	Magt1	X	105968084	106011906	-	4672	protein_coding	magnesium transporter 1 [Source:MGI Symbol;Acc:MGI:1914325]	-	4197	4715	4536	4875	6500	6035	5079	23.0699	22.0761	23.0909	22.8138	27.8109	28.3121	28.71
ENSMUSG00000031722	725.26	565.872	607.765	569.846	1167.41	990.775	1336.56	617.186	1164.92	-0.91679	9.35883e-19	2.46595e-17	Hp	8	109575128	109579172	-	1606	protein_coding	haptoglobin [Source:MGI Symbol;Acc:MGI:96211]	-	652	595	589	600	1347	1043	1170	10.4259	8.10427	8.72248	8.1683	16.7659	14.2343	19.2397
ENSMUSG00000020866	185.765	139.804	198.117	116.818	563.338	789.39	816.789	160.126	723.172	-2.17647	9.65976e-19	2.54241e-17	Cacna1g	11	94408391	94474198	-	10137	protein_coding	calcium channel, voltage-dependent, T type, alpha 1G subunit [Source:MGI Symbol;Acc:MGI:1201678]	-	167	147	192	123	650	831	715	0.423075	0.317213	0.450466	0.26529	1.28176	1.79676	1.86275
ENSMUSG00000039116	3438.31	3359.09	3568.17	3504.55	2717.89	2703.5	2674.27	3467.53	2698.55	0.361356	1.04974e-18	2.75981e-17	Adgrg6	10	14402583	14545659	-	12228	protein_coding	adhesion G protein-coupled receptor G6 [Source:MGI Symbol;Acc:MGI:1916151]	-	3091	3532	3458	3690	3136	2846	2341	6.49162	6.31841	6.72574	6.59776	5.12654	5.10126	5.05596
ENSMUSG00000042659	6877.74	7064.37	7595.51	7143.97	5769.45	5253.1	5322.26	7170.4	5448.27	0.395814	1.15449e-18	3.03182e-17	Arrdc4	7	68736995	68749241	-	4039	protein_coding	arrestin domain containing 4 [Source:MGI Symbol;Acc:MGI:1913662]	-	6183	7428	7361	7522	6657	5530	4659	39.3129	40.2291	43.3444	40.7179	32.9465	30.0088	30.4632
ENSMUSG00000037211	748.62	761.788	678.963	791.137	1235.88	1082.92	1294.3	745.127	1204.36	-0.691141	1.16662e-18	3.06028e-17	Spry1	3	37639947	37644598	+	2906	protein_coding	sprouty RTK signaling antagonist 1 [Source:MGI Symbol;Acc:MGI:1345139]	-	673	801	658	833	1426	1140	1133	5.94743	6.02948	5.38518	6.26722	9.80907	8.59819	10.2965
ENSMUSG00000028382	4764.25	4476.57	4733.14	4478.99	5838.78	6074.79	5732.37	4613.24	5881.98	-0.351222	1.24032e-18	3.25e-17	Ptbp3	4	59471868	59549364	-	7480	protein_coding	polypyrimidine tract binding protein 3 [Source:MGI Symbol;Acc:MGI:1923334]	-	4283	4707	4587	4716	6737	6395	5018	14.7047	13.7653	14.5847	13.7847	18.004	18.7386	17.7168
ENSMUSG00000023456	22562	23842.7	23580	23243.1	19688.2	19586.6	19189.4	23307	19488.1	0.258131	1.41557e-18	3.7051e-17	Tpi1	6	124810586	124814296	-	2753	protein_coding	triosephosphate isomerase 1 [Source:MGI Symbol;Acc:MGI:98797]	-	20283	25070	22852	24473	22717	20619	16798	189.206	199.201	197.419	194.36	164.949	164.157	161.142
ENSMUSG00000018217	2397.14	2364.3	2337.16	2344.92	2965.76	3110.07	3082.09	2360.88	3052.64	-0.370424	1.54669e-18	4.04382e-17	Pmp22	11	63128982	63159547	+	2354	protein_coding	peripheral myelin protein 22 [Source:MGI Symbol;Acc:MGI:97631]	-	2155	2486	2265	2469	3422	3274	2698	23.5099	23.1014	22.884	22.9319	29.0588	30.4839	30.2686
ENSMUSG00000038718	698.564	646.711	608.797	666.72	1028.74	977.476	1025.84	655.198	1010.69	-0.625757	1.5567e-18	4.06547e-17	Pbx3	2	34171457	34373142	-	6109	protein_coding	pre B cell leukemia homeobox 3 [Source:MGI Symbol;Acc:MGI:97496]	Homeobox	628	680	590	702	1187	1029	898	2.63997	2.4349	2.29695	2.51242	3.88405	3.69184	3.88207
ENSMUSG00000049225	5657.47	5436.18	5462.66	5351.81	4131.44	4458.01	3965.14	5477.03	4184.86	0.387376	1.66783e-18	4.3509e-17	Pdp1	4	11958184	11966452	-	4507	protein_coding	pyruvate dehyrogenase phosphatase catalytic subunit 1 [Source:MGI Symbol;Acc:MGI:2685870]	-	5086	5716	5294	5635	4767	4693	3471	28.98	27.7426	27.9362	27.3358	21.1428	22.8224	20.3388
ENSMUSG00000039208	777.541	770.347	844.06	849.071	1183.88	1309.95	1198.34	810.255	1230.72	-0.6029	1.73782e-18	4.52848e-17	Metrnl	11	121701544	121716306	+	1586	protein_coding	meteorin, glial cell differentiation regulator-like [Source:MGI Symbol;Acc:MGI:2384806]	-	699	810	818	894	1366	1379	1049	11.3184	11.1718	12.2665	12.3242	17.2168	19.0572	17.4675
ENSMUSG00000029671	51.1687	59.9159	46.4336	54.1354	188.068	144.389	227.33	52.9134	186.596	-1.81222	1.77198e-18	4.61242e-17	Wnt16	6	22288227	22298522	+	4360	protein_coding	wingless-type MMTV integration site family, member 16 [Source:MGI Symbol;Acc:MGI:2136018]	-	46	63	45	57	217	152	199	0.270945	0.31608	0.245469	0.285834	0.994895	0.764108	1.20538
ENSMUSG00000066406	4496.17	4336.77	4186.25	4398.26	5355.18	5613.13	5543.88	4354.36	5504.06	-0.337904	1.8033e-18	4.68879e-17	Akap13	7	75455534	75754609	+	20914	protein_coding	A kinase (PRKA) anchor protein 13 [Source:MGI Symbol;Acc:MGI:2676556]	-	4042	4560	4057	4631	6179	5909	4853	4.96328	4.76947	4.61358	4.84132	5.90589	6.19263	6.12817
ENSMUSG00000022812	6369.39	6354.89	6406.81	6164.79	7665.73	7777.06	7597.85	6323.97	7680.21	-0.280606	1.93564e-18	5.02734e-17	Gsk3b	16	38089001	38246084	+	9831	protein_coding	glycogen synthase kinase 3 beta [Source:MGI Symbol;Acc:MGI:1861437]	-	5726	6682	6209	6491	8845	8187	6651	14.9577	14.868	15.0208	14.4358	17.9847	18.2526	17.8668
ENSMUSG00000026819	4933.33	5107.12	4522.64	4661.34	3672.1	3639.18	3577.88	4806.11	3629.72	0.404759	2.02695e-18	5.25871e-17	Slc25a25	2	32414487	32451445	-	7862	protein_coding	solute carrier family 25 (mitochondrial carrier, phosphate carrier), member 25 [Source:MGI Symbol;Acc:MGI:1915913]	-	4435	5370	4383	4908	4237	3831	3132	14.4867	14.9411	13.2589	13.6489	10.7728	10.6801	10.5207
ENSMUSG00000021848	428.26	442.236	408.616	440.681	211.468	222.283	247.893	429.948	227.215	0.925399	2.161e-18	5.60037e-17	Otx2	14	48657677	48673819	-	4221	protein_coding	orthodenticle homeobox 2 [Source:MGI Symbol;Acc:MGI:97451]	TF_Otx	385	465	396	464	244	234	217	2.34237	2.4098	2.23126	2.40341	1.15552	1.21506	1.35769
ENSMUSG00000064341	88746.5	87968.9	91066.7	86449.5	74354.6	73059	76257.2	88557.9	74556.9	0.248307	2.20993e-18	5.72087e-17	mt-Nd1	MT	2751	3707	+	957	protein_coding	mitochondrially encoded NADH dehydrogenase 1 [Source:MGI Symbol;Acc:MGI:101787]	-	79782	92497	88255	91024	85793	76910	66754	2140.93	2114.26	2193.3	2079.55	1792.02	1761.44	1842.14
ENSMUSG00000059040	12669.8	13108.3	12373	12754.1	10611.6	10569.9	10155.6	12726.3	10445.7	0.284659	2.23385e-18	5.77648e-17	Eno1b	18	48045335	48048378	+	1757	protein_coding	enolase 1B, retrotransposed [Source:MGI Symbol;Acc:MGI:3648653]	-	11390	13783	11991	13429	12244	11127	8890	166.48	171.599	162.313	167.108	139.301	138.805	133.625
ENSMUSG00000040152	23211.7	22519.8	20490.6	20839.3	27857.5	29200.8	27795.9	21765.4	28284.8	-0.378078	2.25129e-18	5.81521e-17	Thbs1	2	118111876	118127133	+	6073	protein_coding	thrombospondin 1 [Source:MGI Symbol;Acc:MGI:98737]	-	20867	23679	19858	21942	32143	30740	24332	88.2402	85.2909	77.7683	78.9948	105.8	110.943	105.811
ENSMUSG00000063838	190.214	232.055	198.117	213.692	430.737	383.771	469.511	208.52	428.006	-1.03314	2.29645e-18	5.92539e-17	Cdc42ep5	7	4151260	4164860	-	1288	protein_coding	CDC42 effector protein (Rho GTPase binding) 5 [Source:MGI Symbol;Acc:MGI:1929745]	-	171	244	192	225	497	404	411	3.4095	4.14397	3.54532	3.81938	7.71338	6.87485	8.4272
ENSMUSG00000028756	10672	11372.6	11298.9	11824.3	8813.21	9110.76	8300.4	11291.9	8741.46	0.369159	2.34516e-18	6.04447e-17	Pink1	4	138313409	138326307	-	2673	protein_coding	PTEN induced putative kinase 1 [Source:MGI Symbol;Acc:MGI:1916193]	-	9594	11958	10950	12450	10169	9591	7266	92.1745	97.8593	97.4284	101.835	76.0472	78.6435	71.7883
ENSMUSG00000028641	1835.4	2113.22	2016.25	1937.48	2776.82	2652.2	2978.14	1975.59	2802.39	-0.502932	2.35846e-18	6.07214e-17	P3h1	4	119232915	119248975	+	3846	protein_coding	prolyl 3-hydroxylase 1 [Source:MGI Symbol;Acc:MGI:1888921]	-	1650	2222	1954	2040	3204	2792	2607	11.0175	12.638	12.0833	11.597	16.6528	15.9112	17.9015
ENSMUSG00000024816	6597.42	6854.19	6576.04	6977.77	5352.58	5543.78	5256.01	6751.35	5384.12	0.326434	2.47144e-18	6.35608e-17	Frmd8	19	5849702	5875274	-	5082	protein_coding	FERM domain containing 8 [Source:MGI Symbol;Acc:MGI:1914707]	-	5931	7207	6373	7347	6176	5836	4601	29.9711	31.0215	29.8249	31.6083	24.2928	25.1697	23.9097
ENSMUSG00000036499	4124.64	3997.25	4209.98	4016.47	5173.18	5023.22	5126.92	4087.08	5107.77	-0.321958	2.52538e-18	6.48776e-17	Eea1	10	95940650	96045518	+	9592	protein_coding	early endosome antigen 1 [Source:MGI Symbol;Acc:MGI:2442192]	-	3708	4203	4080	4229	5969	5288	4488	9.92751	9.58502	10.1163	9.6395	12.4393	12.0832	12.3567
ENSMUSG00000020689	70.0788	144.559	99.0584	87.3764	314.603	292.578	317.577	100.268	308.252	-1.61457	2.59003e-18	6.64661e-17	Itgb3	11	104608000	104670476	+	5901	protein_coding	integrin beta 3 [Source:MGI Symbol;Acc:MGI:96612]	-	63	152	96	92	363	308	278	0.274173	0.563457	0.386915	0.340869	1.22966	1.14399	1.24416
ENSMUSG00000032826	16615.4	16889.6	15914.4	17205.6	13547	13185	13838.6	16656.2	13523.5	0.300836	2.70717e-18	6.9397e-17	Ank2	3	126921612	127499350	-	35004	protein_coding	ankyrin 2, brain [Source:MGI Symbol;Acc:MGI:88025]	-	14937	17759	15423	18116	15631	13880	12114	10.9586	11.098	10.479	11.3154	8.92634	8.691	9.1396
ENSMUSG00000032327	2838.75	4003.9	2675.61	2789.4	8757.74	8631.05	9751.2	3076.91	9046.66	-1.55576	2.77496e-18	7.10577e-17	Stra6	9	58063788	58153996	+	5829	protein_coding	stimulated by retinoic acid gene 6 [Source:MGI Symbol;Acc:MGI:107742]	-	2552	4210	2593	2937	10105	9086	8536	11.2434	15.799	10.5798	11.0163	34.6534	34.1646	38.6739
ENSMUSG00000053166	1968.88	1995.29	1912.03	2045.75	1482.01	1432.49	1302.29	1980.49	1405.6	0.492628	2.82627e-18	7.22931e-17	Cdh22	2	165111507	165234853	-	3702	protein_coding	cadherin 22 [Source:MGI Symbol;Acc:MGI:1341843]	-	1770	2098	1853	2154	1710	1508	1140	12.2785	12.3969	11.9044	12.7214	9.23345	8.92818	8.13253
ENSMUSG00000048498	163.517	179.748	171.289	163.356	374.403	316.326	388.403	169.477	359.711	-1.08373	2.83503e-18	7.24387e-17	Cd300e	11	115051917	115062177	-	2088	protein_coding	CD300E molecule [Source:MGI Symbol;Acc:MGI:2387602]	-	147	189	166	172	432	333	340	1.80799	1.98004	1.89081	1.80104	4.13578	3.49552	4.30037
ENSMUSG00000038612	8882.21	8685.9	8512.83	8390.04	10498	10630.6	10299.5	8617.75	10476.1	-0.282086	2.96372e-18	7.56452e-17	Mcl1	3	95658788	95663176	+	3418	protein_coding	myeloid cell leukemia sequence 1 [Source:MGI Symbol;Acc:MGI:101769]	-	7985	9133	8250	8834	12113	11191	9016	59.9947	58.4499	57.4053	56.5082	70.8409	71.762	69.6625
ENSMUSG00000019820	6861.05	6960.7	6605.96	7112.63	8368.6	8536.06	8733.36	6885.09	8546.01	-0.311264	3.02898e-18	7.72276e-17	Utrn	10	12382188	12869365	-	17108	protein_coding	utrophin [Source:MGI Symbol;Acc:MGI:104631]	-	6168	7319	6402	7489	9656	8986	7645	9.25881	9.35826	8.89993	9.57085	11.2824	11.5124	11.8015
ENSMUSG00000019726	1713.04	1673.84	1615.89	1685.8	2393.75	2181.04	2259.59	1672.14	2278.13	-0.446854	3.06462e-18	7.80519e-17	Lyst	13	13590397	13778803	+	17459	protein_coding	lysosomal trafficking regulator [Source:MGI Symbol;Acc:MGI:107448]	-	1540	1760	1566	1775	2762	2296	1978	2.26522	2.20514	2.13325	2.22282	3.16234	2.88237	2.99202
ENSMUSG00000029781	7955.62	8023.02	8455.05	8013.94	9722.35	10201.3	10356.7	8111.91	10093.4	-0.314957	3.23234e-18	8.2235e-17	Fkbp9	6	56832059	56879358	+	3314	protein_coding	FK506 binding protein 9 [Source:MGI Symbol;Acc:MGI:1350921]	-	7152	8436	8194	8438	11218	10739	9066	55.4223	55.6835	58.8049	55.6689	67.6655	71.0247	72.2471
ENSMUSG00000030782	1328.16	1356.19	1227.91	1323.94	1774.08	1947.35	1836.92	1309.05	1852.78	-0.500708	3.47561e-18	8.8329e-17	Tgfb1i1	7	128246812	128255699	+	5585	protein_coding	transforming growth factor beta 1 induced transcript 1 [Source:MGI Symbol;Acc:MGI:102784]	-	1194	1426	1190	1394	2047	2050	1608	5.49024	5.5852	5.0675	5.45714	7.32654	8.04505	7.60362
ENSMUSG00000024500	1969.99	1905.9	1988.39	1943.18	1495.88	1386.9	1406.25	1951.86	1429.67	0.447847	3.50482e-18	8.89756e-17	Ppp2r2b	18	42637432	43059471	-	3985	protein_coding	protein phosphatase 2, regulatory subunit B, beta [Source:MGI Symbol;Acc:MGI:1920180]	-	1771	2004	1927	2046	1726	1460	1231	11.413	11.0005	11.5007	11.2254	8.65798	8.03013	8.15806
ENSMUSG00000037716	63.4047	66.5732	71.1982	70.281	173.335	205.185	195.344	67.8643	191.288	-1.49237	3.60373e-18	9.13885e-17	Ccdc33	9	58028677	58118823	-	5342	protein_coding	coiled-coil domain containing 33 [Source:MGI Symbol;Acc:MGI:1922464]	-	57	70	69	74	200	216	171	0.274019	0.28664	0.307196	0.302868	0.748394	0.886233	0.845375
ENSMUSG00000031250	121.247	85.5941	132.078	77.879	305.069	268.83	311.865	104.2	295.255	-1.50794	3.65488e-18	9.25863e-17	Tnmd	X	133850980	133865577	+	1353	protein_coding	tenomodulin [Source:MGI Symbol;Acc:MGI:1929885]	-	109	90	128	82	352	283	273	2.0689	1.45508	2.25	1.32508	5.20055	4.58444	5.32871
ENSMUSG00000067336	11763.2	11738.8	11649.7	11373.2	13723.8	13784.4	13752.9	11631.2	13753.7	-0.241903	4.40511e-18	1.11472e-16	Bmpr2	1	59763400	59879014	+	17983	protein_coding	bone morphogenetic protein receptor, type II (serine/threonine kinase) [Source:MGI Symbol;Acc:MGI:1095407]	-	10575	12343	11290	11975	15835	14511	12039	15.1018	15.0142	14.9315	14.5593	17.6019	17.6861	17.6801
ENSMUSG00000020950	3420.51	3378.11	3480.46	3446.62	2638.16	2773.79	2645.71	3431.43	2685.89	0.3532	4.52314e-18	1.14336e-16	Foxg1	12	49382660	49386861	+	4202	protein_coding	forkhead box G1 [Source:MGI Symbol;Acc:MGI:1347464]	Fork	3075	3552	3373	3629	3044	2920	2316	18.7931	18.491	19.0911	18.8824	14.4808	15.2309	14.5559
ENSMUSG00000027875	31.1461	50.4054	23.7327	44.638	127.401	187.136	218.191	37.4806	177.576	-2.23205	4.74969e-18	1.19935e-16	Hmgcs2	3	98280435	98310738	+	3290	protein_coding	3-hydroxy-3-methylglutaryl-Coenzyme A synthase 2 [Source:MGI Symbol;Acc:MGI:101939]	-	28	53	23	47	147	197	191	0.218561	0.352389	0.166265	0.31234	0.893152	1.31241	1.53319
ENSMUSG00000027806	2307.04	2441.33	2337.16	2286.03	3076.69	2981.83	3218.03	2342.89	3092.18	-0.399376	4.76192e-18	1.20115e-16	Tsc22d2	3	58414715	58466783	+	11244	protein_coding	TSC22 domain family, member 2 [Source:MGI Symbol;Acc:MGI:1919283]	TSC22	2074	2567	2265	2407	3550	3139	2817	4.73694	4.99399	4.79091	4.68038	6.3112	6.11883	6.61642
ENSMUSG00000019326	18.9102	19.972	17.5416	8.54769	83.2007	108.292	111.951	16.2429	101.148	-2.64242	4.78348e-18	1.20531e-16	Aoc3	11	101330605	101341938	+	4621	protein_coding	amine oxidase, copper containing 3 [Source:MGI Symbol;Acc:MGI:1306797]	-	17	21	17	9	96	114	98	0.0944763	0.0994091	0.087495	0.0425826	0.415278	0.540713	0.560077
ENSMUSG00000001131	16493	17858.7	18165.9	16550.2	25876.3	21421.8	24890.9	17267	24063	-0.478776	5.28653e-18	1.33064e-16	Timp1	X	20870166	20874735	+	888	protein_coding	tissue inhibitor of metalloproteinase 1 [Source:MGI Symbol;Acc:MGI:98752]	-	14827	18778	17605	17426	29857	22551	21789	428.795	462.572	471.513	429.053	672.105	556.61	648.01
ENSMUSG00000052512	4380.48	4189.36	4044.89	4522.68	5502.51	5565.63	5519.89	4284.35	5529.35	-0.36797	5.32776e-18	1.33959e-16	Nav2	7	48908716	49610090	+	32228	protein_coding	neuron navigator 2 [Source:MGI Symbol;Acc:MGI:2183691]	-	3938	4405	3920	4762	6349	5859	4832	3.13799	2.98989	2.89283	3.23059	3.938	3.98463	3.9596
ENSMUSG00000021557	1437.17	1410.4	1447.7	1427.46	1882.42	2029.05	2204.76	1430.68	2038.74	-0.509245	5.52726e-18	1.38828e-16	Agtpbp1	13	59445742	59585227	-	21824	protein_coding	ATP/GTP binding protein 1 [Source:MGI Symbol;Acc:MGI:2159437]	-	1292	1483	1403	1503	2172	2136	1930	1.52033	1.48645	1.52895	1.50574	1.98943	2.14519	2.3355
ENSMUSG00000022025	1390.45	1164.08	1143.3	1239.42	821.607	758.043	727.685	1234.31	769.111	0.679701	5.78176e-18	1.45066e-16	Cnmd	14	79637690	79662170	-	1843	protein_coding	chondromodulin [Source:MGI Symbol;Acc:MGI:1341171]	-	1250	1224	1108	1305	948	798	637	17.4178	14.5278	14.2983	15.4814	10.2822	9.4902	9.12791
ENSMUSG00000091705	71.1912	83.692	60.8797	69.3313	4.33337	6.6495	2.28472	71.2735	4.42253	3.9787	6.26496e-18	1.57023e-16	H2-Q2	17	35342242	35346762	+	2181	protein_coding	histocompatibility 2, Q region locus 2 [Source:MGI Symbol;Acc:MGI:95931]	-	64	88	59	73	5	7	2	0.753588	0.882612	0.643379	0.731801	0.0458267	0.0703461	0.0242176
ENSMUSG00000082192	68.9665	46.6012	37.1469	35.1405	169.001	191.886	164.5	46.9638	175.129	-1.90848	6.41703e-18	1.60664e-16	Gm14719	X	49660960	49661299	+	340	processed_pseudogene	predicted gene 14719 [Source:MGI Symbol;Acc:MGI:3705771]	-	62	49	36	37	195	202	144	4.68298	3.15253	2.51822	2.3793	11.4646	13.0218	11.1851
ENSMUSG00000047193	2459.43	2447.04	2369.15	2457.94	3123.49	3061.62	3192.9	2433.39	3126	-0.360859	6.52519e-18	1.63199e-16	Dync2h1	9	6928503	7184446	-	16348	protein_coding	dynein cytoplasmic 2 heavy chain 1 [Source:MGI Symbol;Acc:MGI:107736]	-	2211	2573	2296	2588	3604	3223	2795	3.47323	3.44285	3.34024	3.46119	4.40681	4.32109	4.51517
ENSMUSG00000026470	5864.37	6007.76	6139.56	6039.42	4950.44	4927.28	4807.06	6012.78	4894.93	0.296454	7.37848e-18	1.84345e-16	Stx6	1	155158715	155208256	+	10637	protein_coding	syntaxin 6 [Source:MGI Symbol;Acc:MGI:1926235]	-	5272	6317	5950	6359	5712	5187	4208	12.7282	12.9908	13.3036	13.0706	10.7343	10.688	10.4475
ENSMUSG00000015522	2899.93	2865.5	2915	2838.78	3722.36	3541.33	3721.82	2879.8	3661.84	-0.346624	7.45997e-18	1.86184e-16	Arnt	3	95434388	95497240	+	8007	protein_coding	aryl hydrocarbon receptor nuclear translocator [Source:MGI Symbol;Acc:MGI:88071]	bHLH	2607	3013	2825	2989	4295	3728	3258	8.36144	8.23137	8.3911	8.16172	10.7225	10.2048	10.7458
ENSMUSG00000010609	1727.5	1646.26	1709.79	1651.6	1265.34	1202.61	1173.21	1683.79	1213.72	0.470243	7.60365e-18	1.8957e-16	Psen2	1	180227004	180263438	-	4332	protein_coding	presenilin 2 [Source:MGI Symbol;Acc:MGI:109284]	-	1553	1731	1657	1739	1460	1266	1027	9.20646	8.7408	9.09713	8.77681	6.73703	6.40535	6.26094
ENSMUSG00000050447	291.439	308.139	267.251	271.627	487.071	569.007	515.205	284.614	523.761	-0.879404	7.64717e-18	1.90454e-16	Lypd6	2	50066429	50193569	+	3729	protein_coding	LY6/PLAUR domain containing 6 [Source:MGI Symbol;Acc:MGI:2443848]	-	262	324	259	286	562	599	451	1.80434	1.90062	1.65188	1.67687	3.01265	3.52073	3.19405
ENSMUSG00000050390	787.553	888.277	788.34	948.794	1273.14	1348.9	1389.11	853.241	1337.05	-0.645497	7.91682e-18	1.96962e-16	C77080	4	129219578	129261404	-	5770	protein_coding	expressed sequence C77080 [Source:MGI Symbol;Acc:MGI:2140651]	-	708	934	764	999	1469	1420	1216	3.15114	3.5409	3.14911	3.78543	5.08921	5.39399	5.56564
ENSMUSG00000006958	213.574	237.761	196.053	220.341	398.67	420.818	483.219	216.932	434.236	-0.996735	8.03932e-18	1.99799e-16	Chrd	16	20733127	20742384	+	6258	protein_coding	chordin [Source:MGI Symbol;Acc:MGI:1313268]	-	192	250	190	232	460	443	423	0.787908	0.873871	0.722085	0.810547	1.46935	1.55155	1.7851
ENSMUSG00000030246	15988	16844	15797.8	17035.6	12513.9	13494.7	11901.1	16416.3	12636.6	0.377381	8.17946e-18	2.03069e-16	Ldhb	6	142490249	142507957	-	1570	protein_coding	lactate dehydrogenase B [Source:MGI Symbol;Acc:MGI:96763]	-	14373	17711	15310	17937	14439	14206	10418	235.103	246.766	231.924	249.791	183.841	198.322	175.244
ENSMUSG00000047787	220.248	238.712	206.372	242.185	402.137	462.615	455.802	226.879	440.185	-0.952814	8.53165e-18	2.1159e-16	Flrt1	19	7092014	7105729	-	5859	protein_coding	fibronectin leucine rich transmembrane protein 1 [Source:MGI Symbol;Acc:MGI:3026647]	-	198	251	200	255	464	487	399	0.867864	0.937115	0.811852	0.951574	1.58306	1.82181	1.79848
ENSMUSG00000031539	2743.09	2847.43	2802.53	2855.88	2191.82	2206.68	2130.5	2812.23	2176.34	0.369543	8.68026e-18	2.1505e-16	Ap3m2	8	22787354	22805622	-	4525	protein_coding	adaptor-related protein complex 3, mu 2 subunit [Source:MGI Symbol;Acc:MGI:1929214]	-	2466	2994	2716	3007	2529	2323	1865	13.9954	14.4736	14.2752	14.5292	11.1721	11.252	10.8847
ENSMUSG00000037894	4311.52	4203.62	4365.79	4237.76	3484.9	3307.65	3411.09	4279.67	3401.21	0.331071	8.98696e-18	2.22415e-16	H2afz	3	137864487	137866922	+	1776	protein_coding	H2A histone family, member Z [Source:MGI Symbol;Acc:MGI:1888388]	-	3876	4420	4231	4462	4021	3482	2986	56.0468	54.4405	56.6592	54.9304	45.258	42.9718	44.4022
ENSMUSG00000030956	3291.48	3504.6	3440.22	3575.79	2666.76	2714.9	2608.01	3453.02	2663.22	0.374774	9.07808e-18	2.24436e-16	Fam53b	7	132712082	132813886	-	6911	protein_coding	family with sequence similarity 53, member B [Source:MGI Symbol;Acc:MGI:1925188]	-	2959	3685	3334	3765	3077	2858	2283	10.9955	11.6638	11.4735	11.911	8.90001	9.06399	8.72414
ENSMUSG00000021701	1724.16	1757.53	1509.61	1349.59	2475.22	2418.52	2568.03	1585.22	2487.26	-0.65008	9.30292e-18	2.29754e-16	Plk2	13	110395046	110400844	+	4491	protein_coding	polo like kinase 2 [Source:MGI Symbol;Acc:MGI:1099790]	-	1550	1848	1463	1421	2856	2546	2248	8.86336	9.00123	7.74768	6.91794	12.7122	12.4255	13.2194
ENSMUSG00000004446	1585.12	1662.43	1537.47	1579.42	1154.41	1160.81	1070.39	1591.11	1128.54	0.494137	9.6728e-18	2.38639e-16	Bid	6	120891930	120916853	-	3550	protein_coding	BH3 interacting domain death agonist [Source:MGI Symbol;Acc:MGI:108093]	-	1425	1748	1490	1663	1332	1222	937	10.3085	10.771	9.98224	10.2421	7.50032	7.54468	6.97057
ENSMUSG00000028373	1400.46	1484.58	1390.95	1483.5	1035.68	1028.77	953.872	1439.87	1006.11	0.515922	1.00381e-17	2.47394e-16	Astn2	4	65380803	66404611	-	4959	protein_coding	astrotactin 2 [Source:MGI Symbol;Acc:MGI:1889277]	-	1259	1561	1348	1562	1195	1083	835	6.51991	6.88575	6.46496	6.88672	4.81701	4.78666	4.44682
ENSMUSG00000032741	2149.08	2309.14	2283.5	2468.38	3023.83	3151.86	3183.76	2302.53	3119.82	-0.436956	1.0845e-17	2.66791e-16	Tpcn1	5	120534153	120588673	-	8462	protein_coding	two pore channel 1 [Source:MGI Symbol;Acc:MGI:2182472]	-	1932	2428	2213	2599	3489	3318	2787	5.86332	6.27651	6.21983	6.7152	8.24199	8.59412	8.69804
ENSMUSG00000026355	697.451	702.823	708.887	732.252	1074.68	1117.12	1000.71	710.353	1064.17	-0.584226	1.08477e-17	2.66791e-16	Mcm6	1	128331590	128359664	-	4666	protein_coding	minichromosome maintenance complex component 6 [Source:MGI Symbol;Acc:MGI:1298227]	-	627	739	687	771	1240	1176	876	3.4509	3.46451	3.50173	3.61273	5.31228	5.52409	4.95812
ENSMUSG00000034435	48.9439	71.3284	65.0071	48.4369	192.402	165.288	193.059	58.4291	183.583	-1.64843	1.11332e-17	2.73526e-16	Tmem30b	12	73543402	73546392	-	2991	protein_coding	transmembrane protein 30B [Source:MGI Symbol;Acc:MGI:2442082]	-	44	75	63	51	222	174	169	0.377786	0.548514	0.50095	0.372803	1.48368	1.27506	1.4922
ENSMUSG00000024304	17732.2	18007.1	17923.4	18421.2	13792.3	15285.3	13731.2	18021	14269.6	0.336666	1.13227e-17	2.77895e-16	Cdh2	18	16588877	16809246	-	8066	protein_coding	cadherin 2 [Source:MGI Symbol;Acc:MGI:88355]	-	15941	18934	17370	19396	15914	16091	12020	50.7536	51.3484	51.2167	52.5751	39.4389	43.7243	39.3553
ENSMUSG00000001247	122.36	152.167	132.078	120.617	312.869	271.68	373.552	131.806	319.367	-1.27222	1.14657e-17	2.81112e-16	Lsr	7	30957770	30973464	-	2172	protein_coding	lipolysis stimulated lipoprotein receptor [Source:MGI Symbol;Acc:MGI:1927471]	-	110	160	128	127	361	286	327	1.3006	1.6114	1.40159	1.27841	3.3224	2.88605	3.97599
ENSMUSG00000074272	43.3821	44.6992	65.0071	48.4369	175.935	148.189	175.924	50.3813	166.682	-1.72589	1.2196e-17	2.98707e-16	Ceacam1	7	25461707	25477603	-	5806	protein_coding	carcinoembryonic antigen-related cell adhesion molecule 1 [Source:MGI Symbol;Acc:MGI:1347245]	-	39	47	63	51	203	156	154	0.172503	0.177078	0.258068	0.192052	0.698913	0.588905	0.700489
ENSMUSG00000049687	56.7305	59.9159	38.1788	44.638	153.401	161.488	190.774	49.8658	168.555	-1.75429	1.34988e-17	3.30273e-16	Pheta2	15	82338942	82345743	+	3311	protein_coding	PH domain containing endocytic trafficking adaptor 2 [Source:MGI Symbol;Acc:MGI:2443609]	-	51	63	37	47	177	170	167	0.395568	0.416221	0.265774	0.310359	1.06861	1.12535	1.33203
ENSMUSG00000029061	146.832	174.992	188.83	187.1	356.203	346.724	399.827	174.438	367.585	-1.07063	1.48055e-17	3.6187e-16	Mmp23	4	155650655	155653384	-	2340	protein_coding	matrix metallopeptidase 23 [Source:MGI Symbol;Acc:MGI:1347361]	-	132	184	183	197	411	365	350	1.44866	1.72006	1.85997	1.84067	3.51099	3.41881	3.95011
ENSMUSG00000025261	16575.3	16536.8	16438.5	16979.5	19824.3	19227.5	19729.7	16632.5	19593.8	-0.236327	1.48526e-17	3.62647e-16	Huwe1	X	151800807	151935417	+	23507	protein_coding	HECT, UBA and WWE domain containing 1 [Source:MGI Symbol;Acc:MGI:1926884]	-	14901	17388	15931	17878	22874	20241	17271	16.279	16.1806	16.1182	16.6283	19.4513	18.8726	19.4034
ENSMUSG00000025321	15408.4	15077.9	14656.5	15294.7	12777.4	12729	12531.7	15109.4	12679.4	0.252787	1.55329e-17	3.78864e-16	Itgb8	12	119158022	119238802	-	11060	protein_coding	integrin beta 8 [Source:MGI Symbol;Acc:MGI:1338035]	-	13852	15854	14204	16104	14743	13400	10970	32.1638	31.3564	30.544	31.835	26.6462	26.5551	26.1944
ENSMUSG00000002147	2730.85	2794.17	2912.94	2813.14	3819.43	3499.54	3679.55	2812.78	3666.17	-0.382382	1.65666e-17	4.03661e-16	Stat6	10	127642986	127660957	+	4402	protein_coding	signal transducer and activator of transcription 6 [Source:MGI Symbol;Acc:MGI:103034]	STAT	2455	2938	2823	2962	4407	3684	3221	14.3223	14.5997	15.2521	14.7116	20.0123	18.3429	19.324
ENSMUSG00000063531	299.225	292.922	240.423	233.637	483.604	586.106	519.775	266.552	529.828	-0.992054	1.69776e-17	4.13249e-16	Sema3e	5	14025276	14256689	+	9285	protein_coding	sema domain, immunoglobulin domain (Ig), short basic domain, secreted, (semaphorin) 3E [Source:MGI Symbol;Acc:MGI:1340034]	-	269	308	233	246	558	617	455	0.744012	0.725624	0.596821	0.579267	1.20131	1.45647	1.29416
ENSMUSG00000022840	1500.58	1617.73	1479.69	1494.9	2008.95	2106.94	2168.2	1523.22	2094.7	-0.458166	1.78035e-17	4.32907e-16	Adcy5	16	35154877	35305738	+	7184	protein_coding	adenylate cyclase 5 [Source:MGI Symbol;Acc:MGI:99673]	-	1349	1701	1434	1574	2318	2218	1898	4.82231	5.17942	4.74737	4.79032	6.44987	6.76695	6.9773
ENSMUSG00000011256	917.699	964.36	995.744	985.834	1331.21	1395.44	1395.97	965.909	1374.21	-0.50728	1.9238e-17	4.67308e-16	Adam19	11	46055992	46147343	+	7115	protein_coding	a disintegrin and metallopeptidase domain 19 (meltrin beta) [Source:MGI Symbol;Acc:MGI:105377]	-	825	1014	965	1038	1536	1469	1222	2.97775	3.1175	3.22569	3.18969	4.31539	4.52527	4.5358
ENSMUSG00000031827	14417.3	15492.5	14483.2	15746.8	11883.8	12233.2	11335.7	15034.9	11817.6	0.347314	1.93168e-17	4.68741e-16	Cotl1	8	119809222	119840544	-	1596	protein_coding	coactosin-like 1 (Dictyostelium) [Source:MGI Symbol;Acc:MGI:1919292]	-	12961	16290	14036	16580	13712	12878	9923	208.553	223.27	209.161	227.132	171.74	176.853	164.198
ENSMUSG00000062825	29344.1	30550.4	27220.4	27447.6	36007.7	38334.4	35985.5	28640.6	36775.9	-0.360716	1.96612e-17	4.76607e-16	Actg1	11	120345690	120348542	-	2658	protein_coding	actin, gamma, cytoplasmic 1 [Source:MGI Symbol;Acc:MGI:87906]	-	26380	32123	26380	28900	41547	40355	31501	254.876	264.365	236.042	237.722	312.456	332.767	312.987
ENSMUSG00000030020	773.092	831.214	748.098	823.428	1155.28	1157.01	1192.63	793.958	1168.31	-0.555606	1.96948e-17	4.76934e-16	Prickle2	6	92370908	92706155	-	8631	protein_coding	prickle planar cell polarity protein 2 [Source:MGI Symbol;Acc:MGI:1925144]	-	695	874	725	867	1333	1218	1044	2.06792	2.2151	1.99778	2.19626	3.08726	3.09303	3.19445
ENSMUSG00000002771	130.146	160.727	153.747	148.16	297.269	317.276	370.125	148.195	328.224	-1.14131	1.98746e-17	4.80793e-16	Grin2d	7	45831883	45878378	-	6658	protein_coding	glutamate receptor, ionotropic, NMDA2D (epsilon 4) [Source:MGI Symbol;Acc:MGI:95823]	-	117	169	149	156	343	334	324	0.451286	0.555246	0.532246	0.512279	1.0298	1.09951	1.28516
ENSMUSG00000046160	11113.6	12398.8	11425.8	12046.5	8569.67	9330.2	7818.32	11746.2	8572.73	0.454111	2.26852e-17	5.48227e-16	Olig1	16	91269772	91271933	+	2162	protein_coding	oligodendrocyte transcription factor 1 [Source:MGI Symbol;Acc:MGI:1355334]	bHLH	9991	13037	11073	12684	9888	9822	6844	118.676	131.906	121.809	128.27	91.4233	99.5731	83.601
ENSMUSG00000045193	2327.06	2184.55	2037.92	2172.06	1500.21	1526.53	1646.14	2180.4	1557.63	0.486423	2.67307e-17	6.45333e-16	Cirbp	10	80165985	80172786	+	2604	protein_coding	cold inducible RNA binding protein [Source:MGI Symbol;Acc:MGI:893588]	-	2092	2297	1975	2287	1731	1607	1441	20.6315	19.2958	18.0383	19.2022	13.288	13.5261	14.6144
ENSMUSG00000000275	4944.45	5142.3	5122.15	5033.64	6500.06	6166.94	6137.91	5060.64	6268.3	-0.309088	2.69646e-17	6.50316e-16	Trim25	11	88999376	89020293	+	5754	protein_coding	tripartite motif-containing 25 [Source:MGI Symbol;Acc:MGI:102749]	-	4445	5407	4964	5300	7500	6492	5373	19.8386	20.5556	20.5179	20.1387	26.0553	24.729	24.6606
ENSMUSG00000026604	5874.39	6063.87	5464.72	5876.06	7201.19	7420.84	7449.34	5819.76	7357.13	-0.337812	2.9627e-17	7.13796e-16	Ptpn14	1	189728268	189876695	+	13413	protein_coding	protein tyrosine phosphatase, non-receptor type 14 [Source:MGI Symbol;Acc:MGI:102467]	-	5281	6376	5296	6187	8309	7812	6521	10.1111	10.3984	9.39058	10.0851	12.383	12.7654	12.8394
ENSMUSG00000036256	17396.2	18255.3	18324.8	17529.4	15136.5	13865.2	14141.3	17876.4	14381	0.313716	3.1296e-17	7.53238e-16	Igfbp7	5	77349240	77408041	-	1209	protein_coding	insulin-like growth factor binding protein 7 [Source:MGI Symbol;Acc:MGI:1352480]	-	15639	19195	17759	18457	17465	14596	12379	332.195	347.3	349.351	333.78	288.766	264.61	270.406
ENSMUSG00000024661	379204	439979	424556	416360	333576	315913	310705	415025	320065	0.374832	3.16261e-17	7.60409e-16	Fth1	19	9982703	9985092	+	866	protein_coding	ferritin heavy polypeptide 1 [Source:MGI Symbol;Acc:MGI:95588]	-	340900	462626	411448	438392	384892	332565	271985	10109.3	11685.7	11299.7	11068	8884.34	8416.99	8294.39
ENSMUSG00000029641	1867.66	1817.45	1592.16	1884.29	1081.61	1282.4	1038.41	1790.39	1134.14	0.657777	3.18525e-17	7.65075e-16	Rasl11a	5	146845071	146847726	+	1201	protein_coding	RAS-like, family 11, member A [Source:MGI Symbol;Acc:MGI:1916145]	-	1679	1911	1543	1984	1248	1350	909	35.9019	34.8065	30.5558	36.1181	20.7719	24.637	19.9884
ENSMUSG00000039263	2097.92	2108.47	2160.71	2204.36	1672.68	1524.64	1501.06	2142.86	1566.13	0.450812	3.20978e-17	7.70183e-16	Npepl1	2	174110349	174123070	+	2998	protein_coding	aminopeptidase-like 1 [Source:MGI Symbol;Acc:MGI:2448523]	-	1886	2217	2094	2321	1930	1605	1314	16.1555	16.1762	16.6117	16.9266	12.8686	11.7339	11.575
ENSMUSG00000019850	7688.65	8168.53	8392.11	8414.73	6663.86	6020.65	6209.88	8166	6298.13	0.374552	3.25896e-17	7.81193e-16	Tnfaip3	10	19000910	19015657	-	7226	protein_coding	tumor necrosis factor, alpha-induced protein 3 [Source:MGI Symbol;Acc:MGI:1196377]	-	6912	8589	8133	8860	7689	6338	5436	24.5649	26.0008	26.7684	26.8078	21.2704	19.2244	19.8673
ENSMUSG00000024818	725.26	754.179	796.595	800.634	500.071	493.963	454.66	769.167	482.898	0.669689	3.55872e-17	8.52183e-16	Slc25a45	19	5877808	5885766	+	2650	protein_coding	solute carrier family 25, member 45 [Source:MGI Symbol;Acc:MGI:2147731]	-	652	793	772	843	577	520	398	6.31846	6.54591	6.92854	6.95517	4.35245	4.30086	3.96638
ENSMUSG00000020484	4069.02	4147.51	4055.2	4089.6	5242.51	5467.79	4925.86	4090.33	5212.05	-0.350259	3.62902e-17	8.68135e-16	Xbp1	11	5520659	5525893	+	3248	protein_coding	X-box binding protein 1 [Source:MGI Symbol;Acc:MGI:98970]	TF_bZIP	3658	4361	3930	4306	6049	5756	4312	28.9226	29.3706	28.7771	28.9857	37.2282	38.8421	35.0607
ENSMUSG00000035277	2571.78	2657.22	2607.51	2797.95	2015.02	2060.39	1924.88	2658.61	2000.1	0.410178	4.13782e-17	9.8885e-16	Arx	X	93286445	93298357	+	4391	protein_coding	aristaless related homeobox [Source:MGI Symbol;Acc:MGI:1097716]	Homeobox	2312	2794	2527	2946	2325	2169	1685	13.5218	13.9189	13.6871	14.6688	10.5843	10.8266	10.1343
ENSMUSG00000037234	5549.58	5399.09	5282.08	5235.94	6593.66	6560.21	7027.81	5366.67	6727.22	-0.325612	4.15193e-17	9.91221e-16	Hook3	8	26021421	26119224	-	28486	protein_coding	hook microtubule tethering protein 3 [Source:MGI Symbol;Acc:MGI:2443554]	-	4989	5677	5119	5513	7608	6906	6152	4.49771	4.35943	4.2739	4.23138	5.33879	5.31365	5.70351
ENSMUSG00000043019	3410.5	3405.69	3458.79	3589.08	4520.57	4255.68	4374.1	3466.02	4383.45	-0.338836	4.31247e-17	1.02851e-15	Edem3	1	151755371	151822051	+	6381	protein_coding	ER degradation enhancer, mannosidase alpha-like 3 [Source:MGI Symbol;Acc:MGI:1914217]	-	3066	3581	3352	3779	5216	4480	3829	12.3394	12.276	12.4935	12.9483	16.34	15.3882	15.8473
ENSMUSG00000033107	461.63	456.502	419.966	403.641	811.207	667.8	751.674	435.435	743.56	-0.773303	4.68591e-17	1.11645e-15	Rnf125	18	20944625	20983848	+	1334	protein_coding	ring finger protein 125 [Source:MGI Symbol;Acc:MGI:1914914]	-	415	480	407	425	936	703	658	7.98918	7.87097	7.25619	6.96561	14.0257	11.5504	13.0265
ENSMUSG00000041741	784.215	809.34	767.703	778.79	1118.01	1115.22	1226.9	785.012	1153.37	-0.553049	4.86518e-17	1.15799e-15	Pde3a	6	141249269	141507448	+	12737	protein_coding	phosphodiesterase 3A, cGMP inhibited [Source:MGI Symbol;Acc:MGI:1860764]	-	705	851	744	820	1290	1174	1074	1.42145	1.46152	1.38924	1.40758	2.02454	2.02022	2.22687
ENSMUSG00000025366	2411.6	2509.81	2484.72	2361.06	3220.56	3050.22	3220.32	2441.8	3163.7	-0.373452	4.90948e-17	1.16736e-15	Esyt1	10	128509965	128525871	-	7267	protein_coding	extended synaptotagmin-like protein 1 [Source:MGI Symbol;Acc:MGI:1344426]	-	2168	2639	2408	2486	3716	3211	2819	7.6615	7.94378	7.88082	7.47949	10.2217	9.68463	10.2447
ENSMUSG00000006281	2436.07	2510.76	2389.78	2502.57	3118.29	3107.22	3210.04	2459.8	3145.18	-0.353736	5.14935e-17	1.22316e-15	Tep1	14	50824059	50870560	-	9568	protein_coding	telomerase associated protein 1 [Source:MGI Symbol;Acc:MGI:109573]	-	2190	2640	2316	2635	3598	3271	2810	5.87804	6.03567	5.75689	6.02123	7.51699	7.49303	7.75608
ENSMUSG00000052981	308.124	275.803	294.08	278.275	143.868	128.24	137.083	289.071	136.397	1.08141	5.6395e-17	1.33825e-15	Ube2ql1	13	69702832	69739889	-	2674	protein_coding	ubiquitin-conjugating enzyme E2Q family-like 1 [Source:MGI Symbol;Acc:MGI:1924230]	-	277	290	285	293	166	135	120	2.66029	2.37235	2.53486	2.3957	1.24094	1.10655	1.18516
ENSMUSG00000038143	11653.1	11589.4	11189.5	11715.1	9371.35	9843.16	9354.8	11536.8	9523.1	0.276655	5.84811e-17	1.38505e-15	Stox2	8	47180048	47446362	-	18735	protein_coding	storkhead box 2 [Source:MGI Symbol;Acc:MGI:1918319]	-	10476	12186	10844	12335	10813	10362	8189	14.3599	14.2282	13.7659	14.395	11.5371	12.1224	11.5434
ENSMUSG00000024778	4119.08	3788.02	3932.41	3723	3042.89	2982.78	2789.65	3890.63	2938.44	0.403383	5.84844e-17	1.38505e-15	Fas	19	34290659	34327770	+	1801	protein_coding	Fas (TNF receptor superfamily member 6) [Source:MGI Symbol;Acc:MGI:95484]	-	3703	3983	3811	3920	3511	3140	2442	52.8019	48.377	50.3264	47.5881	38.9692	38.2132	35.8088
ENSMUSG00000096780	371.529	304.335	295.112	366.601	617.072	570.907	643.15	334.394	610.376	-0.868164	5.85503e-17	1.38522e-15	Tmem181b-ps	17	6438524	6467022	-	4187	transcribed_unprocessed_pseudogene	transmembrane protein 181B, pseudogene [Source:MGI Symbol;Acc:MGI:3779544]	-	334	320	286	386	712	601	563	2.04858	1.67182	1.62455	2.01563	3.39923	3.14608	3.5511
ENSMUSG00000000247	2683.02	2870.26	2788.08	2880.57	2137.22	2207.63	2095.09	2805.48	2146.65	0.386222	5.995e-17	1.41692e-15	Lhx2	2	38339281	38369733	+	4393	protein_coding	LIM homeobox protein 2 [Source:MGI Symbol;Acc:MGI:96785]	Homeobox	2412	3018	2702	3033	2466	2324	1834	14.1002	15.028	14.6283	15.0951	11.2211	11.5951	11.0254
ENSMUSG00000028037	8570.75	8931.27	9436.35	9545.87	7137.93	7171.96	7291.7	9121.06	7200.53	0.341453	6.0717e-17	1.43361e-15	Ifi44	3	151730922	151749960	-	6129	protein_coding	interferon-induced protein 44 [Source:MGI Symbol;Acc:MGI:2443016]	-	7705	9391	9145	10051	8236	7550	6383	32.2844	33.517	35.4866	35.8546	26.8615	26.9995	27.5038
ENSMUSG00000028207	2768.67	2734.26	2802.53	2759.01	3538.63	3388.39	3558.46	2766.12	3495.16	-0.337368	6.38576e-17	1.50626e-15	Asph	4	9448069	9669344	-	16102	protein_coding	aspartate-beta-hydroxylase [Source:MGI Symbol;Acc:MGI:1914186]	-	2489	2875	2716	2905	4083	3567	3115	3.96967	3.90572	4.01162	3.9445	5.06878	4.85536	5.109
ENSMUSG00000044317	70.0788	93.2025	74.2938	71.2308	217.535	185.236	226.188	77.2015	209.653	-1.43722	6.49387e-17	1.53024e-15	Gpr4	7	19212538	19224174	+	2882	protein_coding	G protein-coupled receptor 4 [Source:MGI Symbol;Acc:MGI:2441992]	-	63	98	72	75	251	195	198	0.561379	0.743832	0.594167	0.568975	1.74094	1.48299	1.81438
ENSMUSG00000028931	1377.1	1282.01	1322.84	1340.09	1996.82	1971.1	1723.82	1330.51	1897.25	-0.514171	6.84379e-17	1.61109e-15	Kcnab2	4	152390742	152477871	-	5578	protein_coding	potassium voltage-gated channel, shaker-related subfamily, beta member 2 [Source:MGI Symbol;Acc:MGI:109239]	-	1238	1348	1282	1411	2304	2075	1509	5.6997	5.28633	5.46613	5.53063	8.25673	8.15338	7.14444
ENSMUSG00000007872	28709	33638.5	30534.8	33456.6	24537.3	23561.1	23213.9	31584.7	23770.8	0.410066	6.89838e-17	1.62232e-15	Id3	4	136143497	136145755	+	1791	protein_coding	inhibitor of DNA binding 3 [Source:MGI Symbol;Acc:MGI:96398]	bHLH	25809	35370	29592	35227	28312	24803	20321	370.071	431.998	392.961	430.037	315.994	303.533	299.645
ENSMUSG00000029860	3664.12	4133.24	3462.92	3388.69	4948.71	5268.3	5295.99	3662.24	5171	-0.497311	7.11888e-17	1.67251e-15	Zyx	6	42349630	42360213	+	5390	protein_coding	zyxin [Source:MGI Symbol;Acc:MGI:103072]	-	3294	4346	3356	3568	5710	5546	4636	15.6944	17.6378	14.8082	14.4731	21.1764	22.5522	22.715
ENSMUSG00000047045	3261.45	3124.19	3184.32	3212.98	4139.24	3912.76	4356.97	3195.73	4136.32	-0.371674	7.15774e-17	1.67997e-15	Tmem164	X	142681406	142843494	+	6851	protein_coding	transmembrane protein 164 [Source:MGI Symbol;Acc:MGI:2148020]	-	2932	3285	3086	3383	4776	4119	3814	10.9906	10.4888	10.713	10.7963	13.9352	13.1776	14.7023
ENSMUSG00000039115	921.036	920.612	919.386	888.96	1422.21	1303.3	1246.32	912.499	1323.94	-0.539097	7.34854e-17	1.72304e-15	Itga9	9	118606690	118901003	+	7691	protein_coding	integrin alpha 9 [Source:MGI Symbol;Acc:MGI:104756]	-	828	968	891	936	1641	1372	1091	2.76476	2.75318	2.75528	2.66084	4.26511	3.90993	3.74627
ENSMUSG00000020186	1102.35	1127.94	961.692	932.648	1570.41	1549.33	1541.05	1031.16	1553.6	-0.591993	7.56828e-17	1.77281e-15	Csrp2	10	110919789	110939622	+	2171	protein_coding	cysteine and glycine-rich protein 2 [Source:MGI Symbol;Acc:MGI:1202907]	-	991	1186	932	982	1812	1631	1349	11.7226	11.95	10.21	9.88957	16.6841	16.4661	16.41
ENSMUSG00000027457	1159.08	1333.37	1237.2	1333.44	826.807	860.635	873.907	1265.77	853.783	0.570277	7.72931e-17	1.80873e-15	Snph	2	151590549	151632593	-	7861	protein_coding	syntaphilin [Source:MGI Symbol;Acc:MGI:2139270]	-	1042	1402	1199	1404	954	906	765	3.40408	3.90133	3.62753	3.90495	2.42591	2.52609	2.57005
ENSMUSG00000024349	1070.09	1161.23	1172.19	1089.36	1651.88	1526.53	1828.92	1123.22	1669.11	-0.569657	7.83545e-17	1.83176e-15	Tmem173	18	35733678	35740554	-	2302	protein_coding	transmembrane protein 173 [Source:MGI Symbol;Acc:MGI:1919762]	-	962	1221	1136	1147	1906	1607	1601	10.732	11.6025	11.7366	10.8939	16.5509	15.3006	18.3672
ENSMUSG00000018906	2012.26	1924.92	2273.18	1866.25	3158.16	2769.04	3531.04	2019.15	3152.75	-0.642487	8.48971e-17	1.98275e-15	P4ha2	11	54100095	54131665	+	6239	protein_coding	procollagen-proline, 2-oxoglutarate 4-dioxygenase (proline 4-hydroxylase), alpha II polypeptide [Source:MGI Symbol;Acc:MGI:894286]	-	1809	2024	2203	1965	3644	2915	3091	7.44618	7.0964	8.39788	6.8861	11.6753	10.2405	13.084
ENSMUSG00000032959	15164.8	16198.2	15068.2	16230.2	12177.6	12980.8	11708.1	15665.4	12288.8	0.350142	9.08101e-17	2.11875e-15	Pebp1	5	117282654	117287625	-	1768	protein_coding	phosphatidylethanolamine binding protein 1 [Source:MGI Symbol;Acc:MGI:1344408]	-	13633	17032	14603	17089	14051	13665	10249	198.025	210.73	196.44	211.33	158.865	169.405	153.093
ENSMUSG00000040328	11.1236	3.80418	8.25487	0.949744	77.134	61.7453	79.9653	6.0331	72.9482	-3.63611	9.69212e-17	2.2591e-15	Olfr56	11	48978889	49135387	+	4537	protein_coding	olfactory receptor 56 [Source:MGI Symbol;Acc:MGI:1333785]	-	10	4	8	1	89	65	70	0.0566032	0.0192856	0.0419364	0.004819	0.392126	0.314009	0.407462
ENSMUSG00000061024	2071.22	2117.98	2223.66	2104.63	1613.75	1627.23	1560.47	2129.37	1600.48	0.411213	9.89545e-17	2.30423e-15	Rrs1	1	9545408	9547455	+	2048	protein_coding	ribosome biogenesis regulator 1 [Source:MGI Symbol;Acc:MGI:1929721]	-	1862	2227	2155	2216	1862	1713	1366	23.3485	23.7866	25.0258	23.6573	18.1741	18.3327	17.6148
ENSMUSG00000048490	4383.82	4298.73	4296.66	4178.87	5230.38	5274	5236.59	4289.52	5246.99	-0.290981	9.9181e-17	2.30723e-15	Nrip1	16	76287400	76373827	-	11457	protein_coding	nuclear receptor interacting protein 1 [Source:MGI Symbol;Acc:MGI:1315213]	-	3941	4520	4164	4400	6035	5552	4584	8.83376	8.62999	8.64391	8.39668	10.5296	10.6213	10.5665
ENSMUSG00000024548	2549.53	2583.04	2420.74	2600.4	3163.36	3362.75	3361.97	2538.43	3296.03	-0.375904	1.2382e-16	2.87757e-15	Setbp1	18	78750380	79109391	-	9953	protein_coding	SET binding protein 1 [Source:MGI Symbol;Acc:MGI:1933199]	-	2292	2716	2346	2738	3650	3540	2943	5.91385	5.96923	5.60589	6.01458	7.33066	7.79556	7.80897
ENSMUSG00000037447	3994.49	4189.36	3827.16	3937.64	3194.56	3073.02	3055.82	3987.16	3107.8	0.359103	1.25116e-16	2.90483e-15	Arid5a	1	36307733	36324029	+	12540	protein_coding	AT rich interactive domain 5A (MRF1-like) [Source:MGI Symbol;Acc:MGI:2443039]	ARID	3591	4405	3709	4146	3686	3235	2675	7.35407	7.68407	7.03444	7.22866	5.87573	5.65425	5.63357
ENSMUSG00000026399	167.967	215.887	174.384	156.708	435.937	332.475	454.66	178.736	407.691	-1.18721	1.26092e-16	2.92462e-15	Cd55	1	130439027	130462744	-	4853	protein_coding	CD55 molecule, decay accelerating factor for complement [Source:MGI Symbol;Acc:MGI:104850]	-	151	227	169	165	503	350	398	0.799055	1.02319	0.828222	0.74336	2.07187	1.58072	2.16586
ENSMUSG00000045827	2580.68	2726.65	3051.21	2276.54	4970.38	5209.41	5984.83	2658.77	5388.21	-1.01893	1.42056e-16	3.29166e-15	Serpinb9	13	33003250	33017957	+	3494	protein_coding	serine (or cysteine) peptidase inhibitor, clade B, member 9 [Source:MGI Symbol;Acc:MGI:106603]	-	2320	2867	2957	2397	5735	5484	5239	17.052	17.9493	20.1279	14.9993	32.8106	34.4011	39.5989
ENSMUSG00000027878	15060.3	15195.8	14430.5	15478.9	19016.6	18436.2	17731.7	15041.4	18394.8	-0.290541	1.42312e-16	3.29436e-15	Notch2	3	98013527	98150361	+	10782	protein_coding	notch 2 [Source:MGI Symbol;Acc:MGI:97364]	-	13539	15978	13985	16298	21942	19408	15522	32.2476	32.4165	30.8484	33.0492	40.68	39.4529	38.0194
ENSMUSG00000022553	3867.68	3933.53	3932.41	4031.66	3211.89	3175.61	3085.52	3941.32	3157.67	0.319364	1.43395e-16	3.31619e-15	Maf1	15	76351294	76354380	+	2412	protein_coding	MAF1 homolog, negative regulator of RNA polymerase III [Source:MGI Symbol;Acc:MGI:1916127]	-	3477	4136	3811	4245	3706	3343	2701	37.0201	37.5099	37.5778	38.4792	30.7137	30.3778	29.5736
ENSMUSG00000024899	628.485	635.299	699.6	704.71	1012.28	1055.37	969.865	667.023	1012.5	-0.602408	1.44312e-16	3.33412e-15	Papss2	19	32620005	32667187	+	3635	protein_coding	3'-phosphoadenosine 5'-phosphosulfate synthase 2 [Source:MGI Symbol;Acc:MGI:1330223]	-	565	668	678	742	1168	1111	849	3.99166	4.0199	4.43604	4.46298	6.42307	6.69896	6.16823
ENSMUSG00000026249	14881.2	15158.7	14979.5	14854.9	12665.6	12804.1	11987.9	14968.6	12485.9	0.261258	1.45335e-16	3.35449e-15	Serpine2	1	79794197	79861180	-	8287	protein_coding	serine (or cysteine) peptidase inhibitor, clade E, member 2 [Source:MGI Symbol;Acc:MGI:101780]	-	13378	15939	14517	15641	14614	13479	10494	41.4576	42.0733	41.6629	41.2661	35.2514	35.6499	33.4427
ENSMUSG00000001123	5233.66	5631.14	5587.51	5497.12	6768.72	6673.25	6846.17	5487.36	6762.72	-0.300993	1.51469e-16	3.49265e-15	Lgals9	11	78962974	78984946	-	2137	protein_coding	lectin, galactose binding, soluble 9 [Source:MGI Symbol;Acc:MGI:109496]	-	4705	5921	5415	5788	7810	7025	5993	56.5412	60.6085	60.2649	59.2175	73.0551	72.051	74.0623
ENSMUSG00000030878	531.709	541.145	539.662	505.264	842.407	806.489	785.945	529.445	811.614	-0.617884	1.59328e-16	3.67029e-15	Cdr2	7	120957036	120982312	-	5684	protein_coding	cerebellar degeneration-related 2 [Source:MGI Symbol;Acc:MGI:1100885]	-	478	569	523	532	972	849	688	2.15965	2.18978	2.18836	2.04637	3.41835	3.2738	3.19663
ENSMUSG00000074577	1078.99	1056.61	1037.02	1150.14	704.606	684.898	775.664	1080.69	721.723	0.5852	1.59979e-16	3.68171e-15	Ripor3	2	167980164	168010618	-	4244	protein_coding	RIPOR family member 3 [Source:MGI Symbol;Acc:MGI:1916803]	-	970	1111	1005	1211	813	721	679	5.86957	5.7264	5.63198	6.23871	3.8293	3.72356	4.22524
ENSMUSG00000033032	215.798	226.349	181.607	212.743	374.403	428.418	508.351	209.124	437.057	-1.059	1.60241e-16	3.68415e-15	Afap1l1	18	61730261	61786702	-	3680	protein_coding	actin filament associated protein 1-like 1 [Source:MGI Symbol;Acc:MGI:2147199]	-	194	238	176	224	432	451	445	1.35383	1.41472	1.13746	1.33084	2.34661	2.68613	3.19352
ENSMUSG00000018500	672.979	726.599	733.652	661.022	1141.41	985.076	1098.95	698.563	1075.15	-0.622013	1.6514e-16	3.79309e-15	Adora2b	11	62248984	62266453	+	1845	protein_coding	adenosine A2b receptor [Source:MGI Symbol;Acc:MGI:99403]	-	605	764	711	696	1317	1037	962	8.4211	9.05815	9.16523	8.24781	14.269	12.3191	13.7701
ENSMUSG00000064080	1097.9	1201.17	1185.61	1117.85	1732.48	1612.98	1550.19	1150.63	1631.88	-0.505102	1.67863e-16	3.8519e-15	Fbln2	6	91212455	91272540	+	6370	protein_coding	fibulin 2 [Source:MGI Symbol;Acc:MGI:95488]	-	987	1263	1149	1177	1999	1698	1357	3.97912	4.33717	4.28994	4.03983	6.27303	5.84247	5.62597
ENSMUSG00000020277	11965.7	12419.7	12128.5	12140.6	10360.2	10134.8	10388.6	12163.6	10294.5	0.24089	1.75908e-16	4.03258e-15	Pfkl	10	77986947	78010083	-	6675	protein_coding	phosphofructokinase, liver, B-type [Source:MGI Symbol;Acc:MGI:97547]	-	10757	13059	11754	12783	11954	10669	9094	41.3856	42.7958	41.8798	41.8704	35.7986	35.0324	35.98
ENSMUSG00000059325	598.451	503.103	562.363	434.033	238.335	283.079	269.597	524.488	263.67	0.992163	1.81022e-16	4.14578e-15	Hopx	5	77086988	77115121	-	1516	protein_coding	HOP homeobox [Source:MGI Symbol;Acc:MGI:1916782]	Homeobox	538	529	545	457	275	298	236	9.11366	7.63307	8.55003	6.59087	3.62608	4.30839	4.11121
ENSMUSG00000023046	862.081	1421.81	936.928	984.884	3194.56	3621.13	3829.2	1051.43	3548.29	-1.75435	1.90457e-16	4.35766e-15	Igfbp6	15	102144362	102149511	+	1112	protein_coding	insulin-like growth factor binding protein 6 [Source:MGI Symbol;Acc:MGI:96441]	-	775	1495	908	1037	3686	3812	3352	17.8981	29.4089	19.4201	20.3892	66.2605	75.1356	79.608
ENSMUSG00000063450	2878.79	2766.59	2355.73	2955.6	3855.83	3886.16	4136.49	2739.18	3959.49	-0.531063	1.91374e-16	4.3744e-15	Syne2	12	75818134	76110926	+	26726	protein_coding	spectrin repeat containing, nuclear envelope 2 [Source:MGI Symbol;Acc:MGI:2449316]	-	2588	2909	2283	3112	4449	4091	3621	2.4868	2.38096	2.03162	2.54584	3.32761	3.35501	3.5781
ENSMUSG00000028655	3260.33	3081.39	2857.22	3244.32	4233.7	4926.33	4143.35	3110.82	4434.46	-0.511803	1.98563e-16	4.53434e-15	Mfsd2a	4	122946850	122961188	-	2250	protein_coding	major facilitator superfamily domain containing 2A [Source:MGI Symbol;Acc:MGI:1923824]	-	2931	3240	2769	3416	4885	5186	3627	33.4536	31.4996	29.2692	33.1941	43.3996	50.5182	42.5718
ENSMUSG00000079017	5729.78	6932.17	6196.31	6761.23	9397.35	9327.35	8324.39	6404.87	9016.36	-0.493336	2.00871e-16	4.58262e-15	Ifi27l2a	12	103442167	103443680	-	463	protein_coding	interferon, alpha-inducible protein 27 like 2A [Source:MGI Symbol;Acc:MGI:1924183]	-	5151	7289	6005	7119	10843	9819	7287	285.707	344.373	308.462	336.174	468.137	464.819	415.647
ENSMUSG00000023030	6747.59	6737.21	6937.19	6648.21	5688.85	5405.09	5562.16	6767.55	5552.03	0.285378	2.0643e-16	4.70489e-15	Slc11a2	15	100387898	100425072	-	6354	protein_coding	solute carrier family 11 (proton-coupled divalent metal ion transporters), member 2 [Source:MGI Symbol;Acc:MGI:1345279]	-	6066	7084	6723	7000	6564	5690	4869	24.5169	24.3879	25.1644	24.0867	20.6503	19.6274	20.2372
ENSMUSG00000063765	899.901	980.528	916.291	958.291	651.739	622.203	565.469	938.753	613.137	0.61207	2.11673e-16	4.81975e-15	Chadl	15	81678296	81697287	-	5257	protein_coding	chondroadherin-like [Source:MGI Symbol;Acc:MGI:3036284]	-	809	1031	888	1009	752	655	495	3.95203	4.29006	4.0174	4.19642	2.85946	2.73087	2.48671
ENSMUSG00000028173	8302.67	8280.76	8354.96	7701.47	9820.28	10198.4	10378.4	8159.96	10132.4	-0.312221	2.37506e-16	5.40274e-15	Wls	3	159839672	159938664	+	8792	protein_coding	wntless WNT ligand secretion mediator [Source:MGI Symbol;Acc:MGI:1915401]	-	7464	8707	8097	8109	11331	10736	9085	21.8019	21.6632	21.9032	20.1653	25.7623	26.7641	27.2894
ENSMUSG00000050947	1200.24	1247.77	1199.02	1278.36	870.141	877.734	871.622	1231.35	873.166	0.496546	2.38918e-16	5.42964e-15	Amigo1	3	108186335	108192286	+	5540	protein_coding	adhesion molecule with Ig like domain 1 [Source:MGI Symbol;Acc:MGI:2653612]	-	1079	1312	1162	1346	1004	924	763	5.00174	5.18044	4.98846	5.31204	3.62266	3.65561	3.63724
ENSMUSG00000032372	2749.76	2707.63	2724.11	2887.22	2059.22	2209.53	2069.96	2767.18	2112.9	0.389167	2.41391e-16	5.48058e-15	Plscr2	9	92275602	92297752	+	3180	protein_coding	phospholipid scramblase 2 [Source:MGI Symbol;Acc:MGI:1270860]	-	2472	2847	2640	3040	2376	2326	1812	19.9632	19.5841	19.7445	20.9012	14.9356	16.0317	15.0483
ENSMUSG00000021188	4063.46	3796.57	3955.11	3673.61	5040.58	4814.24	4976.13	3872.19	4943.65	-0.353034	2.44599e-16	5.54808e-15	Trip11	12	101834043	101913267	-	10150	protein_coding	thyroid hormone receptor interactor 11 [Source:MGI Symbol;Acc:MGI:1924393]	-	3653	3992	3833	3868	5816	5068	4356	9.24259	8.60334	8.98138	8.33194	11.4541	10.9438	11.3339
ENSMUSG00000055333	11.1236	35.1887	11.3504	14.2462	213.202	267.88	352.99	17.9772	278.024	-3.94205	2.46226e-16	5.57962e-15	Fat2	11	55250609	55336564	-	14528	protein_coding	FAT atypical cadherin 2 [Source:MGI Symbol;Acc:MGI:2685369]	-	10	37	11	15	246	282	309	0.0176768	0.0557107	0.0180077	0.0225741	0.33848	0.425443	0.561707
ENSMUSG00000079022	741.946	787.466	762.544	805.383	507.871	512.011	437.525	774.334	485.802	0.669528	2.47963e-16	5.61361e-15	Col22a1	15	71795795	72034227	-	9203	protein_coding	collagen, type XXII, alpha 1 [Source:MGI Symbol;Acc:MGI:1916950]	-	667	828	739	848	586	539	383	1.86126	1.96808	1.90979	2.01462	1.27284	1.28368	1.09907
ENSMUSG00000036138	6714.22	7247.92	6989.81	7135.42	5832.72	5329.1	5308.56	7021.84	5490.12	0.354612	2.48204e-16	5.61369e-15	Acaa1a	9	119339676	119350299	+	4414	protein_coding	acetyl-Coenzyme A acyltransferase 1A [Source:MGI Symbol;Acc:MGI:2148491]	-	6036	7621	6774	7513	6730	5610	4647	35.1178	37.7679	36.4992	37.214	30.478	27.8566	27.8034
ENSMUSG00000021133	40066.2	41613	41096.9	43320.7	34809.1	34682.8	32668.1	41524.2	34053.4	0.286076	2.5241e-16	5.70336e-15	Susd6	12	80790510	80880835	+	7615	protein_coding	sushi domain containing 6 [Source:MGI Symbol;Acc:MGI:2444661]	-	36019	43755	39828	45613	40164	36511	28597	121.471	125.69	124.391	130.962	105.432	105.088	99.1763
ENSMUSG00000026204	433.821	571.579	443.699	458.726	803.407	814.089	846.49	476.956	821.329	-0.781586	2.6295e-16	5.93583e-15	Ptprn	1	75247027	75264502	-	4249	protein_coding	protein tyrosine phosphatase, receptor type, N [Source:MGI Symbol;Acc:MGI:102765]	-	390	601	430	483	927	857	741	2.35715	3.09407	2.40687	2.48534	4.36111	4.42071	4.60563
ENSMUSG00000037747	2150.2	2126.54	2121.5	2238.55	1657.08	1656.68	1624.44	2159.2	1646.06	0.391215	2.65425e-16	5.986e-15	Phyhipl	10	70557682	70655965	-	9732	protein_coding	phytanoyl-CoA hydroxylase interacting protein-like [Source:MGI Symbol;Acc:MGI:1918161]	-	1933	2236	2056	2357	1912	1744	1422	5.10082	5.02588	5.02448	5.29521	3.92726	3.92774	3.85882
ENSMUSG00000033965	22342.9	23513.7	23048.6	23722.7	19449.9	19730	18769	23157	19316.3	0.261564	2.70849e-16	6.10249e-15	Slc16a2	X	103697414	103821983	-	4263	protein_coding	solute carrier family 16 (monocarboxylic acid transporters), member 2 [Source:MGI Symbol;Acc:MGI:1203732]	-	20086	24724	22337	24978	22442	20770	16430	121.001	126.866	124.618	128.106	105.233	106.787	101.784
ENSMUSG00000024563	1284.78	1293.42	1278.47	1247.01	1729.88	1677.57	1724.97	1275.92	1710.81	-0.423219	2.71821e-16	6.11856e-15	Smad2	18	76241580	76305731	+	3549	protein_coding	SMAD family member 2 [Source:MGI Symbol;Acc:MGI:108051]	MH1	1155	1360	1239	1313	1996	1766	1510	8.35768	8.38254	8.30301	8.08881	11.2424	10.9064	11.2364
ENSMUSG00000031897	6195.86	6929.32	6632.79	7012.91	5248.58	5107.76	5250.3	6692.72	5202.21	0.363949	2.82811e-16	6.35987e-15	Psmb10	8	105935735	105938444	-	1705	protein_coding	proteasome (prosome, macropain) subunit, beta type 10 [Source:MGI Symbol;Acc:MGI:1096380]	-	5570	7286	6428	7384	6056	5377	4596	83.8959	93.4776	89.6647	94.6876	71.0012	69.1216	71.189
ENSMUSG00000022844	361.518	406.097	407.584	398.892	685.539	634.552	619.16	393.523	646.417	-0.71635	2.85844e-16	6.42198e-15	Pdia5	16	35397312	35490873	-	2771	protein_coding	protein disulfide isomerase associated 5 [Source:MGI Symbol;Acc:MGI:1919849]	-	325	427	395	420	791	668	542	3.01201	3.37081	3.39024	3.31389	5.70616	5.2837	5.16559
ENSMUSG00000027253	3362.67	3279.21	3085.26	3479.86	4166.97	4740.14	4451.78	3301.75	4452.97	-0.431164	2.86919e-16	6.44001e-15	Lrp4	2	91457511	91513779	+	10504	protein_coding	low density lipoprotein receptor-related protein 4 [Source:MGI Symbol;Acc:MGI:2442252]	-	3023	3448	2990	3664	4808	4990	3897	7.39083	7.18051	6.76997	7.62652	9.14985	10.4122	9.7979
ENSMUSG00000052920	621.811	549.704	545.853	515.711	906.541	829.287	950.445	558.27	895.425	-0.682304	2.95654e-16	6.62978e-15	Prkg1	19	30567551	31765033	-	7799	protein_coding	protein kinase, cGMP-dependent, type I [Source:MGI Symbol;Acc:MGI:108174]	-	559	578	529	543	1046	873	832	1.8407	1.62118	1.6132	1.52225	2.681	2.45343	2.81736
ENSMUSG00000018476	2064.54	2124.64	2010.06	2109.38	2686.69	2618.95	2741.67	2077.16	2682.44	-0.368132	3.1599e-16	7.07908e-15	Kdm6b	11	69398508	69413675	-	6954	protein_coding	KDM1 lysine (K)-specific demethylase 6B [Source:MGI Symbol;Acc:MGI:2448492]	-	1856	2234	1948	2221	3100	2757	2400	6.85414	7.02734	6.6623	6.98296	8.9111	8.6896	9.11452
ENSMUSG00000045932	5008.97	5234.56	6033.28	5056.44	3847.17	3923.2	3796.07	5333.31	3855.48	0.467972	3.3553e-16	7.50869e-15	Ifit2	19	34550694	34576419	+	3927	protein_coding	interferon-induced protein with tetratricopeptide repeats 2 [Source:MGI Symbol;Acc:MGI:99449]	-	4503	5504	5847	5324	4439	4130	3323	29.4477	30.6592	35.4113	29.6417	22.5958	23.0509	22.3474
ENSMUSG00000023010	38458.8	39699.5	38967.1	40098.2	32355.5	33586.6	30321.7	39305.9	32088	0.292592	3.35802e-16	7.50869e-15	Tmbim6	15	99392882	99410049	+	4578	protein_coding	transmembrane BAX inhibitor motif containing 6 [Source:MGI Symbol;Acc:MGI:99682]	-	34574	41743	37764	42220	37333	35357	26543	193.947	199.458	196.188	201.636	163.013	169.277	153.12
ENSMUSG00000027397	2431.62	2349.08	2373.27	2266.09	3079.29	3038.82	2941.58	2355.02	3019.9	-0.359969	3.76956e-16	8.42094e-15	Slc20a1	2	129198764	129211616	+	5580	protein_coding	solute carrier family 20, member 1 [Source:MGI Symbol;Acc:MGI:108392]	-	2186	2470	2300	2386	3553	3199	2575	10.0606	9.6829	9.80311	9.34893	12.7281	12.5654	12.1871
ENSMUSG00000027452	1485	1593	1544.69	1601.27	1037.41	1184.56	1047.55	1555.99	1089.84	0.513908	3.85373e-16	8.60084e-15	Acss1	2	150618105	150668500	-	4128	protein_coding	acyl-CoA synthetase short-chain family member 1 [Source:MGI Symbol;Acc:MGI:1915988]	-	1335	1675	1497	1686	1197	1247	917	8.30523	8.87601	8.62487	8.92984	5.7964	6.62102	5.86661
ENSMUSG00000028150	812.025	682.851	767.703	803.483	501.804	419.868	451.233	766.515	457.635	0.741805	3.92401e-16	8.74942e-15	Rorc	3	94372794	94398276	+	3559	protein_coding	RAR-related orphan receptor gamma [Source:MGI Symbol;Acc:MGI:104856]	THR-like	730	718	744	846	579	442	395	5.2675	4.41305	4.97182	5.19718	3.25203	2.72203	2.93107
ENSMUSG00000024617	898.789	880.668	825.487	791.137	1189.94	1254.86	1262.31	849.02	1235.7	-0.541439	4.11275e-16	9.16162e-15	Camk2a	18	60925618	60988152	+	7465	protein_coding	calcium/calmodulin-dependent protein kinase II alpha [Source:MGI Symbol;Acc:MGI:88256]	-	808	926	800	833	1373	1321	1105	2.77966	2.71346	2.54877	2.43973	3.67659	3.87856	3.90922
ENSMUSG00000022257	2850.98	2952.05	2857.22	2976.5	2275.02	2333.97	2207.04	2909.19	2272.01	0.356314	4.63887e-16	1.03239e-14	Laptm4b	15	34238028	34284302	+	1938	protein_coding	lysosomal-associated protein transmembrane 4B [Source:MGI Symbol;Acc:MGI:1890494]	-	2563	3104	2769	3134	2625	2457	1932	33.9629	35.0357	33.9813	35.3566	27.0757	27.7875	26.3276
ENSMUSG00000039347	3350.44	3573.08	3516.57	3742.94	2697.96	2699.7	2339.56	3545.76	2579.07	0.458121	4.67817e-16	1.04016e-14	Atp6v0e2	6	48537615	48541801	+	2381	protein_coding	ATPase, H+ transporting, lysosomal V0 subunit E2 [Source:MGI Symbol;Acc:MGI:1923502]	-	3012	3757	3408	3941	3113	2842	2048	32.4867	34.5163	34.0416	36.1887	26.1351	26.1615	22.7158
ENSMUSG00000033501	918.811	1024.28	827.551	1026.67	563.338	617.453	560.9	949.328	580.564	0.709983	4.69661e-16	1.04327e-14	Crygs	16	22805203	22811577	-	875	protein_coding	crystallin, gamma S [Source:MGI Symbol;Acc:MGI:1298216]	-	826	1077	802	1081	650	650	491	24.2427	26.9247	21.799	27.0112	14.8494	16.2818	14.8194
ENSMUSG00000039349	390.439	506.907	363.214	346.656	757.473	719.096	857.914	401.804	778.161	-0.951426	4.99919e-16	1.10902e-14	C130074G19Rik	1	184871926	184883218	-	3035	protein_coding	RIKEN cDNA C130074G19 gene [Source:MGI Symbol;Acc:MGI:2444831]	-	351	533	352	365	874	757	751	2.97001	3.84159	2.75838	2.62942	5.75648	5.46682	6.53489
ENSMUSG00000086283	88.989	67.5242	47.4655	53.1856	186.335	189.986	233.042	64.2911	203.121	-1.66238	5.00199e-16	1.10902e-14	2810433D01Rik	11	102619796	102624416	-	1205	lincRNA	RIKEN cDNA 2810433D01 gene [Source:MGI Symbol;Acc:MGI:1924382]	-	80	71	46	56	215	200	204	1.70495	1.28888	0.907906	1.01608	3.56661	3.63782	4.47096
ENSMUSG00000018340	15268.3	15976.6	15940.2	16033.6	13553	12660.6	13021.8	15804.7	13078.5	0.273119	5.14956e-16	1.1404e-14	Anxa6	11	54979108	55033445	-	2930	protein_coding	annexin A6 [Source:MGI Symbol;Acc:MGI:88255]	-	13726	16799	15448	16882	15638	13328	11399	120.306	125.418	125.393	125.974	106.689	99.7	102.744
ENSMUSG00000037788	1325.94	1383.77	1436.35	1233.72	2016.75	1794.41	1976.29	1344.94	1929.15	-0.520622	5.15317e-16	1.1404e-14	Vopp1	6	57727807	57825159	-	9821	protein_coding	vesicular, overexpressed in cancer, prosurvival protein 1 [Source:MGI Symbol;Acc:MGI:2141658]	-	1192	1455	1392	1299	2327	1889	1730	3.11695	3.24078	3.37096	2.89187	4.73636	4.21574	4.65209
ENSMUSG00000038235	735.272	679.998	703.728	733.202	457.604	436.967	474.08	713.05	456.217	0.645191	5.51101e-16	1.21845e-14	F11r	1	171437535	171464603	+	2663	protein_coding	F11 receptor [Source:MGI Symbol;Acc:MGI:1321398]	-	661	715	682	772	528	460	415	6.37441	5.87324	6.09093	6.33829	3.96339	3.78603	4.11561
ENSMUSG00000013483	10.0113	12.3636	14.446	15.1959	82.334	63.6452	123.375	13.0042	89.7848	-2.77579	5.82623e-16	1.28694e-14	Card14	11	119307768	119345375	+	4605	protein_coding	caspase recruitment domain family, member 14 [Source:MGI Symbol;Acc:MGI:2386258]	-	9	13	14	16	95	67	108	0.0501906	0.0617528	0.072305	0.0759655	0.41238	0.318892	0.619372
ENSMUSG00000036748	3577.36	3954.45	3772.48	4027.86	2985.69	2785.19	2949.58	3833.04	2906.82	0.399659	5.97105e-16	1.3177e-14	Cuedc2	19	46329812	46338660	-	1941	protein_coding	CUE domain containing 2 [Source:MGI Symbol;Acc:MGI:1914366]	-	3216	4158	3656	4241	3445	2932	2582	42.5501	46.8599	44.7972	47.7715	35.4787	33.1083	35.1308
ENSMUSG00000024087	26853.5	27608.9	27336	26653.6	33974.5	31172.8	33018.8	27113	32722.1	-0.27129	6.1092e-16	1.34693e-14	Cyp1b1	17	79706953	79715041	-	5128	protein_coding	cytochrome P450, family 1, subfamily b, polypeptide 1 [Source:MGI Symbol;Acc:MGI:88590]	-	24141	29030	26492	28064	39201	32816	28904	120.897	123.835	122.867	119.654	152.811	140.261	148.856
ENSMUSG00000060519	10613	11462	11359.7	11799.6	8979.61	9325.45	8704.8	11308.6	9003.28	0.328886	6.2105e-16	1.36799e-14	Tor3a	1	156653617	156674356	-	3892	protein_coding	torsin family 3, member A [Source:MGI Symbol;Acc:MGI:1353652]	-	9541	12052	11009	12424	10361	9817	7620	62.9551	67.7375	67.2737	69.7934	53.2149	55.2846	51.7058
ENSMUSG00000021253	6961.16	7144.26	6784.47	6681.45	5530.25	5703.37	5666.11	6892.83	5633.24	0.291324	6.31636e-16	1.38934e-14	Tgfb3	12	86056745	86079041	-	3383	protein_coding	transforming growth factor, beta 3 [Source:MGI Symbol;Acc:MGI:98727]	-	6258	7512	6575	7035	6381	6004	4960	47.5054	48.5732	46.2236	45.4661	37.7043	38.8988	38.7202
ENSMUSG00000028385	795.339	850.235	850.252	773.091	1181.28	1142.76	1282.87	817.229	1202.3	-0.555376	6.31917e-16	1.38934e-14	Snx30	4	59805840	59904737	+	7795	protein_coding	sorting nexin family member 30 [Source:MGI Symbol;Acc:MGI:2443882]	-	715	894	824	814	1363	1203	1123	2.35559	2.50879	2.51409	2.28315	3.4953	3.38257	3.80471
ENSMUSG00000017453	1270.32	1136.5	1249.58	1381.88	866.674	836.887	800.796	1259.57	834.786	0.592045	6.63344e-16	1.45708e-14	Pipox	11	77880615	77894096	-	2470	protein_coding	pipecolic acid oxidase [Source:MGI Symbol;Acc:MGI:1197006]	-	1142	1195	1211	1455	1000	881	701	11.8735	10.5831	11.6605	12.8793	8.09296	7.81766	7.49512
ENSMUSG00000054150	147.944	129.342	110.409	133.914	297.269	260.28	305.011	130.402	287.52	-1.141	6.67122e-16	1.46401e-14	Syne3	12	104929933	105009809	-	5548	protein_coding	spectrin repeat containing, nuclear envelope family member 3 [Source:MGI Symbol;Acc:MGI:2442408]	-	133	136	107	141	343	274	267	0.615637	0.536223	0.458688	0.555659	1.23584	1.08246	1.27096
ENSMUSG00000031351	1005.58	1011.91	984.393	1008.63	681.206	724.795	632.868	1002.63	679.623	0.558878	6.68948e-16	1.46666e-14	Zfp185	X	72987339	73031543	+	3707	protein_coding	zinc finger protein 185 [Source:MGI Symbol;Acc:MGI:108095]	-	904	1064	954	1062	786	763	554	6.26261	6.27858	6.12063	6.26365	4.23842	4.51128	3.94679
ENSMUSG00000037270	4980.05	4559.31	4495.81	4729.72	6045.05	5758.47	6171.04	4691.22	5991.52	-0.353013	7.06821e-16	1.54732e-14	4932438A13Rik	3	36863104	37053033	+	32279	protein_coding	RIKEN cDNA 4932438A13 gene [Source:MGI Symbol;Acc:MGI:2444631]	-	4477	4794	4357	4980	6975	6062	5402	3.56186	3.24878	3.21024	3.37315	4.31945	4.11617	4.41969
ENSMUSG00000003226	7841.04	7362.05	7430.41	7212.35	9028.14	9095.56	9180.02	7461.46	9101.24	-0.286846	7.07046e-16	1.54732e-14	Ranbp2	10	58446920	58494356	+	11728	protein_coding	RAN binding protein 2 [Source:MGI Symbol;Acc:MGI:894323]	-	7049	7741	7201	7594	10417	9575	8036	15.4352	14.4383	14.6029	14.157	17.7551	17.8942	18.0956
ENSMUSG00000066036	19352.9	19242.5	18571.4	20283.7	24426.3	23280.8	23162.5	19362.6	23623.2	-0.287001	7.13285e-16	1.55953e-14	Ubr4	4	139352609	139489588	+	17997	protein_coding	ubiquitin protein ligase E3 component n-recognin 4 [Source:MGI Symbol;Acc:MGI:1916366]	-	17398	20233	17998	21357	28184	24508	20276	24.8261	24.5925	23.7845	25.9457	31.3045	29.8473	29.7536
ENSMUSG00000020589	4129.09	4264.49	4506.13	4098.14	3367.03	3352.3	3285.43	4249.46	3334.92	0.349273	7.52163e-16	1.64301e-14	Fam49a	12	12262139	12380965	+	12596	protein_coding	family with sequence similarity 49, member A [Source:MGI Symbol;Acc:MGI:1261783]	-	3712	4484	4367	4315	3885	3529	2876	7.56807	7.7871	8.24557	7.48986	6.16542	6.14069	6.02995
ENSMUSG00000072294	383.765	397.537	395.202	419.787	605.805	660.2	671.709	399.073	645.905	-0.69203	7.65236e-16	1.67002e-14	Klf12	14	99870632	100284679	-	6985	protein_coding	Kruppel-like factor 12 [Source:MGI Symbol;Acc:MGI:1333796]	zf-C2H2	345	418	383	442	699	695	588	1.26842	1.30904	1.30407	1.38351	2.00039	2.1808	2.22315
ENSMUSG00000074582	4480.6	4503.2	4354.44	4582.51	5359.51	5526.68	5664.97	4480.19	5517.06	-0.299596	7.94261e-16	1.73177e-14	Arfgef2	2	166805588	166898052	+	8770	protein_coding	ADP-ribosylation factor guanine nucleotide-exchange factor 2 (brefeldin A-inhibited) [Source:MGI Symbol;Acc:MGI:2139354]	-	4028	4735	4220	4825	6184	5818	4959	11.795	11.8104	11.4441	12.0288	14.0953	14.5403	14.9332
ENSMUSG00000038664	4995.62	4664.88	4611.38	4513.18	5850.05	5843.96	6004.25	4696.26	5899.42	-0.329296	8.02827e-16	1.74883e-14	Herc1	9	66350450	66508775	+	27464	protein_coding	HECT and RLD domain containing E3 ubiquitin protein ligase family member 1 [Source:MGI Symbol;Acc:MGI:2384589]	-	4491	4905	4469	4752	6750	6152	5256	4.19942	3.90677	3.87005	3.78302	4.91297	4.90965	5.05416
ENSMUSG00000000743	5112.42	5211.73	5167.55	5065.93	4015.3	4325.97	3936.58	5139.41	4092.62	0.328128	8.92549e-16	1.94249e-14	Chmp1a	8	123204264	123212763	-	3272	protein_coding	charged multivesicular body protein 1A [Source:MGI Symbol;Acc:MGI:1920159]	-	4596	5480	5008	5334	4633	4554	3446	36.0725	36.6362	36.4017	35.6423	28.3043	30.5055	27.8137
ENSMUSG00000039168	1823.16	1909.7	1893.46	1928.93	2525.49	2543.91	2357.83	1888.81	2475.74	-0.390971	8.98951e-16	1.95462e-14	Dap	15	31224314	31274341	+	1925	protein_coding	death-associated protein [Source:MGI Symbol;Acc:MGI:1918190]	-	1639	2008	1835	2031	2914	2678	2064	21.8654	22.8179	22.6713	23.0677	30.2596	30.4914	28.3163
ENSMUSG00000003153	1434.95	1460.81	1516.83	1505.34	1078.14	1088.62	1096.67	1479.48	1087.81	0.444334	9.1769e-16	1.99353e-14	Slc2a3	6	122727809	122801640	-	7245	protein_coding	solute carrier family 2 (facilitated glucose transporter), member 3 [Source:MGI Symbol;Acc:MGI:95757]	-	1290	1536	1470	1585	1244	1146	960	4.57258	4.63762	4.82558	4.78318	3.43231	3.46692	3.49937
ENSMUSG00000030701	6756.49	6799.98	6533.73	7154.42	5402.85	5507.68	4916.73	6811.15	5275.75	0.367886	9.92417e-16	2.15388e-14	Plekhb1	7	100642892	100662414	-	3713	protein_coding	pleckstrin homology domain containing, family B (evectins) member 1 [Source:MGI Symbol;Acc:MGI:1351469]	-	6074	7150	6332	7533	6234	5798	4304	42.0107	42.1234	40.5589	44.3577	33.5619	34.2256	30.6129
ENSMUSG00000075122	552.844	551.607	506.643	443.53	873.607	859.685	788.23	513.656	840.507	-0.712992	9.97419e-16	2.16275e-14	Cd80	16	38455561	38496335	+	3703	protein_coding	CD80 antigen [Source:MGI Symbol;Acc:MGI:101775]	-	497	580	491	467	1008	905	690	3.44677	3.42623	3.15354	2.75733	5.4414	5.35664	4.92099
ENSMUSG00000032184	1521.71	1576.83	1549.85	1606.02	1189.08	1138.96	1129.8	1563.6	1152.61	0.439413	1.00091e-15	2.16834e-14	Lysmd2	9	75625741	75637771	+	1543	protein_coding	LysM, putative peptidoglycan-binding, domain containing 2 [Source:MGI Symbol;Acc:MGI:1917332]	-	1368	1658	1502	1691	1372	1199	989	22.7683	23.5051	23.1512	23.9609	17.7743	17.0314	16.9273
ENSMUSG00000022469	1844.3	1799.38	1752.1	1801.66	1326.88	1317.55	1400.54	1799.36	1348.32	0.417472	1.02427e-15	2.21692e-14	Rapgef3	15	97744770	97767972	-	6336	protein_coding	Rap guanine nucleotide exchange factor (GEF) 3 [Source:MGI Symbol;Acc:MGI:2441741]	-	1658	1892	1698	1897	1531	1387	1226	6.72015	6.53204	6.37372	6.54603	4.83019	4.79799	5.11014
ENSMUSG00000032035	1427.16	1577.78	1363.09	1417.97	2023.68	1932.15	2133.93	1446.5	2029.92	-0.487526	1.0498e-15	2.27009e-14	Ets1	9	32636221	32757820	+	8476	protein_coding	E26 avian leukemia oncogene 1, 5' domain [Source:MGI Symbol;Acc:MGI:95455]	ETS	1283	1659	1321	1493	2335	2034	1868	3.88728	4.28152	3.70665	3.85119	5.50681	5.25966	5.82027
ENSMUSG00000034158	7913.35	7178.49	7878.24	6766.92	9535.15	10023.6	10769	7434.25	10109.3	-0.443385	1.06639e-15	2.30385e-14	Lrrc58	16	37868389	37888858	+	8604	protein_coding	leucine rich repeat containing 58 [Source:MGI Symbol;Acc:MGI:2443542]	-	7114	7548	7635	7125	11002	10552	9427	21.2336	19.19	21.1047	18.1055	25.5609	26.8802	28.9355
ENSMUSG00000051000	357.068	392.782	381.788	396.043	636.139	589.906	629.441	381.92	618.495	-0.693937	1.22185e-15	2.63729e-14	Fam160a1	3	85660061	85817291	-	5290	protein_coding	family with sequence similarity 160, member A1 [Source:MGI Symbol;Acc:MGI:2444746]	-	321	413	370	417	734	621	551	1.55833	1.7078	1.66347	1.72348	2.7736	2.57296	2.75076
ENSMUSG00000060550	3341.54	3535.04	3826.13	4253.9	2667.62	2580.01	2434.37	3739.15	2560.67	0.545962	1.31477e-15	2.83527e-14	H2-Q7	17	35439155	35443773	+	4265	protein_coding	histocompatibility 2, Q region locus 7 [Source:MGI Symbol;Acc:MGI:95936]	-	3004	3717	3708	4479	3078	2716	2131	18.088	19.0641	20.6772	22.9608	14.4263	13.9575	13.1954
ENSMUSG00000037625	4121.3	5696.76	4140.85	3677.41	11454	11308.9	13009.2	4409.08	11924	-1.43524	1.34296e-15	2.89342e-14	Cldn11	3	31149920	31164324	+	1870	protein_coding	claudin 11 [Source:MGI Symbol;Acc:MGI:106925]	-	3705	5990	4013	3872	13216	11905	11388	50.8811	70.0693	51.0385	45.2709	141.274	139.536	160.829
ENSMUSG00000026123	7293.76	7452.39	7647.1	7762.26	6323.25	6174.53	5967.7	7538.88	6155.16	0.292166	1.36288e-15	2.93367e-14	Plekhb2	1	34849976	34879580	+	7987	protein_coding	pleckstrin homology domain containing, family B (evectins) member 2 [Source:MGI Symbol;Acc:MGI:2385825]	-	6557	7836	7411	8173	7296	6500	5224	21.0829	21.4612	22.068	22.373	18.2602	17.8372	17.2734
ENSMUSG00000018593	104248	111438	103137	107843	125806	129482	126402	106667	127230	-0.254307	1.37729e-15	2.96198e-14	Sparc	11	55394500	55423183	-	3788	protein_coding	secreted acidic cysteine rich glycoprotein [Source:MGI Symbol;Acc:MGI:98373]	-	93718	117174	99953	113550	145160	136307	110650	635.364	676.65	627.561	655.395	766.022	788.69	771.434
ENSMUSG00000057614	419.361	397.537	410.68	340.958	639.605	638.352	677.421	392.134	651.793	-0.733886	1.40101e-15	3.01027e-14	Gnai1	5	18265135	18360355	-	3135	protein_coding	guanine nucleotide binding protein (G protein), alpha inhibiting 1 [Source:MGI Symbol;Acc:MGI:95771]	-	377	418	398	359	738	672	593	3.08826	2.91663	3.01937	2.5037	4.70569	4.69818	4.99545
ENSMUSG00000033152	813.137	1037.59	818.264	907.955	1416.15	1331.8	1502.21	894.237	1416.72	-0.661648	1.4216e-15	3.05173e-14	Podxl2	6	88842558	88875044	-	5749	protein_coding	podocalyxin-like 2 [Source:MGI Symbol;Acc:MGI:2442488]	-	731	1091	793	956	1634	1402	1315	3.26539	4.15121	3.28058	3.63573	5.68151	5.34507	6.04075
ENSMUSG00000085399	112.349	124.587	110.409	86.4267	227.069	270.73	318.719	108.443	272.172	-1.32448	1.46038e-15	3.13212e-14	Foxd2os	4	114909257	114921967	+	3224	processed_transcript	forkhead box D2, opposite strand [Source:MGI Symbol;Acc:MGI:2444065]	-	101	131	107	91	262	285	279	0.804519	0.888831	0.789331	0.617124	1.62447	1.93753	2.28542
ENSMUSG00000045092	4544	4719.09	4895.14	5124.82	3730.17	3841.51	3571.02	4820.76	3714.23	0.375997	1.51657e-15	3.2497e-14	S1pr1	3	115710433	115715072	-	3046	protein_coding	sphingosine-1-phosphate receptor 1 [Source:MGI Symbol;Acc:MGI:1096355]	-	4085	4962	4744	5396	4304	4044	3126	34.4407	35.6344	37.0412	38.7318	28.2453	29.0991	27.1029
ENSMUSG00000033207	1884.34	1732.81	2142.14	1911.83	2723.96	2706.35	3261.44	1917.78	2897.25	-0.594443	1.51921e-15	3.2524e-14	Mamdc2	19	23302609	23448322	-	3338	protein_coding	MAM domain containing 2 [Source:MGI Symbol;Acc:MGI:1918988]	-	1694	1822	2076	2013	3143	2849	2855	13.0328	11.94	14.7915	13.1851	18.8218	18.707	22.588
ENSMUSG00000034460	392.664	416.558	398.297	447.329	652.606	649.751	684.275	413.712	662.21	-0.676165	1.52653e-15	3.26512e-14	Six4	12	73099609	73113456	-	10855	protein_coding	sine oculis-related homeobox 4 [Source:MGI Symbol;Acc:MGI:106034]	Homeobox	353	438	386	471	753	684	599	0.835131	0.882647	0.845722	0.948674	1.38666	1.3811	1.45732
ENSMUSG00000021217	370.417	382.32	387.979	375.149	585.872	608.904	621.445	378.966	605.407	-0.674475	1.63449e-15	3.49287e-14	Tshz3	7	36698118	36773553	+	5456	protein_coding	teashirt zinc finger family member 3 [Source:MGI Symbol;Acc:MGI:2442819]	zf-C2H2	333	402	376	395	676	641	544	1.5674	1.61174	1.63902	1.58288	2.47672	2.57503	2.63319
ENSMUSG00000031012	3310.39	3473.22	3487.68	3380.14	4221.57	4532.11	4199.32	3412.86	4317.67	-0.339313	1.63687e-15	3.4948e-14	Cask	X	13517080	13851367	-	9145	protein_coding	calcium/calmodulin-dependent serine protein kinase (MAGUK family) [Source:MGI Symbol;Acc:MGI:1309489]	-	2976	3652	3380	3559	4871	4771	3676	8.35717	8.73554	8.79029	8.50883	10.6473	11.4347	10.6157
ENSMUSG00000052957	11254.9	11544.7	10877.9	11637.2	13623.2	13980.1	13363.3	11328.7	13655.6	-0.269512	1.65129e-15	3.5224e-14	Gas1	13	60174405	60177365	-	2961	protein_coding	growth arrest specific 1 [Source:MGI Symbol;Acc:MGI:95655]	-	10118	12139	10542	12253	15719	14717	11698	87.7538	89.6783	84.6749	90.4753	106.118	108.938	104.335
ENSMUSG00000022415	1015.59	1111.77	1106.15	1058.96	755.74	753.293	672.851	1073.12	727.295	0.559042	1.71788e-15	3.66116e-14	Syngr1	15	80091334	80119501	+	4808	protein_coding	synaptogyrin 1 [Source:MGI Symbol;Acc:MGI:1328323]	-	913	1169	1072	1115	872	793	589	4.87659	5.31854	5.30274	5.07033	3.6254	3.61499	3.23525
ENSMUSG00000018899	5469.49	5748.12	5965.18	5927.35	4650.57	4564.41	4709.96	5777.53	4641.65	0.31631	2.04499e-15	4.35436e-14	Irf1	11	53770014	53778374	+	3976	protein_coding	interferon regulatory factor 1 [Source:MGI Symbol;Acc:MGI:96590]	IRF	4917	6044	5781	6241	5366	4805	4123	31.7588	33.2522	34.5801	34.3189	26.9779	26.4877	27.3857
ENSMUSG00000031616	412.686	421.313	402.425	391.294	639.605	714.346	619.16	406.93	657.704	-0.693901	2.05593e-15	4.37103e-14	Ednra	8	77663031	77724464	-	5476	protein_coding	endothelin receptor type A [Source:MGI Symbol;Acc:MGI:105923]	-	371	443	390	412	738	752	542	1.73988	1.76963	1.69384	1.64498	2.694	3.0099	2.61393
ENSMUSG00000025584	684.103	708.529	826.519	709.459	1081.61	1094.32	1148.07	732.152	1108	-0.596889	2.05652e-15	4.37103e-14	Pde8a	7	81213596	81334533	+	4045	protein_coding	phosphodiesterase 8A [Source:MGI Symbol;Acc:MGI:1277116]	-	615	745	801	747	1248	1152	1005	3.90451	4.02884	4.7096	4.03764	6.16737	6.24212	6.56153
ENSMUSG00000006373	6644.14	6994.94	7025.93	6482	8365.14	8297.62	8994.96	6786.75	8552.57	-0.333163	2.198e-15	4.66755e-14	Pgrmc1	X	36598206	36606079	+	1857	protein_coding	progesterone receptor membrane component 1 [Source:MGI Symbol;Acc:MGI:1858305]	-	5973	7355	6809	6825	9652	8735	7874	82.602	86.639	87.205	80.3557	103.899	103.098	111.98
ENSMUSG00000025372	1822.05	1935.38	1807.82	1996.36	1392.75	1432.49	1344.56	1890.4	1389.93	0.443587	2.22349e-15	4.71742e-14	Baiap2	11	119942763	120006782	+	4992	protein_coding	brain-specific angiogenesis inhibitor 1-associated protein 2 [Source:MGI Symbol;Acc:MGI:2137336]	-	1638	2035	1752	2102	1607	1508	1177	8.42654	8.91728	8.34699	9.20627	6.43495	6.62102	6.22672
ENSMUSG00000023067	10058	10560.4	10334.1	9902.98	12547.7	12083.1	12169.6	10213.9	12266.8	-0.264323	2.32889e-15	4.93662e-14	Cdkn1a	17	29090976	29100727	+	3553	protein_coding	cyclin-dependent kinase inhibitor 1A (P21) [Source:MGI Symbol;Acc:MGI:104556]	-	9042	11104	10015	10427	14478	12720	10653	65.355	68.3639	67.0388	64.1638	81.455	78.4675	79.1834
ENSMUSG00000024383	2470.56	2414.71	2374.31	2392.4	3081.03	2981.83	3034.11	2412.99	3032.32	-0.329997	2.3321e-15	4.939e-14	Map3k2	18	32163089	32236751	+	10791	protein_coding	mitogen-activated protein kinase kinase kinase 2 [Source:MGI Symbol;Acc:MGI:1346873]	-	2221	2539	2301	2519	3555	3139	2656	5.28563	5.14688	5.07137	5.10378	6.5854	6.3757	6.50016
ENSMUSG00000034793	2274.78	2437.53	2358.83	2383.86	1878.95	1690.87	1769.52	2363.75	1779.78	0.409116	2.38523e-15	5.04699e-14	G6pc3	11	102189620	102194081	+	2226	protein_coding	glucose 6 phosphatase, catalytic, 3 [Source:MGI Symbol;Acc:MGI:1915651]	-	2045	2563	2286	2510	2168	1780	1549	23.5927	25.1864	24.4243	24.6533	19.4688	17.5264	18.3774
ENSMUSG00000028082	2825.4	2496.5	2641.56	2547.21	3405.16	3400.74	3716.1	2627.67	3507.34	-0.416485	2.38788e-15	5.04807e-14	Sh3d19	3	85971109	86130526	+	8888	protein_coding	SH3 domain protein D19 [Source:MGI Symbol;Acc:MGI:1350923]	-	2540	2625	2560	2682	3929	3580	3253	7.33904	6.46053	6.85025	6.59752	8.83654	8.8283	9.66579
ENSMUSG00000097392	992.227	935.829	996.775	935.498	1459.48	1271	1497.64	965.082	1409.37	-0.546194	2.72003e-15	5.74512e-14	D930016D06Rik	5	104525735	104554207	+	4938	lincRNA	RIKEN cDNA D930016D06 gene [Source:MGI Symbol;Acc:MGI:2442700]	-	892	984	966	985	1684	1338	1311	4.63899	4.359	4.65261	4.36125	6.81703	5.93886	7.01147
ENSMUSG00000040147	860.968	875.913	911.131	903.206	591.938	599.405	626.014	887.805	605.786	0.553249	2.76308e-15	5.83085e-14	Maob	X	16709282	16817366	-	2789	protein_coding	monoamine oxidase B [Source:MGI Symbol;Acc:MGI:96916]	-	774	921	883	951	683	631	548	7.12693	7.2236	7.52978	7.45517	4.89527	4.95882	5.18907
ENSMUSG00000018001	1942.18	1950.59	1997.68	2003.01	2492.55	2496.41	2553.18	1973.37	2514.05	-0.348737	2.77189e-15	5.84422e-14	Cyth3	5	143622447	143710250	+	9437	protein_coding	cytohesin 3 [Source:MGI Symbol;Acc:MGI:1335107]	-	1746	2051	1936	2109	2876	2628	2235	4.75138	4.75417	4.87912	4.88617	6.09199	6.10365	6.25462
ENSMUSG00000026494	946.62	932.025	843.029	993.432	1326.88	1318.5	1349.13	928.776	1331.5	-0.518884	2.79335e-15	5.8842e-14	Kif26b	1	178529125	178939200	+	14696	protein_coding	kinesin family member 26B [Source:MGI Symbol;Acc:MGI:2447076]	-	851	980	817	1046	1531	1388	1181	1.4871	1.45871	1.32219	1.55617	2.08248	2.07009	2.12231
ENSMUSG00000038894	15301.7	16265.7	15461.4	17008	12635.2	12824	11176.9	16009.2	12212	0.390335	2.85516e-15	6.00905e-14	Irs2	8	10984681	11008458	-	6323	protein_coding	insulin receptor substrate 2 [Source:MGI Symbol;Acc:MGI:109334]	-	13756	17103	14984	17908	14579	13500	9784	55.87	59.1687	56.3605	61.9227	46.0902	46.796	40.8649
ENSMUSG00000015837	27536.5	28697.8	28568	28706	24282.5	24303	22843.8	28377.1	23809.8	0.253014	3.0078e-15	6.32467e-14	Sqstm1	11	50199366	50210827	-	3356	protein_coding	sequestosome 1 [Source:MGI Symbol;Acc:MGI:107931]	-	24755	30175	27686	30225	28018	25584	19997	189.431	196.684	196.204	196.911	166.886	167.088	157.362
ENSMUSG00000033671	3401.6	3251.63	3185.35	3339.3	4011.83	4162.59	4139.92	3294.47	4104.78	-0.317138	3.15471e-15	6.62771e-14	Cep350	1	155844964	155973255	-	16520	protein_coding	centrosomal protein 350 [Source:MGI Symbol;Acc:MGI:1921331]	-	3058	3419	3087	3516	4629	4382	3624	4.75376	4.52722	4.44423	4.65334	5.6012	5.8138	5.79343
ENSMUSG00000017670	4155.79	4335.82	4165.61	4358.37	3471.9	3434.94	3449.93	4253.9	3452.26	0.301565	3.2086e-15	6.73492e-14	Elmo2	2	165288031	165326479	-	6652	protein_coding	engulfment and cell motility 2 [Source:MGI Symbol;Acc:MGI:2153045]	-	3736	4559	4037	4589	4006	3616	3020	14.4233	14.992	14.4337	15.0831	12.0382	11.9145	11.9898
ENSMUSG00000054871	163.517	213.985	168.193	157.657	351.87	407.519	340.424	175.838	366.604	-1.05914	3.25406e-15	6.82428e-14	Tmem158	9	123259053	123260764	-	1712	protein_coding	transmembrane protein 158 [Source:MGI Symbol;Acc:MGI:1919559]	-	147	225	163	166	406	429	298	2.20508	2.87489	2.2644	2.11997	4.74052	5.49226	4.59695
ENSMUSG00000027330	150.169	238.712	192.958	225.089	403.87	423.668	472.938	201.732	433.492	-1.09733	3.44403e-15	7.21627e-14	Cdc25b	2	131186949	131198497	+	3728	protein_coding	cell division cycle 25B [Source:MGI Symbol;Acc:MGI:99701]	-	135	251	187	237	466	446	414	0.929967	1.47279	1.19299	1.38995	2.4987	2.62215	2.9328
ENSMUSG00000031924	14445.1	14825.9	14697.8	14619.4	12798.2	12402.3	12173	14647	12457.8	0.233272	3.56934e-15	7.47221e-14	Cyb5b	8	107150640	107187471	+	4374	protein_coding	cytochrome b5 type B [Source:MGI Symbol;Acc:MGI:1913677]	-	12986	15589	14244	15393	14767	13056	10656	76.2441	77.9619	77.4504	76.9432	67.4866	65.4228	64.3388
ENSMUSG00000054675	290.327	332.866	347.736	306.767	511.338	552.858	587.174	319.424	550.457	-0.782093	3.60563e-15	7.54151e-14	Tmem119	5	113793729	113800516	-	2315	protein_coding	transmembrane protein 119 [Source:MGI Symbol;Acc:MGI:2385228]	-	261	350	337	323	590	582	514	2.89534	3.30719	3.46218	3.05054	5.09454	5.51023	5.86367
ENSMUSG00000037990	241.383	261.538	289.952	263.079	464.537	438.867	506.066	263.988	469.824	-0.829031	3.78843e-15	7.91684e-14	Sh3rf3	10	58813359	59138916	+	7242	protein_coding	SH3 domain containing ring finger 3 [Source:MGI Symbol;Acc:MGI:2444637]	-	217	275	281	277	536	462	443	0.769504	0.830648	0.922822	0.836271	1.47948	1.39824	1.61548
ENSMUSG00000033540	2747.53	2986.28	2778.8	3000.24	2262.89	2189.58	2162.49	2878.21	2204.99	0.38443	3.89749e-15	8.13755e-14	Idua	5	108660331	108684557	+	4204	protein_coding	iduronidase, alpha-L [Source:MGI Symbol;Acc:MGI:96418]	-	2470	3140	2693	3159	2611	2305	1893	15.0884	16.3384	15.235	16.4291	12.415	12.0173	11.8917
ENSMUSG00000032380	329.259	347.132	302.335	300.119	177.668	132.04	153.076	319.711	154.262	1.04849	4.11529e-15	8.58472e-14	Dapk2	9	66158223	66272242	+	3512	protein_coding	death-associated protein kinase 2 [Source:MGI Symbol;Acc:MGI:1341297]	-	296	365	293	316	205	139	134	2.16445	2.27343	1.98419	1.96724	1.16682	0.867478	1.00765
ENSMUSG00000020929	6341.58	6443.34	6288.15	6412.67	5256.38	5442.14	5152.05	6371.43	5283.52	0.269834	4.3411e-15	9.04779e-14	Eftud2	11	102838473	102880985	-	8395	protein_coding	elongation factor Tu GTP binding domain containing 2 [Source:MGI Symbol;Acc:MGI:1336880]	-	5701	6775	6094	6752	6065	5729	4510	17.4397	17.6535	17.2644	17.5848	14.4416	14.9574	14.1877
ENSMUSG00000028497	1527.27	1434.18	1501.35	1416.07	1888.48	2023.35	1976.29	1469.72	1962.71	-0.417619	4.34811e-15	9.05442e-14	Hacd4	4	88396144	88438928	-	6756	protein_coding	3-hydroxyacyl-CoA dehydratase 4 [Source:MGI Symbol;Acc:MGI:1914025]	-	1373	1508	1455	1491	2179	2130	1730	5.21904	4.88264	5.12205	4.82518	6.44721	6.91016	6.7626
ENSMUSG00000027365	3897.72	3723.34	3849.86	3706.85	4659.24	4583.4	4835.62	3794.44	4692.75	-0.30643	4.36473e-15	9.08101e-14	Trpm7	2	126791565	126876230	-	11315	protein_coding	transient receptor potential cation channel, subfamily M, member 7 [Source:MGI Symbol;Acc:MGI:1929996]	-	3504	3915	3731	3903	5376	4825	4233	7.95279	7.56868	7.84225	7.54171	9.49749	9.34632	9.87987
ENSMUSG00000060935	1675.22	1549.25	1687.09	1497.75	2105.15	2201.93	2193.33	1602.33	2166.81	-0.43597	4.42261e-15	9.19336e-14	Tmem263	10	85102627	85120618	+	4014	protein_coding	transmembrane protein 263 [Source:MGI Symbol;Acc:MGI:2143652]	-	1506	1629	1635	1577	2429	2318	1920	9.63513	8.87741	9.68747	8.58974	12.0963	12.6571	12.6323
ENSMUSG00000006931	1547.3	1573.03	1610.73	1523.39	2035.82	2030	2033.4	1563.61	2033.07	-0.378887	4.54269e-15	9.43466e-14	P3h4	11	100408456	100414836	-	2178	protein_coding	prolyl 3-hydroxylase family member 4 (non-enzymatic) [Source:MGI Symbol;Acc:MGI:1913430]	-	1391	1654	1561	1604	2349	2137	1780	16.4013	16.6119	17.0457	16.1017	21.559	21.5053	21.5834
ENSMUSG00000091387	919.924	903.493	831.678	850.97	620.539	551.908	551.761	876.516	574.736	0.606225	4.60945e-15	9.56492e-14	Gcnt4	13	96924689	96950906	+	5087	protein_coding	glucosaminyl (N-acetyl) transferase 4, core 2 (beta-1,6-N-acetylglucosaminyltransferase) [Source:MGI Symbol;Acc:MGI:2684919]	-	827	950	806	896	716	581	483	4.17497	4.08512	3.76828	3.85099	2.81356	2.5033	2.50751
ENSMUSG00000002732	688.552	673.34	677.931	630.63	1000.14	937.579	979.004	667.613	972.242	-0.543265	4.80372e-15	9.95929e-14	Fkbp7	2	76663044	76673116	-	1485	protein_coding	FK506 binding protein 7 [Source:MGI Symbol;Acc:MGI:1336879]	-	619	708	657	664	1154	987	857	10.7047	10.4292	10.5223	9.77614	15.534	14.5676	15.2409
ENSMUSG00000025964	263.63	208.279	299.239	269.727	475.804	495.863	494.643	260.219	488.77	-0.910623	5.11645e-15	1.05984e-13	Adam23	1	63445891	63596276	+	17907	protein_coding	a disintegrin and metallopeptidase domain 23 [Source:MGI Symbol;Acc:MGI:1345162]	-	237	219	290	284	549	522	433	0.339888	0.267525	0.385164	0.346754	0.612849	0.638919	0.63859
ENSMUSG00000055652	1301.46	1364.75	1259.9	1316.34	958.541	965.127	911.605	1310.61	945.091	0.470858	5.24446e-15	1.0854e-13	Klhl25	7	75848310	75874131	+	3856	protein_coding	kelch-like 25 [Source:MGI Symbol;Acc:MGI:2668031]	-	1170	1435	1221	1386	1106	1016	798	7.79217	8.14062	7.53093	7.85872	5.73353	5.77503	5.46542
ENSMUSG00000025591	1357.08	1274.4	1373.4	1278.36	2099.08	1697.52	2135.07	1320.81	1977.23	-0.581957	5.35747e-15	1.10782e-13	Tma16	8	66473118	66486530	-	7641	protein_coding	translation machinery associated 16 [Source:MGI Symbol;Acc:MGI:1913532]	-	1220	1340	1331	1346	2422	1787	1869	4.10034	3.83617	4.14284	3.85142	6.33619	5.12593	6.45976
ENSMUSG00000022982	7289.31	7650.21	7574.87	7638.79	6428.99	5976	6035.1	7538.3	6146.7	0.294145	5.44714e-15	1.12538e-13	Sod1	16	90220754	90226329	+	3970	protein_coding	superoxide dismutase 1, soluble [Source:MGI Symbol;Acc:MGI:98351]	-	6553	8044	7341	8043	7418	6291	5283	42.3896	44.3225	43.9779	44.2949	37.3508	34.7318	35.1437
ENSMUSG00000000253	802.013	664.781	665.549	748.398	436.804	425.568	460.372	720.185	440.914	0.708296	5.48055e-15	1.13129e-13	Gmpr	13	45507444	45553800	+	2323	protein_coding	guanosine monophosphate reductase [Source:MGI Symbol;Acc:MGI:1913605]	-	721	699	645	788	504	448	403	7.97069	6.58219	6.6036	7.41656	4.33696	4.22695	4.58156
ENSMUSG00000073557	2475.01	2561.17	2367.08	2439.89	3218.83	3049.27	3437.37	2460.79	3235.15	-0.393677	5.56465e-15	1.14765e-13	Ppp1r12b	1	134754658	134955942	-	14983	protein_coding	protein phosphatase 1, regulatory subunit 12B [Source:MGI Symbol;Acc:MGI:1916417]	-	2225	2693	2294	2569	3714	3210	3009	3.81365	3.9317	3.64137	3.74879	4.95504	4.69574	5.30372
ENSMUSG00000020614	112.349	155.02	103.186	100.673	309.403	250.781	305.011	117.807	288.398	-1.28917	5.78958e-15	1.193e-13	Fam20a	11	109669749	109722279	-	3634	protein_coding	family with sequence similarity 20, member A [Source:MGI Symbol;Acc:MGI:2388266]	-	101	163	100	106	357	264	267	0.71375	0.981173	0.654463	0.637744	1.96376	1.59227	1.94037
ENSMUSG00000029162	849.845	827.41	864.698	896.558	583.272	595.605	573.466	859.628	584.114	0.557012	6.34459e-15	1.30622e-13	Khk	5	30921431	30931248	+	1797	protein_coding	ketohexokinase [Source:MGI Symbol;Acc:MGI:1096353]	-	764	870	838	944	673	627	502	10.9183	10.5904	11.0909	11.4855	7.48637	7.64746	7.37756
ENSMUSG00000046841	4888.83	5009.16	5032.37	5173.25	6215.79	6056.74	5992.83	5025.9	6088.45	-0.276769	6.40745e-15	1.31802e-13	Ckap4	10	84526305	84534062	-	3089	protein_coding	cytoskeleton-associated protein 4 [Source:MGI Symbol;Acc:MGI:2444926]	-	4395	5267	4877	5447	7172	6376	5246	36.5385	37.2982	37.5496	38.5536	46.4116	45.2406	44.8505
ENSMUSG00000060572	213.574	210.181	184.703	201.346	407.337	338.175	444.379	202.451	396.63	-0.968308	6.53423e-15	1.34293e-13	Mfap2	4	141010418	141015984	+	1211	protein_coding	microfibrillar-associated protein 2 [Source:MGI Symbol;Acc:MGI:99559]	-	192	221	179	212	470	356	389	4.07162	3.992	3.51544	3.82752	7.75814	6.44323	8.48326
ENSMUSG00000026676	270.304	252.978	231.136	237.436	476.671	505.362	396.4	247.964	459.477	-0.893957	6.71251e-15	1.37837e-13	Ccdc3	2	5137776	5230878	+	2670	protein_coding	coiled-coil domain containing 3 [Source:MGI Symbol;Acc:MGI:1921436]	-	243	266	224	250	550	532	347	2.33725	2.17928	1.99529	2.04717	4.11771	4.36715	3.43222
ENSMUSG00000020388	3867.68	4138	4152.2	4358.37	3147.76	3319.05	2987.28	4129.06	3151.36	0.389551	6.71836e-15	1.37837e-13	Pdlim4	11	54054928	54069014	-	2560	protein_coding	PDZ and LIM domain 4 [Source:MGI Symbol;Acc:MGI:1353470]	-	3477	4351	4024	4589	3632	3494	2615	34.8798	37.1785	37.3842	39.1926	28.3602	29.9144	26.9767
ENSMUSG00000036067	4604.07	5058.61	4978.72	5242.59	3945.1	3458.69	3785.79	4971	3729.86	0.414675	6.88764e-15	1.41188e-13	Slc2a6	2	27021363	27027998	-	3211	protein_coding	solute carrier family 2 (facilitated glucose transporter), member 6 [Source:MGI Symbol;Acc:MGI:2443286]	-	4139	5319	4825	5520	4552	3641	3314	33.1028	36.2353	35.7378	37.5859	28.3378	24.853	27.2565
ENSMUSG00000001794	20863.5	22460.8	21545.2	22080.6	17783.3	18662.3	17872.3	21737.5	18105.9	0.263825	7.00854e-15	1.43541e-13	Capns1	7	30186936	30198811	-	2477	protein_coding	calpain, small subunit 1 [Source:MGI Symbol;Acc:MGI:88266]	-	18756	23617	20880	23249	20519	19646	15645	194.457	208.565	200.482	205.213	165.59	173.839	166.804
ENSMUSG00000052504	70.0788	66.5732	94.931	65.5323	186.335	184.286	242.181	74.2788	204.267	-1.45745	7.12862e-15	1.45874e-13	Epha3	16	63543534	63864175	-	8692	protein_coding	Eph receptor A3 [Source:MGI Symbol;Acc:MGI:99612]	-	63	70	92	69	215	194	212	0.186136	0.176166	0.251732	0.173562	0.494451	0.489193	0.64413
ENSMUSG00000019970	1598.46	1688.11	1520.96	1427.46	2071.35	2213.33	2202.47	1558.75	2162.39	-0.471864	7.41006e-15	1.51502e-13	Sgk1	10	21882184	21999903	+	4903	protein_coding	serum/glucocorticoid regulated kinase 1 [Source:MGI Symbol;Acc:MGI:1340062]	-	1437	1775	1474	1503	2390	2330	1928	7.5267	7.91916	7.15	6.70228	9.74406	10.4158	10.3849
ENSMUSG00000039680	2087.9	2150.31	1976.01	2281.28	1426.55	1602.53	1555.9	2123.88	1528.32	0.476139	7.44769e-15	1.5214e-13	Mrps6	16	92058270	92112227	+	1533	protein_coding	mitochondrial ribosomal protein S6 [Source:MGI Symbol;Acc:MGI:2153111]	-	1877	2261	1915	2402	1646	1687	1362	31.4436	32.2627	29.7096	34.2576	21.4631	24.1196	23.4635
ENSMUSG00000034341	8725.37	9730.15	9107.18	9501.24	7365.86	7607.98	7389.94	9265.99	7454.59	0.314099	8.37093e-15	1.70852e-13	Wbp2	11	116078573	116086995	-	3177	protein_coding	WW domain binding protein 2 [Source:MGI Symbol;Acc:MGI:104709]	-	7844	10231	8826	10004	8499	8009	6469	63.406	70.4439	66.0719	68.8466	53.4755	55.2534	53.7746
ENSMUSG00000001986	3357.11	3455.15	3574.36	3224.38	4225.04	4507.41	4287.28	3402.75	4339.91	-0.351091	8.47697e-15	1.72867e-13	Gria3	X	41400854	41678601	+	9859	protein_coding	glutamate receptor, ionotropic, AMPA3 (alpha 3) [Source:MGI Symbol;Acc:MGI:95810]	-	3018	3633	3464	3395	4875	4745	3753	7.86133	8.06075	8.35632	7.52892	9.8843	10.5488	10.0532
ENSMUSG00000031618	632.934	699.97	696.505	692.363	953.341	1021.17	1004.14	680.443	992.884	-0.54332	8.77649e-15	1.78821e-13	Nr3c2	8	76899442	77245012	+	6474	protein_coding	nuclear receptor subfamily 3, group C, member 2 [Source:MGI Symbol;Acc:MGI:99459]	ESR-like	569	736	675	729	1100	1075	879	2.25709	2.48684	2.47971	2.46196	3.39644	3.63943	3.5857
ENSMUSG00000020220	4966.7	4943.54	4583.52	5074.48	6076.25	6049.14	6092.22	4892.06	6072.54	-0.311676	8.96165e-15	1.82436e-13	Vps13d	4	144972622	145195005	-	24771	protein_coding	vacuolar protein sorting 13D [Source:MGI Symbol;Acc:MGI:2448530]	-	4465	5198	4442	5343	7011	6368	5333	4.62901	4.59024	4.26486	4.71593	5.65771	5.63453	5.68572
ENSMUSG00000019803	3245.87	3521.72	3250.35	3646.07	2600.02	2653.15	2400.1	3416	2551.09	0.420751	8.98259e-15	1.82705e-13	Nr2e1	10	42561963	42583632	-	3711	protein_coding	nuclear receptor subfamily 2, group E, member 1 [Source:MGI Symbol;Acc:MGI:1100526]	RXR-like	2918	3703	3150	3839	3000	2793	2101	20.1932	21.8276	20.1878	22.6179	16.1597	16.496	14.9518
ENSMUSG00000001988	434.934	507.858	448.859	538.505	786.073	883.433	740.25	482.539	803.252	-0.734269	9.30899e-15	1.89181e-13	Npas1	7	16455721	16477728	-	3009	protein_coding	neuronal PAS domain protein 1 [Source:MGI Symbol;Acc:MGI:109205]	-	391	534	435	567	907	930	648	3.33706	3.88206	3.43825	4.1199	6.02545	6.77421	5.68735
ENSMUSG00000024033	1269.21	1127.94	1055.59	1107.4	1787.08	1785.87	1522.77	1140.03	1698.57	-0.577582	9.34819e-15	1.89815e-13	Rsph1	17	31255019	31277356	-	1164	protein_coding	radial spoke head 1 homolog (Chlamydomonas) [Source:MGI Symbol;Acc:MGI:1194909]	-	1141	1186	1023	1166	2062	1880	1333	25.1734	22.2882	20.9022	21.9014	35.4111	35.4	30.2437
ENSMUSG00000027750	233.596	245.37	232.168	180.451	413.404	417.019	431.813	222.896	420.745	-0.91731	9.45833e-15	1.91886e-13	Postn	3	54361109	54391037	+	8702	protein_coding	periostin, osteoblast specific factor [Source:MGI Symbol;Acc:MGI:1926321]	-	210	258	225	190	477	439	378	0.619741	0.64855	0.614941	0.477376	1.09573	1.10572	1.14718
ENSMUSG00000037926	2063.43	2135.1	2068.88	2168.26	2668.49	2916.28	2660.56	2108.92	2748.44	-0.382013	1.03404e-14	2.09602e-13	Ssh2	11	77216287	77460220	+	18519	protein_coding	slingshot protein phosphatase 2 [Source:MGI Symbol;Acc:MGI:2679255]	-	1855	2245	2005	2283	3079	3070	2329	2.57239	2.6518	2.57494	2.69534	3.3235	3.63345	3.32131
ENSMUSG00000035105	3018.95	3484.63	2948.02	3055.33	4149.64	4114.14	4342.12	3126.73	4201.96	-0.425605	1.08112e-14	2.18957e-13	Egln3	12	54178981	54203860	-	2662	protein_coding	egl-9 family hypoxia-inducible factor 3 [Source:MGI Symbol;Acc:MGI:1932288]	-	2714	3664	2857	3217	4788	4331	3801	26.1825	30.1086	25.5254	26.4222	35.9542	35.6597	37.7092
ENSMUSG00000032717	261.405	292.922	243.519	245.034	435.937	474.014	470.653	260.72	460.201	-0.818017	1.09961e-14	2.2251e-13	Mdfi	17	47815328	47834691	-	3092	protein_coding	MyoD family inhibitor [Source:MGI Symbol;Acc:MGI:107687]	-	235	308	236	258	503	499	412	1.95181	2.17898	1.81528	1.82434	3.25187	3.53719	3.51897
ENSMUSG00000063406	3630.75	3428.52	3682.7	3590.98	4520.57	4454.21	4337.55	3583.24	4437.44	-0.30928	1.1053e-14	2.23471e-13	Tmed5	5	108106366	108132620	-	7688	protein_coding	transmembrane p24 trafficking protein 5 [Source:MGI Symbol;Acc:MGI:1921586]	-	3264	3605	3569	3781	5216	4689	3797	10.903	10.2573	11.0409	10.7527	13.5621	13.3679	13.0432
ENSMUSG00000002968	6990.08	7474.27	6968.14	7624.54	5639.45	5988.35	5378.24	7264.26	5668.68	0.357628	1.11025e-14	2.24279e-13	Med25	7	44876765	44892712	-	7629	protein_coding	mediator complex subunit 25 [Source:MGI Symbol;Acc:MGI:1922863]	-	6284	7859	6753	8028	6507	6304	4708	21.1533	22.5342	21.0523	23.0073	17.0497	18.1112	16.2977
ENSMUSG00000027678	2908.83	2750.42	2797.37	2841.63	3572.43	3420.69	3628.14	2824.56	3540.42	-0.325861	1.11353e-14	2.2475e-13	Ncoa3	2	165992636	166073242	+	7895	protein_coding	nuclear receptor coactivator 3 [Source:MGI Symbol;Acc:MGI:1276535]	-	2615	2892	2711	2992	4122	3601	3176	8.50608	8.01288	8.16672	8.28582	10.4366	9.99698	10.6239
ENSMUSG00000032740	2255.87	2157.92	2093.64	2186.31	2702.29	2788.99	2929.02	2173.44	2806.77	-0.368123	1.20403e-14	2.4281e-13	Ccdc88a	11	29373658	29510808	+	10891	protein_coding	coiled coil domain containing 88A [Source:MGI Symbol;Acc:MGI:1925177]	-	2028	2269	2029	2302	3118	2936	2564	4.782	4.55732	4.43082	4.62129	5.72285	5.90862	6.21738
ENSMUSG00000027177	6667.5	6729.6	6482.14	6613.07	7710.8	7925.25	8077.64	6623.08	7904.56	-0.254718	1.24755e-14	2.51371e-13	Hipk3	2	104426481	104494446	-	7987	protein_coding	homeodomain interacting protein kinase 3 [Source:MGI Symbol;Acc:MGI:1314882]	-	5994	7076	6282	6963	8897	8343	7071	19.2727	19.3797	18.7062	19.0607	22.2671	22.8948	23.3805
ENSMUSG00000020496	5902.19	6465.21	6090.03	6456.36	4973.84	5049.82	5012.68	6228.45	5012.12	0.313941	1.28414e-14	2.58523e-13	Rnf187	11	58932288	58938916	-	1949	protein_coding	ring finger protein 187 [Source:MGI Symbol;Acc:MGI:1914224]	-	5306	6798	5902	6798	5739	5316	4388	69.9142	76.2978	72.0207	76.2597	58.8611	59.7821	59.4583
ENSMUSG00000032648	62.2923	71.3284	54.6885	51.2862	190.668	137.74	215.906	59.8988	181.438	-1.59605	1.33375e-14	2.68282e-13	Pygm	19	6384399	6398459	+	3218	protein_coding	muscle glycogen phosphorylase [Source:MGI Symbol;Acc:MGI:97830]	-	56	75	53	54	220	145	189	0.446902	0.509821	0.391706	0.366888	1.3666	0.987597	1.55108
ENSMUSG00000038602	2406.04	2476.52	2512.58	2592.8	1896.28	2008.15	1828.92	2496.98	1911.12	0.385281	1.36711e-14	2.74759e-13	Slc35f1	10	52690533	53111622	+	4941	protein_coding	solute carrier family 35, member F1 [Source:MGI Symbol;Acc:MGI:2139810]	-	2163	2604	2435	2730	2188	2114	1601	11.2422	11.5284	11.7207	12.0802	8.8519	9.37752	8.55724
ENSMUSG00000069072	215.798	280.559	179.543	166.205	482.737	439.817	467.226	210.526	463.26	-1.13726	1.3792e-14	2.76953e-13	Slc7a14	3	31202858	31310378	-	9829	protein_coding	solute carrier family 7 (cationic amino acid transporter, y+ system), member 14 [Source:MGI Symbol;Acc:MGI:3040688]	-	194	295	174	175	557	463	409	0.506877	0.656531	0.421027	0.389273	1.13279	1.03245	1.09893
ENSMUSG00000040943	2050.08	1802.23	1918.23	1872.89	2619.96	2422.32	2698.26	1910.86	2580.18	-0.433553	1.4294e-14	2.86789e-13	Tet2	3	133463679	133545139	-	16870	protein_coding	tet methylcytosine dioxygenase 2 [Source:MGI Symbol;Acc:MGI:2443298]	-	1843	1895	1859	1972	3023	2550	2362	2.80556	2.45718	2.6208	2.55575	3.58201	3.31301	3.69762
ENSMUSG00000040711	18000.2	18488.3	17841.9	18835.3	15786.5	15434.4	15531.6	18291.4	15584.2	0.23114	1.43888e-14	2.88447e-13	Sh3pxd2b	11	32347820	32428173	+	9709	protein_coding	SH3 and PX domains 2B [Source:MGI Symbol;Acc:MGI:2442062]	-	16182	19440	17291	19832	18215	16248	13596	42.8023	43.799	42.3561	44.6599	37.5024	36.6795	36.9823
ENSMUSG00000060671	2339.3	2349.08	2261.83	2246.14	2905.96	2829.84	3018.12	2299.09	2917.97	-0.343342	1.51987e-14	3.04426e-13	Atp8b2	3	89939481	89963508	-	8561	protein_coding	ATPase, class I, type 8B, member 2 [Source:MGI Symbol;Acc:MGI:1859660]	-	2103	2470	2192	2365	3353	2979	2642	6.30848	6.31125	6.08956	6.03994	7.82912	7.62683	8.15015
[truncated: 30,421 more rows]

## Sheet: A2AvsCT_DEG
Gene_ID	A2A000_1	A2A000_2	A2A000_3	A2A000_4	C00000_1	C00000_2	C00000_3	A2A	CT	log2FoldChange	antilog|FC|	pvalue	padj	GeneName	gene_chr	gene_start	gene_end	gene_strand	gene_length	gene_biotype	gene_description	tf_family	A2A000_1_count	A2A000_2_count	A2A000_3_count	A2A000_4_count	C00000_1_count	C00000_2_count	C00000_3_count	A2A000_1_fpkm	A2A000_2_fpkm	A2A000_3_fpkm	A2A000_4_fpkm	C00000_1_fpkm	C00000_2_fpkm	C00000_3_fpkm
[truncated: 2,023 more rows]
