# Supplementary material for: Differential Gene Expression in Activated Microglia Treated with Adenosine A2A Receptor Antagonists Highlights Olfactory Receptor 56 and T-Cell Activation GTPase-Activating Protein 1 as Potential Biomarkers of the Polarization of Activated Microglia
Source: Cells. 2023 Sep 5;12(18):2213. doi: 10.3390/cells12182213 (PMC10526142; doi:10.3390/cells12182213)
Supplement: Supplementary file 1 [file cells-12-02213-s001.zip › Supplementary_Table_S2_Lillo_Cells.xlsx]

## Sheet: A2AA3vsCT_DEG
Gene_ID	A2AA30_1	A2AA30_2	A2AA30_3	A2AA30_4	C00000_1	C00000_2	C00000_3	A2AA3	CT	log2FoldChange	antilog|FC|	pvalue	padj	GeneName	gene_chr	gene_start	gene_end	gene_strand	gene_length	gene_biotype	gene_description	tf_family	A2AA30_1_count	A2AA30_2_count	A2AA30_3_count	A2AA30_4_count	C00000_1_count	C00000_2_count	C00000_3_count	A2AA30_1_fpkm	A2AA30_2_fpkm	A2AA30_3_fpkm	A2AA30_4_fpkm	C00000_1_fpkm	C00000_2_fpkm	C00000_3_fpkm
ENSMUSG00000038253	38.096	1.08342	3.62326	1.86929	0	0	0	11.168	0	5.9997	63.9869	0.00588464	0.0271808	Hoxa5	6	52201754	52204587	-	1877	protein_coding	homeobox A5 [Source:MGI Symbol;Acc:MGI:96177]	Homeobox	30	1	4	2	0	0	0	0.485849	0.0138618	0.0461883	0.0238298	0	0	0
ENSMUSG00000114608	372.07	301.191	278.085	339.276	3.33805	6.40114	8.80831	322.656	6.1825	5.7563	54.0527	9.1121e-58	1.61729e-55	Gm36161	13	120010390	120018931	+	1509	lincRNA	predicted gene, 36161 [Source:MGI Symbol;Acc:MGI:5595320]	-	293	278	307	363	4	7	8	5.90232	4.79337	4.40946	5.37986	0.0529877	0.101673	0.14001
ENSMUSG00000038115	121.907	141.928	136.778	101.876	0	5.48669	2.20208	125.622	2.56292	5.64695	50.1075	1.5224e-24	6.93853e-23	Ano2	6	125690419	126040126	+	5385	protein_coding	anoctamin 2 [Source:MGI Symbol;Acc:MGI:2387214]	-	96	131	151	109	0	6	2	0.541913	0.632952	0.607754	0.452683	0	0.024421	0.00980848
ENSMUSG00000084401	5.07946	6.50053	8.15234	12.1504	0	0	0	7.97068	0	5.53222	46.277	9.81308e-05	0.000775912	Gm12586	11	121856773	121861227	+	1316	unprocessed_pseudogene	predicted gene 12586 [Source:MGI Symbol;Acc:MGI:3649692]	-	4	6	9	13	0	0	0	0.0923949	0.118626	0.148225	0.220923	0	0	0
ENSMUSG00000116618	21.5877	23.8353	8.15234	33.6472	0.834513	0	1.10104	21.8056	0.645184	5.11812	34.7302	8.88957e-06	8.63948e-05	AC122413.1	17	6948446	6957196	+	667	antisense	novel transcript, antisense to Tagap1	-	17	22	9	36	1	0	1	0.77476	0.858187	0.292451	1.20706	0.0299694	0	0.0395942
ENSMUSG00000040328	0	0	2.71745	4.67323	74.2717	59.4391	77.0727	1.84767	70.2612	-5.11001	34.5355	2.90704e-17	8.85126e-16	Olfr56	11	48978889	49135387	+	4537	protein_coding	olfactory receptor 56 [Source:MGI Symbol;Acc:MGI:1333785]	-	0	0	3	5	89	65	70	0	0	0.0143314	0.0246465	0.392126	0.314009	0.407462
ENSMUSG00000079492	233.655	261.105	212.867	234.596	10.0142	5.48669	5.50519	235.556	7.00201	5.03737	32.8397	7.88581e-51	1.04336e-48	Gm11127	17	36055816	36058371	-	1344	protein_coding	predicted gene 11127 [Source:MGI Symbol;Acc:MGI:3779381]	-	184	241	235	251	12	6	5	4.16162	4.66555	3.7897	4.17665	0.178479	0.0978475	0.098249
ENSMUSG00000030017	165.082	219.935	212.867	130.85	4666.6	4040.03	4574.82	182.183	4427.15	-4.60264	24.2959	1.60789e-119	1.59554e-116	Reg3g	6	78466269	78468872	-	2114	protein_coding	regenerating islet-derived 3 gamma [Source:MGI Symbol;Acc:MGI:109406]	-	130	203	235	140	5592	4418	4155	1.86931	2.49848	2.40935	1.48107	52.8769	45.8056	51.9067
ENSMUSG00000095280	0	0	1.81163	0	2.50354	10.0589	24.2229	0.452908	12.2618	-4.57182	23.7823	0.00057132	0.00370323	Gm21738	14	19415857	19418930	-	681	protein_coding	predicted gene, 21738 [Source:MGI Symbol;Acc:MGI:5433902]	-	0	0	2	0	3	11	22	0	0	0.063653	0	0.0880599	0.354033	0.853165
ENSMUSG00000095029	7.61919	2.16684	11.7756	10.2811	0.834513	0	0	7.96068	0.278171	4.56739	23.7094	0.00145818	0.0083949	Gm36079	13	120026439	120027011	-	573	protein_coding	predicted gene, 36079 [Source:MGI Symbol;Acc:MGI:5595238]	-	6	2	13	11	1	0	0	0.318303	0.0908156	0.491728	0.429331	0.0348859	0	0
ENSMUSG00000116921	12.6987	11.9176	11.7756	23.3661	0	0	2.20208	14.9395	0.734026	4.55038	23.4315	9.64247e-05	0.000763952	AC183097.3	17	6354689	6355526	-	838	processed_pseudogene	fibrillarin (Fbl) pseudogene	-	10	11	13	25	0	0	2	0.362744	0.341534	0.336229	0.66719	0	0	0.0630294
ENSMUSG00000024517	0	2.16684	1.81163	0.934645	13.3522	41.1502	29.7281	1.22828	28.0768	-4.45529	21.9369	1.04793e-07	1.41377e-06	Grp	18	65872820	65886579	+	1059	protein_coding	gastrin releasing peptide [Source:MGI Symbol;Acc:MGI:95833]	-	0	2	2	1	16	45	27	0	0.0491382	0.0409327	0.0211182	0.302015	0.931353	0.673326
ENSMUSG00000095609	411.436	382.448	402.182	417.786	23.3664	18.289	20.9197	403.463	20.8584	4.26941	19.285	4.79507e-94	2.49241e-91	Gm21188	13	120034605	120052194	-	4572	protein_coding	predicted gene, 21188 [Source:MGI Symbol;Acc:MGI:5434543]	-	324	353	444	447	28	20	19	2.15418	2.00888	2.10481	2.18653	0.122421	0.0958786	0.10975
ENSMUSG00000091345	467.31	403.033	533.525	468.257	6739.53	8715.6	9067.06	468.031	8174.06	-4.12513	17.4497	2.03717e-187	7.41225e-184	Col6a5	9	105856078	105960643	-	9413	protein_coding	collagen, type VI, alpha 5 [Source:MGI Symbol;Acc:MGI:3648134]	-	368	372	589	501	8076	9531	8235	1.1884	1.02825	1.3562	1.19032	17.1503	22.1926	23.1043
ENSMUSG00000028172	3.8096	0	4.52908	6.54252	66.761	57.6102	52.8499	3.7203	59.0737	-3.95083	15.4639	4.62532e-15	1.21951e-13	Tacr3	3	134829007	134934579	+	3762	protein_coding	tachykinin receptor 3 [Source:MGI Symbol;Acc:MGI:892968]	-	3	0	5	7	80	63	48	0.0242408	0	0.0288063	0.0416134	0.425085	0.367045	0.336961
ENSMUSG00000110341	21.5877	15.1679	13.5872	26.1701	0.834513	2.74334	0	19.1282	1.19262	3.94553	15.4072	8.50654e-06	8.30901e-05	Gm45424	8	85599832	85603131	+	3300	TEC	predicted gene 45424 [Source:MGI Symbol;Acc:MGI:5791260]	-	17	14	15	28	1	3	0	0.156595	0.110382	0.0985176	0.189757	0.00605745	0.0199253	0
ENSMUSG00000087117	0	0	2.71745	0.934645	15.8557	16.4601	11.0104	0.913023	14.4421	-3.85349	14.455	9.68803e-05	0.000766858	Gm11523	11	96862997	96873954	-	1095	processed_transcript	predicted gene 11523 [Source:MGI Symbol;Acc:MGI:3651808]	-	0	0	3	1	19	18	10	0	0	0.0593804	0.0204239	0.346852	0.360293	0.241181
ENSMUSG00000050092	20.3178	5.41711	5.43489	4.67323	106.818	140.825	102.397	8.96077	116.68	-3.78691	13.803	1.28247e-23	5.61076e-22	Sprr2b	3	92316620	92318085	+	784	protein_coding	small proline-rich protein 2B [Source:MGI Symbol;Acc:MGI:1330352]	-	16	5	6	5	128	154	93	0.620366	0.165935	0.165871	0.142629	3.26361	4.30529	3.13274
ENSMUSG00000045010	0	7.58395	19.0221	6.54252	0	1.8289	0	8.28715	0.609632	3.75588	13.5093	0.00777532	0.0341673	Gm4779	X	101790053	101794423	-	2364	protein_coding	predicted gene 4779 [Source:MGI Symbol;Acc:MGI:3646776]	-	0	7	21	7	0	2	0	0	0.0770435	0.192534	0.0662223	0	0.018543	0
ENSMUSG00000003477	30.4768	41.17	39.8559	29.9087	494.866	396.87	511.983	35.3528	467.907	-3.72028	13.18	6.66668e-94	3.30773e-91	Inmt	6	55170626	55175043	-	1600	protein_coding	indolethylamine N-methyltransferase [Source:MGI Symbol;Acc:MGI:102963]	-	24	38	44	32	593	434	465	0.455969	0.617944	0.596031	0.447284	7.40865	5.94522	7.67521
ENSMUSG00000107902	1.26987	1.08342	4.52908	2.80394	25.8699	37.4924	28.627	2.42157	30.6631	-3.59664	12.0975	2.05954e-08	3.06071e-07	Gm32592	6	98121796	98248611	+	3124	antisense	predicted gene, 32592 [Source:MGI Symbol;Acc:MGI:5591751]	-	1	1	5	3	31	41	26	0.00973045	0.00832864	0.0346893	0.0214765	0.19836	0.287654	0.219796
ENSMUSG00000033082	1.26987	3.25026	0.905815	0.934645	16.6903	9.14448	30.8291	1.59015	18.8879	-3.58857	12.0301	2.30312e-05	0.00020768	Clec1a	6	129424772	129452000	-	5180	protein_coding	C-type lectin domain family 1, member a [Source:MGI Symbol;Acc:MGI:2444151]	-	1	3	1	1	20	10	28	0.00586833	0.0150687	0.00418414	0.00431742	0.0771799	0.0423124	0.142753
ENSMUSG00000115151	0	1.08342	0	1.86929	11.6832	4.57224	11.0104	0.738178	9.0886	-3.57026	11.8783	0.00253826	0.0134693	Gm19276	15	10814792	10835214	+	3473	lincRNA	predicted gene, 19276 [Source:MGI Symbol;Acc:MGI:5011461]	-	0	1	0	2	14	5	10	0	0.0074917	0	0.0128789	0.08058	0.0315546	0.0760418
ENSMUSG00000060938	2449.57	2157.09	2425.77	2516.07	203.621	220.382	189.379	2387.13	204.461	3.5419	11.6471	0	0	Rpl26	11	68901583	68906989	+	1444	protein_coding	ribosomal protein L26 [Source:MGI Symbol;Acc:MGI:106022]	-	1929	1991	2678	2692	244	241	172	40.6078	35.8748	40.1957	41.6929	3.37774	3.65803	3.14571
ENSMUSG00000112474	21.5877	5.41711	20.8338	14.9543	195.276	193.863	156.348	15.6982	181.829	-3.53719	11.6092	1.63887e-36	1.30102e-34	Gm46209	10	7458356	7458908	+	553	processed_pseudogene	predicted gene, 46209 [Source:MGI Symbol;Acc:MGI:5825846]	-	17	5	23	16	234	212	142	0.934475	0.23525	0.901445	0.647066	8.45853	8.4025	6.78142
ENSMUSG00000091705	71.1124	48.754	49.8198	28.974	4.17256	6.40114	2.20208	49.6651	4.25859	3.50611	11.3617	1.79016e-11	3.62869e-10	H2-Q2	17	35342242	35346762	+	2181	protein_coding	histocompatibility 2, Q region locus 2 [Source:MGI Symbol;Acc:MGI:95931]	-	56	45	55	31	5	7	2	0.780506	0.536837	0.546567	0.317878	0.0458267	0.0703461	0.0242176
ENSMUSG00000055333	21.5877	17.3347	24.457	30.8433	205.29	257.874	340.221	23.5557	267.795	-3.48871	11.2255	1.27826e-46	1.41653e-44	Fat2	11	55250609	55336564	-	14528	protein_coding	FAT atypical cadherin 2 [Source:MGI Symbol;Acc:MGI:2685369]	-	17	16	27	33	246	282	309	0.0355703	0.0286549	0.0402804	0.0507998	0.33848	0.425443	0.561707
ENSMUSG00000105750	1.26987	1.08342	0.905815	0	0	10.9734	15.4145	0.814775	8.79597	-3.46767	11.063	0.00885665	0.0379563	Gm43130	5	13481028	13484934	+	3907	TEC	predicted gene 43130 [Source:MGI Symbol;Acc:MGI:5663267]	-	1	1	1	0	0	12	14	0.00778038	0.0066595	0.00554744	0	0	0.0673187	0.0946329
ENSMUSG00000020911	19.048	6.50053	6.34071	7.47716	95.1345	74.0703	136.529	9.84159	101.911	-3.42343	10.7289	3.07556e-19	1.05404e-17	Krt19	11	100140810	100148665	-	1855	protein_coding	keratin 19 [Source:MGI Symbol;Acc:MGI:96693]	-	15	6	7	8	114	81	124	0.245805	0.0841575	0.0817882	0.0964495	1.22847	0.95706	1.76537
ENSMUSG00000016756	1.26987	1.08342	2.71745	0.934645	13.3522	22.8612	12.1114	1.50134	16.1083	-3.39703	10.5344	5.89119e-05	0.000490318	Cmah	13	24327404	24477377	+	10660	protein_coding	cytidine monophospho-N-acetylneuraminic acid hydroxylase [Source:MGI Symbol;Acc:MGI:103227]	-	1	1	3	1	16	25	11	0.00285159	0.00244078	0.00609959	0.00209796	0.0300032	0.0514021	0.0272517
ENSMUSG00000081855	238.735	202.6	215.584	227.119	2169.73	2245.88	2250.52	221.009	2222.05	-3.33231	10.0722	0	0	Rpl17-ps5	5	22612628	22613182	-	555	processed_pseudogene	ribosomal protein L17, pseudogene 5 [Source:MGI Symbol;Acc:MGI:3704246]	-	188	187	238	243	2600	2456	2044	10.297	8.76665	9.29438	9.7919	93.645	96.9914	97.2625
ENSMUSG00000000031	984.146	713.975	657.622	750.52	6146.19	9470.94	7493.67	776.566	7703.6	-3.31129	9.92656	2.0003e-52	2.91124e-50	H19	7	142575529	142578143	-	2460	lincRNA	H19, imprinted maternally expressed transcript [Source:MGI Symbol;Acc:MGI:95891]	-	775	659	726	803	7365	10357	6806	9.57659	6.97004	6.39643	7.30019	59.8469	92.2777	73.0658
ENSMUSG00000037973	2.53973	5.41711	6.34071	2.80394	39.2221	44.808	42.9405	4.27537	42.3235	-3.28172	9.72518	9.6353e-11	1.84032e-09	Ccdc129	6	55836895	55978735	+	3589	protein_coding	coiled-coil domain containing 129 [Source:MGI Symbol;Acc:MGI:2685304]	-	2	5	7	3	47	49	39	0.0169395	0.0362478	0.0422728	0.018694	0.261775	0.299241	0.286978
ENSMUSG00000087080	2.53973	1.08342	1.81163	0	5.84159	13.7167	18.7177	1.3587	12.7587	-3.2751	9.68061	0.000629844	0.00403703	Gm12199	11	50717670	50718915	-	517	antisense	predicted gene 12199 [Source:MGI Symbol;Acc:MGI:3650414]	-	2	1	2	0	7	15	17	0.117594	0.0503263	0.0838447	0	0.270652	0.635914	0.868392
ENSMUSG00000107653	0	1.08342	3.62326	4.67323	32.546	13.7167	25.3239	2.34498	23.8622	-3.25784	9.56551	5.58854e-06	5.6693e-05	Gm31520	6	66264155	66284845	+	1802	transcribed_processed_pseudogene	predicted gene, 31520 [Source:MGI Symbol;Acc:MGI:5590679]	-	0	1	4	5	39	15	23	0	0.0144388	0.0481107	0.0620539	0.432627	0.182446	0.337078
ENSMUSG00000073158	0	1.08342	0.905815	1.86929	7.51062	13.7167	7.70727	0.964632	9.64487	-3.25395	9.53972	0.00205193	0.0112524	9030624G23Rik	12	24043202	24097246	-	2245	protein_coding	RIKEN cDNA 9030624G23 gene [Source:MGI Symbol;Acc:MGI:1914058]	-	0	1	1	2	9	15	7	0	0.0115896	0.00965428	0.0199236	0.0801365	0.146444	0.0823453
ENSMUSG00000113119	2.53973	0	1.81163	0.934645	14.1867	6.40114	16.5156	1.3215	12.3678	-3.25089	9.5195	0.000654912	0.0041732	Gm48883	13	31832905	31834736	-	1832	TEC	predicted gene, 48883 [Source:MGI Symbol;Acc:MGI:6098639]	-	2	0	2	1	17	7	15	0.0331855	0	0.0236614	0.0122075	0.185493	0.0837472	0.216234
ENSMUSG00000096233	0	2.16684	0.905815	1.86929	10.8487	11.8878	13.2125	1.23549	11.983	-3.23023	9.38416	0.000562927	0.00365861	Gm13238	4	145837219	145837998	+	780	processed_pseudogene	predicted gene 13238 [Source:MGI Symbol;Acc:MGI:3652104]	-	0	2	1	2	13	13	12	0	0.0667146	0.027787	0.0573442	0.33316	0.365297	0.406297
ENSMUSG00000038600	20.3178	16.2513	28.0803	22.4315	201.118	200.264	205.894	21.7702	202.425	-3.19998	9.18949	1.41307e-43	1.44153e-41	Atp6v0a4	6	38048483	38124586	-	4973	protein_coding	ATPase, H+ transporting, lysosomal V0 subunit A4 [Source:MGI Symbol;Acc:MGI:2153480]	-	16	15	31	24	241	219	187	0.0978015	0.0784798	0.135108	0.107931	0.96873	0.965214	0.993071
ENSMUSG00000067780	36.8261	42.2534	33.5152	35.5165	319.618	332.859	352.332	37.0278	334.937	-3.18159	9.07308	4.87087e-71	1.36328e-68	Pi15	1	17601901	17630939	+	6923	protein_coding	peptidase inhibitor 15 [Source:MGI Symbol;Acc:MGI:1934659]	-	29	39	37	38	383	364	320	0.127335	0.146574	0.115836	0.122756	1.10588	1.1524	1.22071
ENSMUSG00000087201	0	2.16684	1.81163	0.934645	5.84159	10.9734	17.6166	1.22828	11.4772	-3.16323	8.95832	0.00121417	0.00717365	Gm15261	X	169037674	169106536	-	2763	antisense	predicted gene 15261 [Source:MGI Symbol;Acc:MGI:3705201]	-	0	2	2	1	7	12	16	0	0.0188336	0.0156886	0.00809418	0.0506432	0.0951915	0.152931
ENSMUSG00000026904	382.229	268.689	502.728	453.303	2987.56	3411.81	4278.64	401.737	3559.33	-3.1459	8.85136	1.49871e-36	1.1941e-34	Slc4a10	2	62046462	62326730	+	6424	protein_coding	solute carrier family 4, sodium bicarbonate cotransporter-like, member 10 [Source:MGI Symbol;Acc:MGI:2150150]	-	301	248	555	485	3580	3731	3886	1.42431	1.00446	1.87251	1.68846	11.1399	12.7297	15.9755
ENSMUSG00000039209	2.53973	2.16684	0.905815	5.60787	36.7186	26.519	9.90935	2.80507	24.3823	-3.1214	8.70232	1.20002e-05	0.000114301	Rpl39l	16	10170226	10174911	+	831	protein_coding	ribosomal protein L39-like [Source:MGI Symbol;Acc:MGI:1915422]	-	2	2	1	6	44	29	9	0.0731599	0.0626202	0.0260817	0.161475	1.05841	0.764883	0.286022
ENSMUSG00000022249	0	2.16684	1.81163	0	4.17256	10.0589	12.1114	0.994618	8.78097	-3.09668	8.5545	0.00548208	0.0256053	Ttc23l	15	10500102	10558668	-	2182	protein_coding	tetratricopeptide repeat domain 23-like [Source:MGI Symbol;Acc:MGI:1923027]	-	0	2	2	0	5	11	11	0	0.0238485	0.0198661	0	0.0458057	0.110493	0.133136
ENSMUSG00000054162	19.048	18.4182	21.7396	46.7323	168.572	256.045	265.35	26.4845	229.989	-3.09475	8.54302	1.00941e-29	5.75365e-28	Spock3	8	62951009	63357103	+	6046	protein_coding	sparc/osteonectin, cwcv and kazal-like domains proteoglycan 3 [Source:MGI Symbol;Acc:MGI:1920152]	-	15	17	24	50	202	280	241	0.0754166	0.0731587	0.0860358	0.184951	0.667863	1.01505	1.0527
ENSMUSG00000022595	1.26987	2.16684	5.43489	5.60787	24.2009	21.0323	50.6478	3.61987	31.9603	-3.07351	8.41817	4.67724e-07	5.77212e-06	Lypd2	15	74732247	74734329	-	679	protein_coding	Ly6/Plaur domain containing 2 [Source:MGI Symbol;Acc:MGI:1915561]	-	1	2	6	6	29	23	46	0.0447687	0.0766382	0.191522	0.197622	0.853753	0.742431	1.78914
ENSMUSG00000054905	16.5082	0	3.62326	2.80394	55.9124	22.8612	62.7592	5.73386	47.1776	-3.06862	8.3897	0.00513715	0.024259	Stfa3	16	36450537	36455392	-	412	protein_coding	stefin A3 [Source:MGI Symbol;Acc:MGI:106196]	-	13	0	4	3	67	25	57	0.959158	0	0.210426	0.162846	3.25074	1.32997	3.65372
ENSMUSG00000089901	2.53973	2.16684	0.905815	0.934645	11.6832	14.6312	13.2125	1.63676	13.1756	-3.06668	8.37842	0.000356191	0.00244403	Gm8113	14	43925390	43933411	+	2721	protein_coding	predicted gene 8113 [Source:MGI Symbol;Acc:MGI:3648791]	-	2	2	1	1	14	16	12	0.0223432	0.0191244	0.0079654	0.00821912	0.10285	0.128881	0.116469
ENSMUSG00000019326	15.2384	10.8342	10.8698	11.2157	80.1132	104.247	107.902	12.0395	97.4207	-3.02975	8.1667	8.02158e-21	3.06688e-19	Aoc3	11	101330605	101341938	+	4621	protein_coding	amine oxidase, copper containing 3 [Source:MGI Symbol;Acc:MGI:1306797]	-	12	10	12	12	96	114	98	0.0789386	0.0563053	0.0562836	0.0580763	0.415278	0.540713	0.560077
ENSMUSG00000083257	7.61919	4.33369	8.15234	6.54252	46.7327	46.6368	70.4665	6.66193	54.612	-3.02547	8.14247	3.68592e-12	7.92002e-11	Gm15568	10	10343115	10344327	+	1213	processed_pseudogene	predicted gene 15568 [Source:MGI Symbol;Acc:MGI:3783017]	-	6	4	9	7	56	51	64	0.150361	0.0857994	0.160812	0.12906	0.922851	0.921525	1.3934
ENSMUSG00000115301	2.53973	3.25026	1.81163	0.934645	12.5177	12.8023	25.3239	2.13407	16.8813	-3.00718	8.0399	0.00010637	0.000834409	Gm6330	15	26728270	26730767	-	2498	transcribed_processed_pseudogene	predicted gene 6330 [Source:MGI Symbol;Acc:MGI:3643757]	-	2	3	2	1	15	14	23	0.0243378	0.0312474	0.017353	0.00895285	0.120034	0.122838	0.24316
ENSMUSG00000026691	6.34933	0	1.81163	0.934645	9.17964	11.8878	30.8291	2.2739	17.2989	-3.00113	8.00627	0.000411542	0.00277295	Fmo3	1	162953800	162984528	-	2413	protein_coding	flavin containing monooxygenase 3 [Source:MGI Symbol;Acc:MGI:1100496]	-	5	0	2	1	11	13	28	0.0629879	0	0.0179642	0.00926822	0.0911254	0.118082	0.306449
ENSMUSG00000062464	10.1589	15.1679	29.8919	5.60787	0	2.74334	3.30312	15.2066	2.01549	2.98572	7.9212	0.000654841	0.0041732	Cyp4f37	17	32621319	32636184	+	2642	protein_coding	cytochrome P450, family 4, subfamily f, polypeptide 37 [Source:MGI Symbol;Acc:MGI:3780112]	-	8	14	33	6	0	3	3	0.0920452	0.137873	0.270718	0.0507893	0	0.0248878	0.0299879
ENSMUSG00000095576	2.53973	0	5.43489	4.67323	23.3664	23.7756	29.7281	3.16196	25.6234	-2.96274	7.79604	3.15748e-06	3.34616e-05	Fmo6	1	162916551	162937515	-	1957	protein_coding	flavin containing monooxygenase 6 [Source:MGI Symbol;Acc:MGI:2681841]	-	2	0	6	5	28	26	27	0.0310659	0	0.0664503	0.057139	0.286003	0.291193	0.36436
ENSMUSG00000104150	7.61919	5.41711	4.52908	12.1504	0.834513	0	2.20208	7.42894	1.0122	2.95543	7.75662	0.00931652	0.0395698	Gm44573	7	39542537	39544906	-	2370	TEC	predicted gene 44573 [Source:MGI Symbol;Acc:MGI:5753149]	-	6	5	5	13	1	0	2	0.0769568	0.0548917	0.0457254	0.122673	0.00843443	0	0.0222864
ENSMUSG00000100980	1.26987	0	1.81163	4.67323	14.1867	11.8878	20.9197	1.93868	15.6648	-2.95189	7.73762	0.000297314	0.00207968	Gm29100	1	91798528	91802937	-	4410	antisense	predicted gene 29100 [Source:MGI Symbol;Acc:MGI:5579806]	-	1	0	2	5	17	13	19	0.00689296	0	0.00982942	0.0253563	0.0770574	0.0646104	0.113782
ENSMUSG00000021961	25.3973	27.0855	9.05815	14.9543	2.50354	4.57224	0	19.1238	2.35859	2.95054	7.7304	8.89626e-05	0.000711668	4930578I06Rik	14	63969339	63987790	-	1316	protein_coding	RIKEN cDNA 4930578I06 gene [Source:MGI Symbol;Acc:MGI:1915000]	-	20	25	10	16	3	5	0	0.461975	0.494276	0.164695	0.271905	0.045569	0.0832745	0
ENSMUSG00000105971	0	2.16684	0.905815	1.86929	6.6761	11.8878	11.0104	1.23549	9.85811	-2.94869	7.7205	0.00283649	0.0147894	Gm43805	3	53112166	53112989	+	824	TEC	predicted gene 43805 [Source:MGI Symbol;Acc:MGI:5663942]	-	0	2	1	2	8	13	10	0	0.0631521	0.0263032	0.0542821	0.194074	0.345791	0.320502
ENSMUSG00000036322	3.8096	3.25026	2.71745	2.80394	22.5319	25.6045	23.1218	3.14531	23.7527	-2.93505	7.64782	2.25679e-06	2.47081e-05	H2-Ea-ps	17	34342933	34344643	-	686	unprocessed_pseudogene	histocompatibility 2, class II antigen E alpha, pseudogene [Source:MGI Symbol;Acc:MGI:95900]	-	3	3	3	3	27	28	21	0.132936	0.113784	0.0947837	0.0978027	0.786763	0.894606	0.808449
ENSMUSG00000040569	15.2384	15.1679	11.7756	5.60787	55.0779	80.4714	134.327	11.9474	89.9587	-2.92889	7.61523	7.08456e-14	1.73195e-12	Slc26a7	4	14502430	14621805	-	5431	protein_coding	solute carrier family 26, member 7 [Source:MGI Symbol;Acc:MGI:2384791]	-	12	14	13	6	66	88	122	0.0671654	0.0670708	0.05188	0.0247073	0.242923	0.355141	0.59325
ENSMUSG00000019932	5.07946	1.08342	7.24652	1.86929	25.8699	37.4924	24.2229	3.81967	29.195	-2.92803	7.61071	1.11847e-06	1.29742e-05	Kera	10	97606879	97613692	+	2280	protein_coding	keratocan [Source:MGI Symbol;Acc:MGI:1202398]	-	4	1	8	2	31	41	22	0.0533297	0.0114117	0.0760486	0.0196177	0.271788	0.394137	0.254827
ENSMUSG00000095288	2.53973	0	1.81163	0	5.00708	3.65779	15.4145	1.08784	8.02647	-2.91954	7.56603	0.0123472	0.0496413	Gm7618	6	148900968	148901138	-	171	processed_pseudogene	predicted pseudogene 7618 [Source:MGI Symbol;Acc:MGI:3644742]	-	2	0	2	0	6	4	14	0.355531	0	0.253495	0	0.70139	0.512698	2.16217
ENSMUSG00000084213	1.26987	1.08342	0.905815	1.86929	10.0142	10.0589	8.80831	1.2821	9.62713	-2.90655	7.49823	0.0026039	0.0137209	Hspe1-ps5	2	72955898	72956194	+	297	processed_pseudogene	heat shock protein 1 (chaperonin 10), pseudogene 5 [Source:MGI Symbol;Acc:MGI:1935166]	-	1	1	1	2	12	11	8	0.10235	0.087605	0.072976	0.150601	0.807661	0.811772	0.711362
ENSMUSG00000022181	0	2.16684	3.62326	1.86929	23.3664	14.6312	6.60623	1.91485	14.8679	-2.9019	7.4741	0.000582334	0.00376456	C6	15	4727175	4814967	+	3556	protein_coding	complement component 6 [Source:MGI Symbol;Acc:MGI:88233]	-	0	2	4	2	28	16	6	0	0.0146337	0.02438	0.0125783	0.157398	0.098618	0.0445602
ENSMUSG00000041482	711.124	548.211	744.58	663.598	4782.59	4900.53	5277.28	666.879	4986.8	-2.9014	7.47153	0	0	Piezo2	18	63010213	63387183	-	14566	protein_coding	piezo-type mechanosensitive ion channel component 2 [Source:MGI Symbol;Acc:MGI:1918781]	-	560	506	822	710	5731	5359	4793	1.16867	0.903848	1.22312	1.09011	7.86492	8.06383	8.69009
ENSMUSG00000085882	74.922	75.8395	87.8641	71.9677	12.5177	9.14448	9.90935	77.6483	10.5238	2.87552	7.33865	2.91656e-17	8.86788e-16	2610507I01Rik	11	59199836	59202385	-	1360	processed_transcript	RIKEN cDNA 2610507I01 gene [Source:MGI Symbol;Acc:MGI:1919453]	-	59	70	97	77	15	10	9	1.31873	1.3392	1.54586	1.26621	0.220474	0.161161	0.174768
ENSMUSG00000115381	5.07946	2.16684	0	4.67323	15.0212	18.289	29.7281	2.97988	21.0127	-2.85503	7.23517	5.95097e-05	0.000494728	Gm49266	15	26743232	26746137	-	2906	TEC	predicted gene, 49266 [Source:MGI Symbol;Acc:MGI:6118744]	-	4	2	0	5	18	20	27	0.0418416	0.0179069	0	0.0384794	0.123817	0.150845	0.245372
ENSMUSG00000113840	1.26987	1.08342	0.905815	1.86929	0.834513	12.8023	14.3135	1.2821	9.31676	-2.84463	7.18319	0.00929347	0.0394873	Gm18955	12	117723972	117724620	+	649	processed_pseudogene	predicted gene, 18955 [Source:MGI Symbol;Acc:MGI:5011140]	-	1	1	1	2	1	14	13	0.0468381	0.0400904	0.0333958	0.068919	0.0308006	0.472804	0.529
ENSMUSG00000023039	0	0	3.62326	1.86929	5.00708	14.6312	12.1114	1.37314	10.5832	-2.83576	7.13921	0.00457713	0.0220338	Krt7	15	101411043	101430313	+	7049	protein_coding	keratin 7 [Source:MGI Symbol;Acc:MGI:96704]	-	0	0	4	2	6	16	11	0	0	0.012299	0.00634536	0.0170148	0.0497497	0.0412119
ENSMUSG00000111867	1.26987	0	2.71745	0.934645	6.6761	8.23003	12.1114	1.23049	9.00585	-2.82232	7.07301	0.00563746	0.0261854	Gm31013	9	30722035	30781479	-	715	lincRNA	predicted gene, 31013 [Source:MGI Symbol;Acc:MGI:5590172]	-	1	0	3	1	8	9	11	0.0425146	0	0.0909393	0.0312786	0.22366	0.275889	0.406297
ENSMUSG00000030235	125.717	113.759	146.742	156.086	953.848	865.982	1064.7	135.576	961.512	-2.81627	7.04338	1.98294e-126	2.2784e-123	Slco1c1	6	141524368	141570177	+	5186	protein_coding	solute carrier organic anion transporter family, member 1c1 [Source:MGI Symbol;Acc:MGI:1889679]	-	99	105	162	167	1143	947	967	0.580292	0.526795	0.677047	0.720175	4.40573	4.00235	4.92438
ENSMUSG00000115662	10.1589	5.41711	4.52908	7.47716	42.5602	53.9524	46.2436	6.89557	47.5854	-2.81524	7.03837	1.64334e-10	3.07946e-09	Gm7232	14	92602458	92604397	-	1940	processed_pseudogene	predicted gene 7232 [Source:MGI Symbol;Acc:MGI:3645247]	-	8	5	5	8	51	59	42	0.125352	0.0670585	0.0558605	0.0922236	0.5255	0.666574	0.571748
ENSMUSG00000105689	5.07946	1.08342	0.905815	0.934645	11.6832	12.8023	14.3135	2.00084	12.933	-2.78848	6.90901	0.00100055	0.00606533	Gm43120	3	99254698	99261285	-	667	antisense	predicted gene 43120 [Source:MGI Symbol;Acc:MGI:5663257]	-	4	1	1	1	14	14	13	0.182296	0.0390085	0.0324945	0.0335296	0.419572	0.460045	0.514725
ENSMUSG00000112428	0	2.16684	2.71745	2.80394	14.1867	10.0589	17.6166	1.92206	13.9541	-2.78834	6.90833	0.000607314	0.00390984	Gm48106	10	88650106	88658230	-	960	processed_pseudogene	predicted gene, 48106 [Source:MGI Symbol;Acc:MGI:6097458]	-	0	2	3	3	17	11	16	0	0.0542056	0.0677308	0.0698882	0.353983	0.251142	0.440155
ENSMUSG00000088185	2.53973	2.16684	4.52908	0	8.34513	15.5456	24.2229	2.30891	16.0379	-2.78334	6.88446	0.000574414	0.00372108	Scarna2	3	108554338	108554751	-	414	scaRNA	small Cajal body-specific RNA 2 [Source:MGI Symbol;Acc:MGI:3819484]	-	2	2	5	0	10	17	22	0.14685	0.125694	0.261762	0	0.482841	0.900008	1.40339
ENSMUSG00000037167	11.4288	11.9176	5.43489	5.60787	0.834513	1.8289	1.10104	8.5973	1.25482	2.76358	6.79078	0.00609982	0.0279289	Spaca5	X	21068406	21077963	+	640	protein_coding	sperm acrosome associated 5 [Source:MGI Symbol;Acc:MGI:2685564]	-	9	11	6	6	1	2	1	0.427471	0.447196	0.203192	0.209665	0.0312338	0.0684933	0.0412646
ENSMUSG00000037418	67.3029	61.755	74.2769	77.5756	14.1867	10.9734	5.50519	70.2276	10.2218	2.74574	6.70735	1.32966e-14	3.3911e-13	Best1	19	9985174	10001633	-	2152	protein_coding	bestrophin 1 [Source:MGI Symbol;Acc:MGI:1346332]	-	53	57	82	83	17	12	5	0.748648	0.689156	0.825863	0.862561	0.15791	0.122218	0.06136
ENSMUSG00000106195	6.34933	3.25026	0.905815	2.80394	24.2009	16.4601	23.1218	3.32734	21.2609	-2.74344	6.69666	3.31523e-05	0.000288575	Gm44340	14	70299922	70300007	-	86	miRNA	predicted gene, 44340 [Source:MGI Symbol;Acc:MGI:5690732]	-	5	3	1	3	29	18	21	1.76732	0.907628	0.252022	0.780147	6.74068	4.58746	6.44879
ENSMUSG00000041247	8.88906	7.58395	18.1163	22.4315	100.142	100.589	90.2852	14.2552	97.0053	-2.72851	6.62772	8.33928e-17	2.46353e-15	Lamp3	16	19653378	19706375	-	3356	protein_coding	lysosomal-associated membrane protein 3 [Source:MGI Symbol;Acc:MGI:2441659]	-	7	7	20	24	120	110	82	0.0634045	0.0542702	0.129165	0.159935	0.714765	0.718404	0.645282
ENSMUSG00000105212	2.53973	1.08342	1.81163	1.86929	11.6832	10.0589	14.3135	1.82602	12.0185	-2.72823	6.62642	0.00118038	0.00699862	Gm43557	5	141315765	141318134	-	2370	TEC	predicted gene 43557 [Source:MGI Symbol;Acc:MGI:5663694]	-	2	1	2	2	14	11	13	0.0256523	0.0109783	0.0182902	0.0188728	0.118082	0.101728	0.144861
ENSMUSG00000037157	8.88906	5.41711	13.5872	7.47716	45.0637	50.2946	82.5779	8.84264	59.3121	-2.72345	6.60452	8.66869e-11	1.66297e-09	Il22ra1	4	135728172	135752140	+	2569	protein_coding	interleukin 22 receptor, alpha 1 [Source:MGI Symbol;Acc:MGI:2663588]	-	7	5	15	8	54	55	75	0.0828282	0.0506397	0.12655	0.0696434	0.420178	0.469242	0.771
ENSMUSG00000097301	1.26987	0	0.905815	2.80394	8.34513	4.57224	12.1114	1.2449	8.34293	-2.70695	6.52939	0.0100365	0.0419825	AW121686	15	82982870	82989134	+	2200	lincRNA	expressed sequence AW121686 [Source:MGI Symbol;Acc:MGI:2146194]	-	1	0	1	3	10	5	11	0.0138172	0	0.00985176	0.0304967	0.0908618	0.0498133	0.132047
ENSMUSG00000019936	283.18	196.099	274.462	244.877	1575.56	1549.99	1758.36	249.655	1627.97	-2.7053	6.52194	7.39338e-166	1.61405e-162	Epyc	10	97644068	97682454	+	2561	protein_coding	epiphycan [Source:MGI Symbol;Acc:MGI:107942]	-	223	181	303	262	1888	1695	1597	2.64691	1.83888	2.5643	2.28794	14.7366	14.5063	16.4684
ENSMUSG00000050994	222.226	170.097	210.149	215.903	1309.35	1272	1336.66	204.594	1306	-2.67411	6.38246	8.01997e-187	2.5012e-183	Adgb	10	10335703	10472326	-	6192	protein_coding	androglobin [Source:MGI Symbol;Acc:MGI:3605549]	-	175	157	232	231	1569	1391	1214	0.859115	0.659711	0.81207	0.834324	5.06519	4.92373	5.1778
ENSMUSG00000043719	2.53973	13.0011	20.8338	7.47716	62.5885	83.2148	70.4665	10.9629	72.0899	-2.67394	6.3817	3.81799e-11	7.54987e-10	Col6a6	9	105687809	105828160	-	9166	protein_coding	collagen, type VI, alpha 6 [Source:MGI Symbol;Acc:MGI:2444259]	-	2	12	23	8	75	91	64	0.00663276	0.0340633	0.0543856	0.0195193	0.163563	0.2176	0.184399
ENSMUSG00000023159	2.53973	4.33369	5.43489	0.934645	17.5248	21.9468	23.1218	3.31074	20.8644	-2.64258	6.24445	5.08247e-05	0.000428565	Psg29	7	17203477	17215760	+	5445	protein_coding	pregnancy-specific glycoprotein 29 [Source:MGI Symbol;Acc:MGI:1891361]	-	2	4	6	1	21	24	21	0.0111654	0.0191138	0.023883	0.0041073	0.0770949	0.0966076	0.101854
ENSMUSG00000110269	3.8096	0	0.905815	2.80394	10.0142	11.8878	12.1114	1.87984	11.3378	-2.63058	6.19276	0.00288103	0.0149823	Gm45258	8	102780190	102781042	-	853	TEC	predicted gene 45258 [Source:MGI Symbol;Acc:MGI:5791094]	-	3	0	1	3	12	13	11	0.10691	0	0.025409	0.0786549	0.281214	0.334035	0.340566
ENSMUSG00000037379	113.018	91.0074	76.0885	85.9874	554.951	534.952	586.854	91.5253	558.919	-2.62508	6.16917	2.20672e-85	9.08962e-83	Spon2	5	33198184	33218455	-	2947	protein_coding	spondin 2, extracellular matrix protein [Source:MGI Symbol;Acc:MGI:1923724]	-	89	84	84	92	665	585	533	0.918024	0.741625	0.617782	0.69817	4.51072	4.35085	4.77644
ENSMUSG00000043461	5.07946	6.50053	10.8698	6.54252	43.3947	43.8935	49.5468	7.24807	45.6116	-2.62436	6.16609	1.41099e-09	2.38601e-08	Sptssb	3	69819542	69859940	-	1826	protein_coding	serine palmitoyltransferase, small subunit B [Source:MGI Symbol;Acc:MGI:1913433]	-	4	6	12	7	52	48	45	0.0665891	0.085494	0.142435	0.0857336	0.569255	0.576154	0.650832
ENSMUSG00000105987	1079.39	1044.42	1056.18	1084.19	181.089	181.975	157.449	1066.04	173.504	2.61298	6.11766	1.44614e-177	3.94632e-174	AI506816	5	23698296	23712667	-	4479	processed_transcript	expressed sequence AI506816 [Source:MGI Symbol;Acc:MGI:2140929]	-	850	964	1166	1160	217	199	143	5.76875	5.59991	5.64227	5.79203	0.968462	0.9738	0.843165
ENSMUSG00000010122	12.6987	1.08342	13.5872	6.54252	32.546	53.9524	67.1634	8.47796	51.2206	-2.59032	6.02232	9.22629e-08	1.25027e-06	Slc47a1	11	61343401	61378345	-	3383	protein_coding	solute carrier family 47, member 1 [Source:MGI Symbol;Acc:MGI:1914723]	-	10	1	15	7	39	59	61	0.089855	0.00769101	0.0961005	0.0462754	0.230445	0.38225	0.476195
ENSMUSG00000087319	0	1.08342	0.905815	4.67323	10.8487	13.7167	6.60623	1.66562	10.3905	-2.57782	5.97038	0.00642815	0.0292117	Gm15907	13	94137447	94140117	-	2309	lincRNA	predicted gene 15907 [Source:MGI Symbol;Acc:MGI:3801930]	-	0	1	1	5	13	15	6	0	0.0112684	0.00938669	0.0484284	0.112544	0.142385	0.0686254
ENSMUSG00000087112	13.9685	5.41711	10.8698	7.47716	0	3.65779	1.10104	9.43314	1.58628	2.57608	5.96318	0.00747532	0.0330285	Gm7237	19	33409131	33420642	-	1401	lincRNA	predicted gene 7237 [Source:MGI Symbol;Acc:MGI:3779701]	-	11	5	12	8	0	4	1	0.23867	0.0928575	0.185643	0.127704	0	0.0625777	0.0188503
ENSMUSG00000008845	2.53973	1.08342	0	3.73858	14.1867	8.23003	9.90935	1.84043	10.7754	-2.57204	5.94648	0.0046878	0.0224733	Cd163	6	124304656	124330527	+	5461	protein_coding	CD163 antigen [Source:MGI Symbol;Acc:MGI:2135946]	-	2	1	0	4	17	9	9	0.0111327	0.00476445	0	0.016381	0.0622273	0.0361217	0.0435239
ENSMUSG00000078881	45.7151	37.9198	57.0664	152.347	20.8628	1.8289	14.3135	73.2621	12.3351	2.57029	5.9393	0.00295428	0.0152614	Gm14434	2	176473278	176486783	-	2774	protein_coding	predicted gene 14434 [Source:MGI Symbol;Acc:MGI:3702417]	zf-C2H2	36	35	63	163	25	2	13	0.394494	0.328282	0.492233	1.31412	0.180151	0.0158023	0.123764
ENSMUSG00000032269	1.26987	1.08342	0.905815	3.73858	6.6761	13.7167	11.0104	1.74942	10.4677	-2.55001	5.85637	0.0047523	0.022729	Htr3a	9	48899213	48911099	-	2083	protein_coding	5-hydroxytryptamine (serotonin) receptor 3A [Source:MGI Symbol;Acc:MGI:96282]	-	1	1	1	4	8	15	10	0.0145933	0.012491	0.0104051	0.0429462	0.0767724	0.157834	0.126785
ENSMUSG00000106671	6.34933	1.08342	0	2.80394	9.17964	7.31558	26.4249	2.55917	14.3067	-2.54514	5.83665	0.00361095	0.0180296	Gm42900	5	107254338	107256504	-	2167	TEC	predicted gene 42900 [Source:MGI Symbol;Acc:MGI:5663037]	-	5	1	0	3	11	8	24	0.0701383	0.0120068	0	0.0309611	0.10147	0.080915	0.292489
ENSMUSG00000027315	6.34933	0	5.43489	0	20.8628	5.48669	24.2229	2.94605	16.8575	-2.543	5.82799	0.00336217	0.0170182	Spint1	2	119237362	119249527	+	2767	protein_coding	serine protease inhibitor, Kunitz type 1 [Source:MGI Symbol;Acc:MGI:1338033]	-	5	0	6	0	25	6	22	0.0549294	0	0.0469979	0	0.180607	0.047527	0.209977
ENSMUSG00000107603	3.8096	5.41711	2.71745	5.60787	19.1938	18.289	39.6374	4.38801	25.7067	-2.54099	5.81987	1.95909e-05	0.000179024	Gm43921	6	4506087	4507878	+	1792	TEC	predicted gene, 43921 [Source:MGI Symbol;Acc:MGI:5690313]	-	3	5	3	6	23	20	36	0.0508894	0.0725968	0.0362844	0.0748802	0.256563	0.244619	0.530545
ENSMUSG00000057262	165.082	161.43	168.482	179.452	1047.31	1031.5	859.911	168.611	979.574	-2.5381	5.80825	7.17322e-126	7.82992e-123	Gm10020	15	52477617	52478228	-	612	processed_pseudogene	predicted pseudogene 10020 [Source:MGI Symbol;Acc:MGI:3642192]	-	130	149	186	192	1255	1128	781	6.45708	6.33461	6.58715	7.01623	40.9917	40.3976	33.7021
ENSMUSG00000078495	10.1589	3.25026	12.6814	16.8236	81.7823	64.0114	42.9405	10.7286	62.9114	-2.53511	5.79621	1.16933e-09	1.99124e-08	Zfp984	4	147753974	147809788	-	2912	protein_coding	zinc finger protein 984 [Source:MGI Symbol;Acc:MGI:3651978]	zf-C2H2	8	3	14	18	98	70	39	0.0835108	0.026805	0.104201	0.13824	0.672727	0.526871	0.353696
ENSMUSG00000086624	1.26987	2.16684	4.52908	1.86929	8.34513	14.6312	20.9197	2.45877	14.632	-2.52176	5.74281	0.00111033	0.00662463	Gm16130	9	58032274	58048997	+	2799	antisense	predicted gene 16130 [Source:MGI Symbol;Acc:MGI:3801718]	-	1	2	5	2	10	16	19	0.0108603	0.0185914	0.0387172	0.0159802	0.0714169	0.12529	0.17927
ENSMUSG00000116707	22.8576	15.1679	26.2686	22.4315	130.184	118.878	117.811	21.6814	122.291	-2.48942	5.61551	1.63239e-21	6.44424e-20	AC130844.1	16	78340756	78343468	-	2713	TEC	TEC	-	18	14	29	24	156	130	107	0.201682	0.134265	0.231678	0.197841	1.14942	1.05025	1.04158
ENSMUSG00000113065	2.53973	3.25026	0.905815	1.86929	14.1867	10.9734	9.90935	2.14128	11.6898	-2.48817	5.61066	0.00248852	0.0132343	Gm48870	13	9344402	9348425	+	4024	TEC	predicted gene, 48870 [Source:MGI Symbol;Acc:MGI:6098616]	-	2	3	1	2	17	12	9	0.0151083	0.0193976	0.00538615	0.0111154	0.0844491	0.0653614	0.0590666
ENSMUSG00000032243	152.384	96.4245	100.546	114.961	616.705	641.028	671.634	116.079	643.122	-2.4824	5.58826	2.80986e-79	1.00561e-76	Itga11	9	62677826	62783982	+	5131	protein_coding	integrin alpha 11 [Source:MGI Symbol;Acc:MGI:2442114]	-	120	89	111	123	739	701	610	0.710924	0.451308	0.468875	0.536114	2.87903	2.99443	3.13968
ENSMUSG00000054196	208.258	105.092	107.792	125.242	756.069	797.399	698.059	136.596	750.509	-2.46418	5.51814	6.30547e-20	2.27905e-18	Cthrc1	15	39076932	39087121	+	1593	protein_coding	collagen triple helix repeat containing 1 [Source:MGI Symbol;Acc:MGI:1915838]	-	164	97	119	134	906	872	634	3.12948	1.58431	1.61908	1.88123	11.3689	11.9977	10.5107
ENSMUSG00000026418	0	5.41711	8.15234	4.67323	20.0283	30.1768	28.627	4.56067	26.2774	-2.46415	5.51803	3.11525e-05	0.000273019	Tnni1	1	135779434	135810989	+	3600	protein_coding	troponin I, skeletal, slow 1 [Source:MGI Symbol;Acc:MGI:105073]	-	0	5	9	5	24	33	26	0	0.0361371	0.0541847	0.0310614	0.133264	0.200914	0.190734
ENSMUSG00000057173	27.937	11.9176	7.24652	16.8236	2.50354	0	6.60623	15.9812	3.03659	2.44167	5.43272	0.0018517	0.0103289	Rfx8	1	39665301	39720997	-	2139	protein_coding	regulatory factor X 8 [Source:MGI Symbol;Acc:MGI:3588206]	RFX	22	11	8	18	3	0	6	0.312648	0.133803	0.0810617	0.188198	0.0280359	0	0.0740795
ENSMUSG00000098202	3.8096	3.25026	1.81163	0	9.17964	10.0589	15.4145	2.21787	11.551	-2.43629	5.41246	0.00438762	0.0212811	B830012L14Rik	12	109695586	109702587	+	4505	lincRNA	RIKEN cDNA B830012L14 gene [Source:MGI Symbol;Acc:MGI:2443332]	-	3	3	2	0	11	11	14	0.0202428	0.0173265	0.00962214	0	0.0488092	0.0535175	0.0820712
ENSMUSG00000029322	157.463	68.2556	131.343	77.5756	526.578	605.365	624.289	108.659	585.41	-2.43242	5.398	4.39005e-13	1.00883e-11	Plac8	5	100553725	100572245	-	1592	protein_coding	placenta-specific 8 [Source:MGI Symbol;Acc:MGI:2445289]	-	124	63	145	83	631	662	567	2.36768	1.02963	1.97406	1.16597	7.92301	9.11408	9.40584
ENSMUSG00000027606	17.7781	24.9187	39.8559	25.2354	90.1274	165.515	183.874	26.947	146.505	-2.41889	5.34758	4.7042e-16	1.31663e-14	Dnajc5b	3	19508595	19610862	+	1259	protein_coding	DnaJ heat shock protein family (Hsp40) member C5 beta [Source:MGI Symbol;Acc:MGI:1913576]	-	14	23	44	27	108	181	167	0.338023	0.475321	0.757466	0.479614	1.71476	3.15102	3.50306
ENSMUSG00000052974	8.88906	6.50053	5.43489	4.67323	24.2009	29.2623	47.3447	6.37443	33.6026	-2.41553	5.33515	1.67143e-06	1.8799e-05	Cyp2f2	7	27119909	27133660	+	2025	protein_coding	cytochrome P450, family 2, subfamily f, polypeptide 2 [Source:MGI Symbol;Acc:MGI:88608]	-	7	6	6	5	29	32	43	0.105079	0.0770924	0.0642188	0.0552203	0.286271	0.346356	0.560791
ENSMUSG00000013483	12.6987	14.0845	25.3628	12.1504	79.2787	61.268	118.912	16.0741	86.4863	-2.40485	5.2958	6.89757e-12	1.44789e-10	Card14	11	119307768	119345375	+	4605	protein_coding	caspase recruitment domain family, member 14 [Source:MGI Symbol;Acc:MGI:2386258]	-	10	13	28	13	95	67	108	0.0660107	0.0734512	0.131785	0.0631346	0.41238	0.318892	0.619372
ENSMUSG00000026241	303.498	225.352	367.761	306.564	1586.41	1602.11	1591	300.794	1593.17	-2.4004	5.27949	1.03031e-114	9.37199e-112	Nppc	1	86666291	86670571	-	1042	protein_coding	natriuretic peptide type C [Source:MGI Symbol;Acc:MGI:97369]	-	239	208	406	328	1901	1752	1445	6.97227	5.19375	8.4449	7.03979	36.4686	36.8523	36.6233
ENSMUSG00000037254	777.157	733.476	1014.51	957.077	4099.96	4659.11	5037.25	870.556	4598.78	-2.3997	5.27692	1.01992e-57	1.79564e-55	Itih2	2	10094593	10131396	-	3315	protein_coding	inter-alpha trypsin inhibitor, heavy chain 2 [Source:MGI Symbol;Acc:MGI:96619]	-	612	677	1120	1024	4913	5095	4575	5.61193	5.31362	7.32269	6.90828	29.6256	33.6867	36.4473
ENSMUSG00000079597	24.1274	5.41711	10.8698	2.80394	70.9336	24.6901	70.4665	10.8046	55.3634	-2.39681	5.26636	5.21766e-06	5.31281e-05	Gm5483	16	36184212	36188111	+	1862	protein_coding	predicted gene 5483 [Source:MGI Symbol;Acc:MGI:3645124]	-	19	5	12	3	85	27	64	0.310183	0.0698676	0.139681	0.0360326	0.912522	0.317821	0.907732
ENSMUSG00000106139	1.26987	1.08342	7.24652	0.934645	18.3593	15.5456	8.80831	2.63361	14.2377	-2.38647	5.22878	0.00327281	0.0166508	Gm30648	3	134199948	134213238	+	2095	lincRNA	predicted gene, 30648 [Source:MGI Symbol;Acc:MGI:5589807]	-	1	1	8	1	22	17	8	0.0145098	0.0124194	0.0827641	0.010675	0.209915	0.177854	0.100847
ENSMUSG00000062275	3.8096	4.33369	6.34071	9.34645	31.7115	26.519	37.4353	5.95761	31.8886	-2.38504	5.22358	2.13794e-06	2.35249e-05	Fbxw24	9	109601116	109626057	-	1488	protein_coding	F-box and WD-40 domain protein 24 [Source:MGI Symbol;Acc:MGI:3646659]	-	3	4	7	10	38	29	34	0.0612862	0.0699427	0.10196	0.150297	0.510487	0.427162	0.603439
ENSMUSG00000037370	228.576	170.097	185.692	218.707	922.971	1171.41	1041.58	200.768	1045.32	-2.38314	5.21671	2.30885e-98	1.36228e-95	Enpp1	10	24637914	24712159	-	10257	protein_coding	ectonucleotide pyrophosphatase/phosphodiesterase 1 [Source:MGI Symbol;Acc:MGI:97370]	-	180	157	205	234	1106	1281	946	0.533453	0.398258	0.433181	0.51021	2.15545	2.73733	2.43572
ENSMUSG00000033327	111.748	121.343	156.706	103.746	627.554	623.654	688.149	123.386	646.452	-2.38169	5.21148	5.51592e-75	1.77085e-72	Tnxb	17	34670535	34719815	+	12209	protein_coding	tenascin XB [Source:MGI Symbol;Acc:MGI:1932137]	-	88	112	173	111	752	682	625	0.219102	0.238684	0.307116	0.203328	1.23124	1.22434	1.35194
ENSMUSG00000025776	134.606	115.926	217.396	168.236	771.09	790.083	927.075	159.041	829.416	-2.37093	5.17273	4.08129e-57	7.07133e-55	Crispld1	1	17727045	17766344	+	4515	protein_coding	cysteine-rich secretory protein LCCL domain containing 1 [Source:MGI Symbol;Acc:MGI:1934666]	-	106	107	240	180	924	864	842	0.713661	0.616611	1.1521	0.891597	4.0909	4.19425	4.92506
ENSMUSG00000049241	5.07946	2.16684	22.6454	14.0197	56.7469	52.1235	67.1634	10.9778	58.6779	-2.36963	5.16807	2.94973e-07	3.74611e-06	Hcar1	5	123876736	123880020	-	3285	protein_coding	hydrocarboxylic acid receptor 1 [Source:MGI Symbol;Acc:MGI:2441671]	-	4	2	25	15	68	57	61	0.0370142	0.0158409	0.164946	0.10212	0.413788	0.38031	0.490402
ENSMUSG00000079173	2.53973	4.33369	10.8698	0.934645	20.8628	12.8023	40.7384	4.66946	24.8012	-2.36921	5.16658	0.000439005	0.00293625	Zan	5	137378637	137477064	-	19813	protein_coding	zonadhesin [Source:MGI Symbol;Acc:MGI:106656]	-	2	4	12	1	25	14	37	0.00306848	0.00525285	0.0131271	0.00112877	0.0252228	0.0154873	0.0493184
ENSMUSG00000023243	22.8576	44.4203	38.9501	48.6016	148.543	210.323	246.633	38.7074	201.833	-2.36216	5.14141	1.23729e-22	5.12548e-21	Kcnk5	14	20140057	20181809	-	3404	protein_coding	potassium channel, subfamily K, member 5 [Source:MGI Symbol;Acc:MGI:1336175]	-	18	41	43	52	178	230	224	0.160741	0.313386	0.273788	0.341639	1.04528	1.48094	1.73786
ENSMUSG00000103808	3.8096	2.16684	1.81163	4.67323	9.17964	14.6312	24.2229	3.11532	16.0112	-2.35645	5.12107	0.00109175	0.00653881	Gm37060	1	157404325	157406721	-	2397	TEC	predicted gene, 37060 [Source:MGI Symbol;Acc:MGI:5610288]	-	3	2	2	5	11	16	22	0.038045	0.0217094	0.0180842	0.0466504	0.0917337	0.146302	0.242388
ENSMUSG00000086479	3.8096	2.16684	0	3.73858	10.0142	10.9734	15.4145	2.42875	12.134	-2.35394	5.1122	0.00434142	0.0210757	Gm16014	5	43876030	43877304	+	544	sense_intronic	predicted gene 16014 [Source:MGI Symbol;Acc:MGI:3801812]	-	3	2	0	4	12	12	14	0.167636	0.0956569	0	0.164443	0.440947	0.483482	0.679652
ENSMUSG00000052854	24.1274	7.58395	15.3989	26.1701	76.7752	80.4714	123.316	18.3201	93.521	-2.34958	5.09677	6.86269e-12	1.44196e-10	Nrk	X	138914430	139010532	+	9210	protein_coding	Nik related kinase [Source:MGI Symbol;Acc:MGI:1351326]	-	19	7	17	28	92	88	112	0.0627102	0.0197753	0.040006	0.0679911	0.199679	0.209421	0.321156
ENSMUSG00000056821	21.5877	13.0011	11.7756	10.2811	4.17256	2.74334	1.10104	14.1614	2.67232	2.34532	5.08174	0.00143862	0.00830199	1700028I16Rik	10	82812123	82824242	+	1056	lincRNA	RIKEN cDNA 1700028I16 gene [Source:MGI Symbol;Acc:MGI:1917253]	-	17	12	13	11	5	3	1	0.489361	0.295667	0.266818	0.232961	0.0946477	0.0622666	0.0250088
ENSMUSG00000111602	3.8096	1.08342	1.81163	2.80394	11.6832	12.8023	11.0104	2.37715	11.8319	-2.34086	5.06606	0.00320273	0.0163629	Gm32014	9	8644073	8740988	-	8900	lincRNA	predicted gene, 32014 [Source:MGI Symbol;Acc:MGI:5591173]	-	3	1	2	3	14	14	10	0.0102465	0.00292345	0.00487053	0.0075385	0.0314443	0.0344775	0.0296734
ENSMUSG00000113569	3.8096	1.08342	0.905815	2.80394	15.0212	4.57224	12.1114	2.15069	10.5683	-2.33458	5.04404	0.0083667	0.0362192	Gm48035	12	22725142	22726590	-	1449	processed_pseudogene	predicted gene, 48035 [Source:MGI Symbol;Acc:MGI:6097350]	-	3	1	1	3	18	5	11	0.0629357	0.0179563	0.0149578	0.0463027	0.248318	0.0756309	0.200485
ENSMUSG00000051243	20.3178	20.585	24.457	17.7583	114.328	88.7015	110.104	20.7795	104.378	-2.32548	5.01234	3.11354e-17	9.45363e-16	Islr2	9	58196297	58204319	-	5921	protein_coding	immunoglobulin superfamily containing leucine-rich repeat 2 [Source:MGI Symbol;Acc:MGI:2444277]	-	16	19	27	19	137	97	100	0.0821427	0.0834918	0.0988337	0.0717649	0.462519	0.359066	0.446028
ENSMUSG00000106625	3.8096	5.41711	0	0.934645	5.00708	11.8878	19.8187	2.54034	12.2379	-2.3199	4.99299	0.00968994	0.0408696	Gm43344	3	27546641	27547869	+	1229	TEC	predicted gene 43344 [Source:MGI Symbol;Acc:MGI:5663481]	-	3	5	0	1	6	13	18	0.0742016	0.105853	0	0.0181971	0.0975896	0.231841	0.386792
ENSMUSG00000114373	10.1589	2.16684	0.905815	0	10.8487	15.5456	19.8187	3.30789	15.4043	-2.3199	4.99296	0.00516741	0.0243755	Gm48708	13	35773573	35776896	-	1167	antisense	predicted gene, 48708 [Source:MGI Symbol;Acc:MGI:6098351]	-	8	2	1	0	13	17	18	0.208383	0.0445907	0.0185723	0	0.222678	0.319283	0.407342
ENSMUSG00000044548	72.3823	47.6705	86.9583	87.8567	310.439	409.673	389.768	73.7169	369.96	-2.31641	4.98092	9.01258e-38	7.42466e-36	Dact1	12	71309884	71320107	+	3761	protein_coding	dishevelled-binding antagonist of beta-catenin 1 [Source:MGI Symbol;Acc:MGI:1891740]	-	57	44	96	94	372	448	354	0.460697	0.304393	0.553228	0.558957	1.97717	2.61079	2.48575
ENSMUSG00000097125	15.2384	10.8342	6.34071	5.60787	1.66903	1.8289	2.20208	9.50529	1.9	2.31388	4.97219	0.00901705	0.0385152	Gm26885	17	29461896	29491925	-	1688	lincRNA	predicted gene, 26885 [Source:MGI Symbol;Acc:MGI:5477379]	-	12	10	7	6	2	2	2	0.216099	0.154139	0.0898798	0.0794937	0.0236844	0.025969	0.0312907
ENSMUSG00000048126	158.733	133.261	201.997	135.524	660.1	807.458	886.336	157.379	784.631	-2.31262	4.96783	1.06403e-61	2.11171e-59	Col6a3	1	90765923	90843971	-	11963	protein_coding	collagen, type VI, alpha 3 [Source:MGI Symbol;Acc:MGI:88461]	-	125	123	223	145	791	883	805	0.317625	0.267516	0.404018	0.27107	1.32172	1.61778	1.77711
ENSMUSG00000115855	41.9056	43.3369	51.6315	35.5165	8.34513	9.14448	8.80831	43.0976	8.76597	2.30053	4.9264	1.89596e-08	2.84082e-07	Gm34643	14	103012908	103024457	+	2289	lincRNA	predicted gene, 34643 [Source:MGI Symbol;Acc:MGI:5593802]	-	33	40	57	38	10	10	8	0.43824	0.454673	0.539716	0.371271	0.087329	0.0957529	0.0923
ENSMUSG00000029675	928.271	603.466	713.782	542.094	2716.34	3753.81	3808.49	696.903	3426.21	-2.29843	4.91923	1.73247e-21	6.8147e-20	Eln	5	134702593	134747323	-	8098	protein_coding	elastin [Source:MGI Symbol;Acc:MGI:95317]	-	731	557	788	580	3255	4105	3459	2.744	1.78963	2.10904	1.60178	8.03484	11.1105	11.2805
ENSMUSG00000004655	4200.71	3377.02	3875.98	3938.6	18337.6	17780.5	20600.4	3848.08	18906.2	-2.29682	4.91374	1.91516e-286	8.36197e-283	Aqp1	6	55336432	55348555	+	2627	protein_coding	aquaporin 1 [Source:MGI Symbol;Acc:MGI:103201]	-	3308	3117	4279	4214	21974	19444	18710	38.278	30.8718	35.3036	35.8747	167.207	162.227	188.092
ENSMUSG00000085511	5.07946	13.0011	10.8698	7.47716	1.66903	1.8289	2.20208	9.10687	1.9	2.28089	4.85977	0.00991327	0.0415946	Gm11738	11	118114855	118118279	+	2158	antisense	predicted gene 11738 [Source:MGI Symbol;Acc:MGI:3650365]	-	4	12	12	8	2	2	2	0.0563446	0.144682	0.120522	0.0829072	0.018526	0.0203131	0.0244757
ENSMUSG00000117110	6.34933	5.41711	10.8698	0.934645	21.6973	35.6635	28.627	5.89272	28.6626	-2.27786	4.84959	5.96572e-05	0.000495766	AC105304.1	17	9864419	9882149	+	806	lincRNA	novel transcript	-	5	5	12	1	26	39	26	0.188573	0.161406	0.322688	0.0277472	0.644826	1.06054	0.851914
ENSMUSG00000033491	111.748	125.677	133.155	114.961	527.412	602.621	643.007	121.385	591.013	-2.2775	4.84835	1.96442e-74	6.21527e-72	Prss35	9	86743649	86758443	+	3444	protein_coding	protease, serine 35 [Source:MGI Symbol;Acc:MGI:2444800]	-	88	116	147	123	632	659	584	0.776718	0.876355	0.925104	0.798722	3.66824	4.19392	4.47824
ENSMUSG00000049608	34.2864	29.2524	23.5512	31.7779	11.6832	1.8289	4.40416	29.717	5.97208	2.27556	4.84187	1.75089e-05	0.000162239	Gpr55	1	85938318	85961007	-	3721	protein_coding	G protein-coupled receptor 55 [Source:MGI Symbol;Acc:MGI:2685064]	-	27	27	26	34	14	2	4	0.220571	0.188795	0.151443	0.204349	0.0752095	0.0117806	0.0283895
ENSMUSG00000054690	2.53973	6.50053	9.05815	9.34645	37.5531	40.2357	24.2229	6.86122	34.0039	-2.27402	4.83668	3.84255e-06	4.0118e-05	Emcn	3	137341067	137432185	+	5409	protein_coding	endomucin [Source:MGI Symbol;Acc:MGI:1891716]	-	2	6	10	10	45	44	22	0.0112398	0.0288615	0.04007	0.0413463	0.166303	0.178293	0.107415
ENSMUSG00000085091	1.26987	6.50053	9.05815	9.34645	27.5389	29.2623	41.8395	6.54375	32.8802	-2.27393	4.83638	8.10264e-06	7.96796e-05	Egfros	11	16815431	16830702	-	4063	antisense	epidermal growth factor receptor, opposite strand [Source:MGI Symbol;Acc:MGI:2443051]	-	1	6	10	10	33	32	38	0.00748165	0.0384229	0.0533445	0.0550436	0.162357	0.172624	0.246998
ENSMUSG00000020866	186.67	110.509	140.401	141.131	542.433	759.906	787.243	144.678	696.528	-2.2721	4.83026	4.33036e-49	5.31102e-47	Cacna1g	11	94408391	94474198	-	10137	protein_coding	calcium channel, voltage-dependent, T type, alpha 1G subunit [Source:MGI Symbol;Acc:MGI:1201678]	-	147	102	155	151	650	831	715	0.440811	0.261804	0.331405	0.333136	1.28176	1.79676	1.86275
ENSMUSG00000047631	13.9685	10.8342	17.2105	28.0394	105.149	83.2148	68.2644	17.5131	85.5426	-2.27178	4.82919	8.57612e-12	1.78013e-10	Apof	10	128268671	128270153	+	1258	protein_coding	apolipoprotein F [Source:MGI Symbol;Acc:MGI:104539]	-	11	10	19	30	126	91	62	0.265801	0.206826	0.327348	0.533328	2.00214	1.58547	1.30157
ENSMUSG00000030350	7.61919	0	3.62326	2.80394	18.3593	10.9734	19.8187	3.5116	16.3838	-2.25961	4.78861	0.00190119	0.0105584	Prmt8	6	127689011	127769472	-	2724	protein_coding	protein arginine N-methyltransferase 8 [Source:MGI Symbol;Acc:MGI:3043083]	-	6	0	4	3	22	12	18	0.0669558	0	0.0318265	0.0246302	0.161443	0.0965544	0.174511
ENSMUSG00000100130	2.53973	7.58395	0.905815	0	11.6832	9.14448	17.6166	2.75737	12.8148	-2.2565	4.77832	0.00867139	0.0372742	Gm28379	9	66417746	66448496	-	3157	antisense	predicted gene 28379 [Source:MGI Symbol;Acc:MGI:5579085]	-	2	7	1	0	14	10	16	0.0192575	0.0576911	0.00686533	0	0.0886457	0.0694262	0.133845
ENSMUSG00000023279	8.88906	4.33369	1.81163	2.80394	15.8557	26.519	18.7177	4.45958	20.3641	-2.25484	4.77281	0.000374032	0.00254663	Bmp15	X	6314107	6320721	-	3060	protein_coding	bone morphogenetic protein 15 [Source:MGI Symbol;Acc:MGI:1316745]	-	7	4	2	3	19	29	17	0.0695378	0.0340113	0.0141659	0.0219257	0.124118	0.207718	0.146718
ENSMUSG00000047497	95.2399	69.339	69.7478	72.9023	333.805	365.779	379.858	76.8072	359.814	-2.23838	4.71866	1.43899e-48	1.72607e-46	Adamts12	15	11064790	11349231	+	10921	protein_coding	a disintegrin-like and metallopeptidase (reprolysin type) with thrombospondin type 1 motif, 12 [Source:MGI Symbol;Acc:MGI:2146046]	-	75	64	77	78	400	400	345	0.208758	0.152476	0.152815	0.15973	0.732153	0.802778	0.834284
ENSMUSG00000110084	6.34933	3.25026	16.3047	6.54252	36.7186	34.749	46.2436	8.1117	39.2371	-2.23749	4.71576	3.31112e-06	3.50049e-05	Gm45257	8	102654191	102658188	-	3998	TEC	predicted gene 45257 [Source:MGI Symbol;Acc:MGI:5791093]	-	5	3	18	7	44	38	42	0.0380164	0.0195238	0.0975812	0.039157	0.219996	0.208324	0.277437
ENSMUSG00000103722	3.8096	3.25026	2.71745	4.67323	12.5177	14.6312	23.1218	3.61263	16.7569	-2.20576	4.61319	0.000890288	0.00545798	2700078F05Rik	1	181950132	181953375	-	3244	TEC	RIKEN cDNA 2700078F05 gene [Source:MGI Symbol;Acc:MGI:1919876]	-	3	3	3	5	15	16	21	0.0281115	0.0240617	0.0200436	0.0344701	0.0924303	0.108103	0.170961
ENSMUSG00000089798	3.8096	4.33369	0.905815	0.934645	14.1867	10.9734	7.70727	2.49594	10.9558	-2.20157	4.59978	0.0084884	0.0366661	1700028K03Rik	5	107534709	107551542	+	7963	protein_coding	RIKEN cDNA 1700028K03 gene [Source:MGI Symbol;Acc:MGI:1923671]	-	3	4	1	1	17	12	7	0.0114522	0.0130698	0.00272182	0.00280852	0.0426753	0.0330295	0.0232155
ENSMUSG00000098915	39.3658	49.8374	47.1024	53.2748	198.614	213.981	245.532	47.3951	219.376	-2.19907	4.59184	6.34177e-31	3.82451e-29	Rpl15-ps2	9	72060937	72061549	+	613	processed_pseudogene	ribosomal protein L15, pseudogene 2 [Source:MGI Symbol;Acc:MGI:3648255]	-	31	46	52	57	238	234	223	1.53725	1.95246	1.83857	2.07954	7.76105	8.36668	9.60731
ENSMUSG00000112084	11.4288	7.58395	2.71745	9.34645	22.5319	17.3745	66.0623	7.76916	35.3229	-2.19722	4.58594	0.000114024	0.00088807	Gm10773	10	83027761	83031695	-	3935	TEC	predicted gene 10773 [Source:MGI Symbol;Acc:MGI:3641797]	-	9	7	3	10	27	19	60	0.0695251	0.0462848	0.0165239	0.0568341	0.137159	0.10583	0.402684
ENSMUSG00000030787	5.07946	0	4.52908	5.60787	23.3664	13.7167	15.4145	3.8041	17.4992	-2.1964	4.58335	0.00137443	0.00797588	Lyve1	7	110850607	110863239	-	2919	protein_coding	lymphatic vessel endothelial hyaluronan receptor 1 [Source:MGI Symbol;Acc:MGI:2136348]	-	4	0	5	6	28	15	14	0.0416553	0	0.0371255	0.0459696	0.191747	0.11263	0.126663
ENSMUSG00000058600	3178.47	3676.05	2268.16	2159.03	1266.79	312.741	266.451	2820.43	615.328	2.196	4.58207	0.000529991	0.0034735	Rpl30	15	34440505	34443640	-	3020	protein_coding	ribosomal protein L30 [Source:MGI Symbol;Acc:MGI:98037]	-	2503	3393	2504	2310	1518	342	242	25.1941	29.2322	17.9706	17.1064	10.0478	2.48209	2.11624
ENSMUSG00000049148	1.26987	2.16684	4.52908	5.60787	14.1867	15.5456	18.7177	3.39341	16.15	-2.19522	4.5796	0.00127573	0.00749466	Plcxd3	15	4375491	4575553	+	5042	protein_coding	phosphatidylinositol-specific phospholipase C, X domain containing 3 [Source:MGI Symbol;Acc:MGI:2442605]	-	1	2	5	6	17	17	17	0.00602894	0.0103208	0.0214933	0.0266135	0.0673985	0.0738999	0.0890437
ENSMUSG00000057534	7.61919	4.33369	10.8698	10.2811	45.0637	28.3479	41.8395	8.27594	38.417	-2.19407	4.57595	1.3199e-06	1.51365e-05	Elobl	11	88964658	88966931	-	833	protein_coding	elongin B-like [Source:MGI Symbol;Acc:MGI:1860403]	-	6	4	12	11	54	31	38	0.218953	0.12494	0.312228	0.295326	1.29584	0.81567	1.20475
ENSMUSG00000055489	6.34933	6.50053	3.62326	7.47716	20.0283	32.9201	27.526	5.98757	26.8248	-2.16972	4.49937	3.75707e-05	0.00032368	Ano5	7	51511029	51598709	+	7820	protein_coding	anoctamin 5 [Source:MGI Symbol;Acc:MGI:3576659]	-	5	6	4	8	24	36	25	0.019436	0.0199632	0.0110864	0.022879	0.0613492	0.100901	0.0844288
ENSMUSG00000030218	318.736	223.185	298.013	222.446	1087.37	1067.16	1413.73	265.595	1189.42	-2.16492	4.4844	3.48842e-65	7.69248e-63	Mgp	6	136872435	136875823	-	1187	protein_coding	matrix Gla protein [Source:MGI Symbol;Acc:MGI:96976]	-	251	206	329	238	1303	1167	1284	6.42787	4.51546	6.00733	4.48415	21.9431	21.5486	28.5675
ENSMUSG00000032925	181.591	198.266	133.155	182.256	678.459	797.399	855.507	173.817	777.122	-2.16461	4.48345	3.68317e-65	8.04073e-63	Itgbl1	14	123659971	123975618	+	4229	protein_coding	integrin, beta-like 1 [Source:MGI Symbol;Acc:MGI:2443439]	-	143	183	147	195	813	872	777	1.02788	1.1259	0.753383	1.03122	3.84288	4.51936	4.85222
ENSMUSG00000030116	39.3658	41.17	35.3268	26.1701	172.744	139.911	158.55	35.5082	157.068	-2.15686	4.45942	7.00546e-22	2.80617e-20	Mfap5	6	122505845	122529290	+	3589	protein_coding	microfibrillar associated protein 5 [Source:MGI Symbol;Acc:MGI:1354387]	-	31	38	39	28	207	153	144	0.262562	0.275483	0.23552	0.174477	1.15292	0.934364	1.05961
ENSMUSG00000048782	10.1589	8.66737	6.34071	3.73858	28.3734	31.0912	35.2332	7.2264	31.566	-2.15623	4.45748	8.23594e-06	8.05912e-05	Insc	7	114743694	114850383	+	3722	protein_coding	INSC spindle orientation adaptor protein [Source:MGI Symbol;Acc:MGI:1917942]	-	8	8	7	4	34	34	32	0.0653368	0.0559241	0.0407622	0.0240346	0.182602	0.200217	0.227055
ENSMUSG00000052482	2.53973	0	7.24652	1.86929	13.3522	10.9734	15.4145	2.91389	13.2467	-2.13993	4.40739	0.0073885	0.0327376	Gm8174	15	10560524	10561524	-	1001	processed_pseudogene	predicted gene 8174 [Source:MGI Symbol;Acc:MGI:3648322]	-	2	0	8	2	16	12	14	0.0607351	0	0.173218	0.0446838	0.319514	0.262751	0.369361
ENSMUSG00000044734	72.3823	53.0877	52.5373	60.7519	241.174	267.019	276.361	59.6898	261.518	-2.13986	4.40721	3.38896e-35	2.46615e-33	Serpinb1a	13	32842092	32851185	-	2303	protein_coding	serine (or cysteine) peptidase inhibitor, clade B, member 1a [Source:MGI Symbol;Acc:MGI:1913472]	-	57	49	58	65	289	292	251	0.752359	0.553589	0.545846	0.631209	2.50846	2.77899	2.87831
ENSMUSG00000020676	12.6987	3.25026	17.2105	13.085	61.754	42.9791	49.5468	11.5611	51.4266	-2.13922	4.40524	2.54643e-07	3.2643e-06	Ccl11	11	82057823	82062955	+	1082	protein_coding	chemokine (C-C motif) ligand 11 [Source:MGI Symbol;Acc:MGI:103576]	-	10	3	19	14	74	47	45	0.280942	0.0721405	0.380595	0.289371	1.36713	0.952069	1.09835
ENSMUSG00000036596	308.577	218.851	277.179	195.341	1008.09	1095.51	1182.52	249.987	1095.37	-2.13625	4.39619	2.01849e-70	5.5082e-68	Cpz	5	35502218	35525698	-	2245	protein_coding	carboxypeptidase Z [Source:MGI Symbol;Acc:MGI:88487]	-	243	202	306	209	1208	1198	1074	3.29029	2.3411	2.95421	2.08201	10.7561	11.696	12.6341
ENSMUSG00000116778	10.1589	7.58395	2.71745	5.60787	23.3664	29.2623	30.8291	6.51705	27.8193	-2.13324	4.38701	4.29334e-05	0.000365553	AC129214.2	16	31811842	31812611	-	770	processed_pseudogene	ribosomal protein L7A (Rpl7a) pseudogene	-	8	7	3	6	28	32	28	0.315823	0.236533	0.0844436	0.174267	0.726895	0.910872	0.960339
ENSMUSG00000114432	11.4288	8.66737	11.7756	16.8236	3.33805	2.74334	2.20208	12.1738	2.76116	2.13017	4.37769	0.00407882	0.0200055	Gm49391	13	60895350	60936571	-	1378	protein_coding	predicted gene, 49391 [Source:MGI Symbol;Acc:MGI:6121619]	-	9	8	13	18	4	3	2	0.198535	0.151052	0.20447	0.292131	0.058025	0.0477167	0.0383299
ENSMUSG00000050069	2.53973	2.16684	6.34071	3.73858	10.8487	19.2034	19.8187	3.69647	16.6236	-2.12713	4.36847	0.0015532	0.0088741	Grem2	1	174833785	174921819	-	3745	protein_coding	gremlin 2, DAN family BMP antagonist [Source:MGI Symbol;Acc:MGI:1344367]	-	2	2	7	4	13	21	18	0.0162339	0.0138952	0.0405119	0.023887	0.0693898	0.122904	0.126934
ENSMUSG00000065643	0	2.16684	2.71745	11.2157	21.6973	10.9734	22.0208	4.02501	18.2305	-2.12106	4.35014	0.00431333	0.0209487	Gm25897	15	99803020	99803126	-	107	snRNA	predicted gene, 25897 [Source:MGI Symbol;Acc:MGI:5455674]	-	0	2	3	12	26	12	20	0	0.48633	0.607678	2.50814	4.85729	2.45808	4.93632
ENSMUSG00000086266	33.0165	19.5016	27.1745	28.0394	99.307	125.279	125.518	26.933	116.702	-2.11816	4.3414	1.68494e-16	4.85277e-15	Igf2os	7	142659693	142670356	+	5337	antisense	insulin-like growth factor 2, opposite strand [Source:MGI Symbol;Acc:MGI:1195257]	-	26	18	30	30	119	137	114	0.148088	0.0877527	0.121832	0.125712	0.445712	0.562628	0.564112
ENSMUSG00000033377	3.8096	6.50053	4.52908	10.2811	25.8699	27.4334	29.7281	6.28007	27.6771	-2.1167	4.33701	3.86638e-05	0.00033218	Palmd	3	116918258	116968987	-	7273	protein_coding	palmdelphin [Source:MGI Symbol;Acc:MGI:2148896]	-	3	6	5	11	31	30	27	0.0125387	0.0214646	0.0149002	0.0338246	0.0852025	0.0904077	0.098041
ENSMUSG00000001506	20673.4	14516.8	16332.8	14542.1	67439.5	70216.8	76968.1	16516.3	71541.5	-2.11496	4.33177	2.73026e-41	2.59149e-39	Col1a1	11	94936224	94953042	+	6563	protein_coding	collagen, type I, alpha 1 [Source:MGI Symbol;Acc:MGI:88467]	-	16280	13399	18031	15559	80813	76786	69905	75.4043	53.1197	59.5462	53.0192	246.14	256.435	281.296
ENSMUSG00000021319	1466.69	1321.77	1734.64	1718.81	6500.02	6579.45	7184.28	1560.48	6754.58	-2.1115	4.32141	9.66859e-173	2.34528e-169	Sfrp4	13	19623104	19632994	+	4179	protein_coding	secreted frizzled-related protein 4 [Source:MGI Symbol;Acc:MGI:892010]	-	1155	1220	1915	1839	7789	7195	6525	8.40144	7.59579	9.93191	9.84154	37.2575	37.736	41.235
ENSMUSG00000114267	0	4.33369	2.71745	2.80394	6.6761	11.8878	14.3135	2.46377	10.9591	-2.10647	4.30637	0.0114647	0.0468088	Gm48600	14	11904679	11909158	+	4480	TEC	predicted gene, 48600 [Source:MGI Symbol;Acc:MGI:6098178]	-	0	4	3	3	8	13	13	0	0.023231	0.0145137	0.014976	0.0356957	0.0636009	0.0766342
ENSMUSG00000029813	1.26987	3.25026	1.81163	5.60787	6.6761	11.8878	20.9197	2.98491	13.1612	-2.0985	4.28264	0.00720214	0.0320419	1600015I10Rik	6	48929895	48933687	+	2485	protein_coding	RIKEN cDNA 1600015I10 gene [Source:MGI Symbol;Acc:MGI:1917011]	-	1	3	2	6	8	13	19	0.0122326	0.0314109	0.0174438	0.0539981	0.0643528	0.114661	0.201922
ENSMUSG00000004552	17.7781	35.7529	31.7035	32.7126	104.314	170.087	107.902	29.4868	127.434	-2.0977	4.28028	2.72636e-14	6.83344e-13	Ctse	1	131638306	131675505	+	3170	protein_coding	cathepsin E [Source:MGI Symbol;Acc:MGI:107361]	-	14	33	35	35	125	186	98	0.13425	0.270857	0.239301	0.246924	0.788233	1.28603	0.81644
ENSMUSG00000107706	11.4288	17.3347	2.71745	12.1504	49.2363	40.2357	48.4457	10.9078	45.9726	-2.0967	4.27731	1.8604e-06	2.07111e-05	Gm44022	6	148385901	148391329	-	5429	TEC	predicted gene, 44022 [Source:MGI Symbol;Acc:MGI:5690414]	-	9	16	3	13	59	44	44	0.0503926	0.0766806	0.0119767	0.0535522	0.217238	0.177636	0.214038
ENSMUSG00000062609	379.69	287.107	427.545	374.793	1504.63	1275.65	1921.31	367.283	1567.2	-2.09199	4.26335	1.46578e-26	7.30581e-25	Kcnj15	16	95257558	95300260	+	6313	protein_coding	potassium inwardly-rectifying channel, subfamily J, member 15 [Source:MGI Symbol;Acc:MGI:1310000]	-	299	265	472	401	1803	1395	1745	1.43972	1.09218	1.62048	1.42057	5.70905	4.84324	7.2999
ENSMUSG00000091730	6.34933	3.25026	0.905815	1.86929	11.6832	5.48669	20.9197	3.09367	12.6965	-2.0907	4.25954	0.0100486	0.0420172	Gm17230	10	20625635	20629576	+	3942	processed_pseudogene	predicted gene 17230 [Source:MGI Symbol;Acc:MGI:4938057]	-	5	3	1	2	14	6	19	0.0385565	0.0198011	0.00549819	0.0113466	0.070993	0.0333605	0.12729
ENSMUSG00000033453	590.487	495.124	665.774	644.905	2420.09	2569.6	2650.2	599.073	2546.63	-2.08403	4.23989	9.15824e-145	1.53795e-141	Adamts15	9	30899155	30922452	-	10363	protein_coding	a disintegrin-like and metallopeptidase (reprolysin type) with thrombospondin type 1 motif, 15 [Source:MGI Symbol;Acc:MGI:2449569]	-	465	457	735	690	2900	2810	2407	1.36399	1.1474	1.53723	1.48908	5.59392	5.94318	6.13406
ENSMUSG00000115131	0	5.41711	3.62326	4.67323	18.3593	5.48669	20.9197	3.4284	14.9219	-2.07927	4.22592	0.00667183	0.0301184	Gm49268	15	26688400	26691667	+	3268	TEC	predicted gene, 49268 [Source:MGI Symbol;Acc:MGI:6118748]	-	0	5	4	5	22	6	19	0	0.0398083	0.0265286	0.034217	0.134569	0.0402408	0.153543
ENSMUSG00000100345	2.53973	4.33369	6.34071	2.80394	11.6832	15.5456	24.2229	4.00451	17.1506	-2.06503	4.18442	0.00166443	0.0094355	Gm29418	17	85796218	85824044	-	647	lincRNA	predicted gene 29418 [Source:MGI Symbol;Acc:MGI:5580124]	-	2	4	7	3	14	17	22	0.0939658	0.160857	0.234493	0.103698	0.432542	0.575894	0.897999
ENSMUSG00000052951	212.067	188.515	264.498	185.06	873.735	808.372	989.834	212.535	890.647	-2.0629	4.17826	2.76292e-66	6.41674e-64	C130021I20Rik	2	33641193	33646354	+	4140	antisense	Riken cDNA C130021I20 gene [Source:MGI Symbol;Acc:MGI:3639863]	-	167	174	292	198	1047	884	899	1.2262	1.09354	1.52869	1.06959	5.05534	4.68004	5.73478
ENSMUSG00000052180	10.1589	16.2513	24.457	18.6929	70.0991	80.4714	71.5675	17.39	74.046	-2.06211	4.17598	1.19349e-10	2.26763e-09	Serpinb6c	13	33879816	33905708	-	1391	protein_coding	serine (or cysteine) peptidase inhibitor, clade B, member 6c [Source:MGI Symbol;Acc:MGI:2145481]	-	8	15	27	20	84	88	65	0.174826	0.280575	0.4207	0.321556	1.20714	1.38661	1.23408
ENSMUSG00000066842	516.835	410.617	583.345	486.95	1855.96	2025.5	2380.45	499.437	2087.3	-2.06063	4.17168	1.66383e-92	7.72833e-90	Hmcn1	1	150562524	150993435	-	21191	protein_coding	hemicentin 1 [Source:MGI Symbol;Acc:MGI:2685047]	-	407	379	644	521	2224	2215	2162	0.583831	0.465343	0.658674	0.549845	2.09791	2.29097	2.6944
ENSMUSG00000116716	6.34933	1.08342	8.15234	7.47716	25.8699	21.9468	25.3239	5.76556	24.3802	-2.06059	4.17158	0.000221735	0.00160341	AC154691.1	16	95297356	95301661	-	699	antisense	novel transcript, antisense to Kcnj15	-	5	1	9	8	31	24	23	0.217439	0.0372227	0.279063	0.255957	0.88652	0.752544	0.868976
ENSMUSG00000070867	618.424	512.458	684.796	593.5	2335.8	2336.41	2861.6	602.295	2511.27	-2.0575	4.16263	2.8537e-113	2.49197e-110	Trabd2b	4	114406724	114615098	+	6617	protein_coding	TraB domain containing 2B [Source:MGI Symbol;Acc:MGI:3650152]	-	487	473	756	635	2799	2555	2599	2.23724	1.85988	2.47626	2.14618	8.45563	8.46307	10.373
ENSMUSG00000102621	1.26987	5.41711	6.34071	3.73858	16.6903	12.8023	24.2229	4.19157	17.9051	-2.0522	4.14738	0.0014677	0.0084408	Gm37674	1	194669673	194671506	+	1834	TEC	predicted gene, 37674 [Source:MGI Symbol;Acc:MGI:5610902]	-	1	5	7	4	20	14	22	0.0165747	0.0709342	0.0827247	0.0487769	0.217989	0.167312	0.316797
ENSMUSG00000070564	6.34933	16.2513	17.2105	16.8236	38.3876	81.3859	59.4561	14.1587	59.7432	-2.04963	4.14	1.55373e-07	2.0458e-06	Ntn5	7	45684022	45694556	+	2216	protein_coding	netrin 5 [Source:MGI Symbol;Acc:MGI:2685330]	-	5	15	19	18	46	89	54	0.0685874	0.176119	0.185832	0.181659	0.414947	0.880275	0.643549
ENSMUSG00000085781	2.53973	3.25026	3.62326	7.47716	17.5248	18.289	17.6166	4.2226	17.8101	-2.04652	4.13108	0.00110231	0.00659302	Gm15640	16	45936323	45939279	+	527	antisense	predicted gene 15640 [Source:MGI Symbol;Acc:MGI:3783084]	-	2	3	4	8	21	20	16	0.115362	0.148114	0.164507	0.339495	0.79655	0.831797	0.801801
ENSMUSG00000053626	448.262	379.198	502.728	386.943	1833.42	1568.28	1869.56	429.283	1757.09	-2.03201	4.08974	1.24521e-100	7.99536e-98	Tll1	8	64014931	64206271	-	7758	protein_coding	tolloid-like [Source:MGI Symbol;Acc:MGI:106923]	-	353	350	555	414	2197	1715	1698	1.38315	1.17383	1.55053	1.19345	5.66089	4.84521	5.78023
ENSMUSG00000085125	0	1.08342	7.24652	7.47716	14.1867	13.7167	23.1218	3.95178	17.0084	-2.02883	4.08073	0.0054364	0.0254137	Gm16070	1	17676027	17727646	-	8345	antisense	predicted gene 16070 [Source:MGI Symbol;Acc:MGI:3801761]	-	0	1	8	8	17	15	21	0	0.00311788	0.0207778	0.0214396	0.0407218	0.039397	0.0664585
ENSMUSG00000019933	19.048	14.0845	11.7756	12.1504	54.2433	55.7813	61.6582	14.2646	57.2276	-2.02369	4.06622	5.40131e-09	8.61329e-08	Mrln	10	70204664	70219711	+	1180	protein_coding	myoregulin [Source:MGI Symbol;Acc:MGI:1916813]	-	15	13	13	13	65	61	56	0.386414	0.286646	0.23878	0.246385	1.10112	1.13304	1.25332
ENSMUSG00000082192	43.1754	53.0877	29.8919	41.1244	162.73	184.718	158.55	41.8198	168.666	-2.02337	4.06532	8.22032e-21	3.1319e-19	Gm14719	X	49660960	49661299	+	340	processed_pseudogene	predicted gene 14719 [Source:MGI Symbol;Acc:MGI:3705771]	-	34	49	33	44	195	202	144	3.03979	3.74975	2.10364	2.89419	11.4646	13.0218	11.1851
ENSMUSG00000086283	45.7151	48.754	37.1384	60.7519	179.42	182.89	224.612	48.0899	195.641	-2.02031	4.05672	7.2108e-23	3.02148e-21	2810433D01Rik	11	102619796	102624416	-	1205	lincRNA	RIKEN cDNA 2810433D01 gene [Source:MGI Symbol;Acc:MGI:1924382]	-	36	45	41	65	215	200	204	0.908154	0.971652	0.737451	1.20637	3.56661	3.63782	4.47096
ENSMUSG00000112955	1.26987	5.41711	2.71745	2.80394	9.17964	11.8878	16.5156	3.05209	12.5277	-2.01665	4.04642	0.00711577	0.0317353	Gm48889	13	9412517	9415160	+	2644	TEC	predicted gene, 48889 [Source:MGI Symbol;Acc:MGI:6098650]	-	1	5	3	3	11	13	15	0.011497	0.0492033	0.0245921	0.0253754	0.083164	0.107766	0.149826
ENSMUSG00000104586	3.8096	2.16684	1.81163	6.54252	10.8487	18.289	14.3135	3.58265	14.4837	-2.0088	4.02446	0.00439649	0.0213099	4921539H07Rik	3	58117053	58167616	+	4325	lincRNA	RIKEN cDNA 4921539H07 gene [Source:MGI Symbol;Acc:MGI:1925506]	-	3	2	2	7	13	20	13	0.0210853	0.0120318	0.0100226	0.0361964	0.0600844	0.101354	0.0793806
ENSMUSG00000001497	11.4288	13.0011	22.6454	14.9543	31.7115	104.247	52.8499	15.5074	62.9361	-2.00416	4.01156	2.03037e-06	2.24431e-05	Pax9	12	56691767	56712822	+	5056	protein_coding	paired box 9 [Source:MGI Symbol;Acc:MGI:97493]	PAX	9	12	25	16	38	114	48	0.0541103	0.0617532	0.107169	0.0707729	0.150238	0.494192	0.250721
ENSMUSG00000028031	27.937	37.9198	27.1745	27.1047	105.149	114.306	142.034	30.034	120.496	-2.00384	4.01066	9.94676e-16	2.74523e-14	Dkk2	3	132085292	132180304	+	3705	protein_coding	dickkopf WNT signaling pathway inhibitor 2 [Source:MGI Symbol;Acc:MGI:1890663]	-	22	35	30	29	126	125	129	0.180501	0.245791	0.175497	0.175051	0.679808	0.739469	0.919515
ENSMUSG00000032735	6.34933	7.58395	15.3989	6.54252	22.5319	42.0646	45.1426	8.96866	36.5797	-1.99836	3.99546	2.73697e-05	0.000243384	Ablim3	18	61799395	61911852	-	4560	protein_coding	actin binding LIM protein family, member 3 [Source:MGI Symbol;Acc:MGI:2442582]	-	5	7	17	7	27	46	41	0.0333311	0.039941	0.0808017	0.034331	0.118359	0.221101	0.237452
ENSMUSG00000102657	10.1589	4.33369	6.34071	6.54252	29.208	16.4601	35.2332	6.84396	26.9671	-1.99143	3.97632	0.000154311	0.00116285	Gm37899	12	109668869	109677585	+	8717	TEC	predicted gene, 37899 [Source:MGI Symbol;Acc:MGI:5611127]	-	8	4	7	7	35	18	32	0.0278976	0.0119393	0.0174047	0.0179591	0.0802611	0.0452588	0.0969483
ENSMUSG00000040488	758.11	663.054	858.713	660.794	2624.54	2926.23	3227.15	735.168	2925.97	-1.99134	3.97605	3.47562e-113	2.91832e-110	Ltbp4	7	27305136	27337692	-	6463	protein_coding	latent transforming growth factor beta binding protein 4 [Source:MGI Symbol;Acc:MGI:1321395]	-	597	612	948	707	3145	3200	2931	2.80792	2.46378	3.17915	2.44647	9.72726	10.8521	11.9768
ENSMUSG00000086269	7.61919	4.33369	3.62326	4.67323	25.0354	17.3745	16.5156	5.06234	19.6418	-1.99035	3.97333	0.000724609	0.00455877	Tmcc3os	10	94567828	94612084	-	2912	antisense	transmembrane and coiled coil domains 3, opposite strand [Source:MGI Symbol;Acc:MGI:3801736]	-	6	4	4	5	30	19	15	0.0626331	0.0357399	0.0297718	0.0384001	0.205937	0.143008	0.136037
ENSMUSG00000040584	400.008	277.356	471.024	429.002	1535.5	1445.74	1722.02	394.347	1567.76	-1.98969	3.97151	2.03855e-24	9.23312e-23	Abcb1a	5	8660077	8748575	+	5480	protein_coding	ATP-binding cassette, sub-family B (MDR/TAP), member 1A [Source:MGI Symbol;Acc:MGI:97570]	-	315	256	520	459	1840	1581	1564	1.74733	1.21547	2.05664	1.87321	6.71184	6.32338	7.53726
ENSMUSG00000095956	3.8096	4.33369	0.905815	4.67323	10.0142	11.8878	18.7177	3.43058	13.5399	-1.9896	3.97127	0.00632032	0.0288177	1700036A12Rik	9	60743120	60770276	+	1828	lincRNA	RIKEN cDNA 1700036A12 gene [Source:MGI Symbol;Acc:MGI:1920548]	-	3	4	1	5	12	13	17	0.0498872	0.0569337	0.0118566	0.0611713	0.131223	0.155871	0.245601
ENSMUSG00000036040	5.07946	1.08342	1.81163	6.54252	8.34513	19.2034	15.4145	3.62926	14.321	-1.98196	3.9503	0.0070669	0.031556	Adamtsl2	2	27079379	27108981	+	7993	protein_coding	ADAMTS-like 2 [Source:MGI Symbol;Acc:MGI:1925044]	-	4	1	2	7	10	21	14	0.0152123	0.00325518	0.00542321	0.0195858	0.0250089	0.0575847	0.0462568
ENSMUSG00000027202	5.07946	3.25026	1.81163	2.80394	12.5177	6.40114	18.7177	3.23632	12.5455	-1.9818	3.94987	0.00895695	0.0383159	Slc12a1	2	125152505	125230002	+	5763	protein_coding	solute carrier family 12, member 1 [Source:MGI Symbol;Acc:MGI:103150]	-	4	3	2	3	15	7	17	0.0210987	0.0135443	0.00752173	0.011642	0.0520292	0.0266224	0.0779036
ENSMUSG00000104735	6.34933	6.50053	3.62326	5.60787	20.8628	25.6045	17.6166	5.52025	21.3613	-1.97244	3.92431	0.000413133	0.0027811	C130075A20Rik	3	53099000	53103175	+	4176	TEC	RIKEN cDNA C130075A20 gene [Source:MGI Symbol;Acc:MGI:2443940]	-	5	6	4	6	25	28	16	0.036396	0.0373832	0.0207604	0.0321325	0.11967	0.146959	0.101185
ENSMUSG00000027875	41.9056	33.5861	54.3489	43.9283	122.673	180.146	210.298	43.4422	171.039	-1.96459	3.90301	1.35693e-16	3.92879e-15	Hmgcs2	3	98280435	98310738	+	3290	protein_coding	3-hydroxy-3-methylglutaryl-Coenzyme A synthase 2 [Source:MGI Symbol;Acc:MGI:101939]	-	33	31	60	47	147	197	191	0.304903	0.245161	0.395268	0.319489	0.893152	1.31241	1.53319
ENSMUSG00000059022	74.922	75.8395	68.842	65.4252	272.886	252.388	302.786	71.2572	276.02	-1.9567	3.88173	7.65024e-34	5.25196e-32	Kcp	6	29473162	29507952	-	7807	protein_coding	kielin/chordin-like protein [Source:MGI Symbol;Acc:MGI:2141640]	-	59	70	76	70	327	276	275	0.229727	0.233292	0.210992	0.200525	0.837274	0.774859	0.930263
ENSMUSG00000104476	3.8096	13.0011	9.96397	5.60787	31.7115	16.4601	47.3447	8.09562	31.8387	-1.95532	3.87803	0.000206084	0.00150067	Gm38211	1	45485836	45493052	-	7217	TEC	predicted gene, 38211 [Source:MGI Symbol;Acc:MGI:5611439]	-	3	12	11	6	38	18	43	0.012636	0.0432623	0.0330348	0.018593	0.105252	0.0546656	0.157351
ENSMUSG00000051682	8.88906	14.0845	9.96397	9.34645	32.546	46.6368	44.0416	10.571	41.0748	-1.95528	3.87792	1.78494e-06	1.99039e-05	Treml4	17	48264295	48275360	+	1997	protein_coding	triggering receptor expressed on myeloid cells-like 4 [Source:MGI Symbol;Acc:MGI:1923239]	-	7	13	11	10	39	51	40	0.106553	0.169375	0.119385	0.111989	0.390383	0.559745	0.52898
ENSMUSG00000026043	38193.7	29109.4	34565	31570.5	130410	117854	138061	33359.6	128775	-1.9487	3.86028	4.79139e-65	1.03565e-62	Col3a1	1	45311538	45349706	+	9816	protein_coding	collagen, type III, alpha 1 [Source:MGI Symbol;Acc:MGI:88453]	-	30077	26868	38159	33778	156271	128880	125392	93.1417	71.2174	84.2556	76.9579	318.235	287.772	337.359
ENSMUSG00000020000	431.754	300.108	377.725	406.571	1460.4	1282.97	1643.85	379.039	1462.41	-1.94828	3.85915	7.52893e-74	2.28283e-71	Moxd1	10	24223517	24302790	+	3198	protein_coding	monooxygenase, DBH-like 1 [Source:MGI Symbol;Acc:MGI:1921582]	-	340	277	417	435	1750	1403	1493	3.2318	2.25365	2.82614	3.04204	10.9386	9.61562	12.3293
ENSMUSG00000049112	25.3973	7.58395	17.2105	10.2811	49.2363	59.4391	63.8603	15.1182	57.5119	-1.94707	3.8559	2.79559e-07	3.56904e-06	Oxtr	6	112473683	112489943	-	4790	protein_coding	oxytocin receptor [Source:MGI Symbol;Acc:MGI:109147]	-	20	7	19	11	59	65	58	0.126922	0.0380231	0.0859715	0.0513583	0.246218	0.297424	0.319779
ENSMUSG00000021943	21.5877	31.4192	32.6094	34.5819	88.4584	126.194	136.529	30.0495	117.06	-1.94312	3.84536	1.2146e-13	2.92347e-12	Gdf10	14	33923587	33937983	+	5210	protein_coding	growth differentiation factor 10 [Source:MGI Symbol;Acc:MGI:95684]	-	17	29	36	37	106	138	124	0.0991871	0.144826	0.149762	0.158825	0.406698	0.58055	0.628552
ENSMUSG00000102224	1.26987	2.16684	9.05815	1.86929	10.0142	22.8612	9.90935	3.59104	14.2616	-1.94311	3.84535	0.0118332	0.0479812	4930447F24Rik	9	108133718	108138567	+	1503	processed_transcript	RIKEN cDNA 4930447F24 gene [Source:MGI Symbol;Acc:MGI:1924123]	-	1	2	10	2	12	25	9	0.0202248	0.0346223	0.144204	0.0297594	0.159598	0.364568	0.15814
ENSMUSG00000085564	5.07946	4.33369	4.52908	0.934645	15.0212	12.8023	14.3135	3.71922	14.0457	-1.94279	3.84448	0.00526339	0.0247427	Gm12198	11	50599298	50602448	-	1809	processed_transcript	predicted gene 12198 [Source:MGI Symbol;Acc:MGI:3650407]	-	4	4	5	1	18	14	13	0.0672149	0.0575316	0.0599056	0.0123628	0.198902	0.169624	0.189785
ENSMUSG00000114278	8.88906	13.0011	16.3047	8.41181	5.00708	2.74334	1.10104	11.6516	2.95049	1.94129	3.84048	0.010098	0.0421738	Gm49027	5	123512082	123525488	-	1956	protein_coding	predicted gene, 49027 [Source:MGI Symbol;Acc:MGI:6118396]	-	7	12	18	9	6	3	1	0.108786	0.159624	0.199453	0.102903	0.0613178	0.0336163	0.0135017
ENSMUSG00000000303	386.039	315.276	602.367	457.976	1462.07	1564.62	2020.41	440.415	1682.36	-1.93202	3.81588	3.66528e-13	8.46737e-12	Cdh1	8	106603351	106670246	+	4574	protein_coding	cadherin 1 [Source:MGI Symbol;Acc:MGI:88354]	-	304	291	665	490	1752	1711	1835	2.02033	1.65532	3.1511	2.39582	7.65671	8.19883	10.5949
ENSMUSG00000033544	12.6987	7.58395	15.3989	9.34645	32.546	47.5513	49.5468	11.257	43.2147	-1.93198	3.81578	2.33386e-06	2.54244e-05	Angptl1	1	156838562	156861078	+	2841	protein_coding	angiopoietin-like 1 [Source:MGI Symbol;Acc:MGI:1919963]	-	10	7	17	10	39	52	45	0.106997	0.064108	0.129692	0.0787195	0.274408	0.401171	0.41831
ENSMUSG00000038112	91.4303	67.1721	103.263	123.373	343.819	365.779	398.576	96.3096	369.392	-1.92908	3.80811	8.22981e-32	5.10412e-30	AW551984	9	39587396	39604403	-	6082	protein_coding	expressed sequence AW551984 [Source:MGI Symbol;Acc:MGI:2143322]	-	72	62	114	132	412	400	362	0.359857	0.265235	0.406251	0.485379	1.35411	1.44149	1.57188
ENSMUSG00000042436	966.367	630.551	523.561	587.892	2513.55	2547.65	2648	677.093	2569.73	-1.92582	3.79952	8.78904e-17	2.59288e-15	Mfap4	11	61485431	61488900	+	1922	protein_coding	microfibrillar-associated protein 4 [Source:MGI Symbol;Acc:MGI:1342276]	-	761	582	578	629	3012	2786	2405	12.0358	7.87871	6.51795	7.31899	31.3261	31.7706	33.046
ENSMUSG00000089991	29.2069	37.9198	37.1384	42.059	130.184	129.852	158.55	36.581	139.528	-1.91755	3.7778	1.56929e-17	4.88023e-16	Gm16332	1	139862957	139936477	-	2967	unprocessed_pseudogene	predicted gene 16332 [Source:MGI Symbol;Acc:MGI:3840155]	-	23	35	41	45	156	142	144	0.235643	0.306927	0.299504	0.339194	1.05102	1.04898	1.28175
ENSMUSG00000040710	363.181	340.194	462.872	376.662	1476.25	1422.88	1482	385.727	1460.38	-1.91549	3.77241	4.05317e-100	2.52814e-97	St8sia4	1	95587682	95667571	-	20091	protein_coding	ST8 alpha-N-acetyl-neuraminide alpha-2,8-sialyltransferase 4 [Source:MGI Symbol;Acc:MGI:106018]	-	286	314	511	403	1769	1556	1346	0.432722	0.406643	0.551259	0.448598	1.76007	1.69749	1.7693
ENSMUSG00000021388	100.319	71.5058	86.9583	95.3338	289.576	278.907	432.708	88.5293	333.73	-1.91221	3.76386	7.33553e-26	3.55082e-24	Aspn	13	49544443	49567565	+	2354	protein_coding	asporin [Source:MGI Symbol;Acc:MGI:1913945]	-	79	66	96	102	347	305	393	1.02015	0.729496	0.883896	0.969053	2.94664	2.83982	4.40903
ENSMUSG00000051726	413.976	421.451	432.98	434.61	117.666	106.99	117.811	425.754	114.156	1.90085	3.73434	7.29149e-54	1.14518e-51	Kcnf1	12	17172100	17176888	-	4789	protein_coding	potassium voltage-gated channel, subfamily F, member 1 [Source:MGI Symbol;Acc:MGI:2687399]	-	326	389	478	465	141	117	107	2.06927	2.11344	2.16331	2.17151	0.588543	0.535475	0.59006
ENSMUSG00000000402	125.717	68.2556	76.0885	54.2094	258.699	285.308	352.332	81.0675	298.78	-1.89636	3.72273	3.68958e-19	1.2625e-17	Egfl6	X	166523007	166585720	-	2704	protein_coding	EGF-like-domain, multiple 6 [Source:MGI Symbol;Acc:MGI:1858599]	-	99	63	84	58	310	312	320	1.11294	0.606204	0.6733	0.479706	2.29171	2.52898	3.12536
ENSMUSG00000073598	12.6987	6.50053	9.05815	11.2157	33.3805	35.6635	40.7384	9.86827	36.5941	-1.89529	3.71998	8.13334e-06	7.98459e-05	1700066B19Rik	18	35703225	35730869	+	2837	protein_coding	RIKEN cDNA 1700066B19 gene [Source:MGI Symbol;Acc:MGI:1920699]	-	10	6	10	12	40	39	37	0.107148	0.0550272	0.0763971	0.0945966	0.281841	0.301303	0.344429
ENSMUSG00000027075	22.8576	15.1679	41.6675	15.889	93.4655	88.7015	85.881	23.8955	89.3493	-1.89016	3.70676	4.25032e-09	6.84283e-08	Slc43a1	2	84838850	84863594	+	5716	protein_coding	solute carrier family 43, member 1 [Source:MGI Symbol;Acc:MGI:1931352]	-	18	14	46	17	112	97	78	0.0957248	0.0637266	0.174422	0.0665136	0.391679	0.371944	0.360379
ENSMUSG00000115924	38.096	67.1721	57.9722	59.8173	220.311	190.205	213.602	55.7644	208.039	-1.88769	3.70043	1.10722e-22	4.5954e-21	Gm19277	15	85149254	85156132	-	1165	lincRNA	predicted gene, 19277 [Source:MGI Symbol;Acc:MGI:5011462]	-	30	62	64	64	264	208	194	0.782779	1.38469	1.19067	1.22859	4.52983	3.91323	4.39778
ENSMUSG00000086893	8.88906	4.33369	2.71745	2.80394	20.8628	6.40114	23.1218	4.68603	16.7953	-1.8845	3.69225	0.00641887	0.0291859	Gm11365	13	29940283	29942261	+	774	antisense	predicted gene 11365 [Source:MGI Symbol;Acc:MGI:3652070]	-	7	4	3	3	25	7	21	0.274917	0.134463	0.0840072	0.086683	0.645659	0.198223	0.716532
ENSMUSG00000113041	8.88906	10.8342	9.05815	4.67323	40.8911	28.3479	22.0208	8.36366	30.4199	-1.88194	3.6857	0.000101267	0.000798109	Gm48302	13	75727279	75729162	+	1884	sense_intronic	predicted gene, 48302 [Source:MGI Symbol;Acc:MGI:6097746]	-	7	10	10	5	49	31	20	0.112944	0.138103	0.115042	0.059353	0.519899	0.360644	0.280354
ENSMUSG00000033963	15.2384	19.5016	7.24652	25.2354	7.51062	3.65779	2.20208	16.8055	4.45683	1.87788	3.67533	0.00465971	0.0223623	Fancd2os	6	113596761	113600715	-	1359	protein_coding	Fancd2 opposite strand [Source:MGI Symbol;Acc:MGI:1918229]	-	12	18	8	27	9	4	2	0.268414	0.344618	0.127587	0.444322	0.132381	0.0645117	0.0388658
ENSMUSG00000113200	6.34933	5.41711	2.71745	7.47716	20.0283	13.7167	26.4249	5.49026	20.0567	-1.87449	3.66673	0.00143477	0.00828449	Gm48632	12	111091200	111093941	+	2742	TEC	predicted gene, 48632 [Source:MGI Symbol;Acc:MGI:6098236]	-	5	5	3	8	24	15	24	0.0554302	0.0474447	0.0237132	0.0652494	0.174964	0.119901	0.231154
ENSMUSG00000047676	5532.8	5208.01	5275.47	5090.08	1449.55	1422.88	1448.97	5276.59	1440.47	1.87255	3.66178	0	0	Rpsa-ps10	3	150072658	150073542	-	885	processed_pseudogene	ribosomal protein SA, pseudogene 10 [Source:MGI Symbol;Acc:MGI:3704228]	-	4357	4807	5824	5446	1737	1556	1316	149.654	141.324	142.631	137.622	39.2338	38.5358	39.2708
ENSMUSG00000044177	58.4138	59.5882	108.698	85.9874	269.548	252.388	344.625	78.1718	288.854	-1.86793	3.65009	9.55935e-21	3.61681e-19	Wfikkn2	11	94235956	94246005	-	3827	protein_coding	WAP, follistatin/kazal, immunoglobulin, kunitz and netrin domain containing 2 [Source:MGI Symbol;Acc:MGI:2669209]	-	46	55	120	92	323	276	313	0.365379	0.373929	0.679609	0.53763	1.68713	1.5807	2.15995
ENSMUSG00000073234	3.8096	7.58395	5.43489	4.67323	18.3593	21.9468	18.7177	5.37542	19.6746	-1.86669	3.64695	0.0010312	0.00622916	Gm8773	5	5573799	5576203	+	1268	protein_coding	predicted gene 8773 [Source:MGI Symbol;Acc:MGI:3646213]	-	3	7	6	5	22	24	17	0.0719194	0.143636	0.102558	0.088187	0.346823	0.414849	0.354068
ENSMUSG00000098327	2.53973	3.25026	6.34071	2.80394	18.3593	11.8878	11.0104	3.73366	13.7525	-1.86192	3.6349	0.00741497	0.0328249	Mir7087	9	45939521	45939590	-	70	miRNA	microRNA 7087 [Source:MGI Symbol;Acc:MGI:5530655]	-	2	3	7	3	22	13	10	0.868512	1.11509	2.16739	0.958467	6.28245	4.07046	3.77276
ENSMUSG00000006638	43.1754	43.3369	36.2326	37.3858	18.3593	7.31558	6.60623	40.0327	10.7604	1.85938	3.62852	8.76565e-06	8.52396e-05	Abhd1	5	30950066	30955091	+	1758	processed_transcript	abhydrolase domain containing 1 [Source:MGI Symbol;Acc:MGI:1931013]	-	34	40	40	40	22	8	6	0.587901	0.592006	0.493148	0.508856	0.250154	0.0997399	0.0901342
ENSMUSG00000006369	11099.9	8236.17	10757.5	10046.5	35834	34491.1	38857.9	10035	36394.3	-1.85868	3.62675	3.0225e-57	5.27873e-55	Fbln1	15	85205949	85286535	+	4368	protein_coding	fibulin 1 [Source:MGI Symbol;Acc:MGI:95487]	-	8741	7602	11876	10749	42940	37718	35292	60.8307	45.2825	58.9283	55.035	196.509	189.262	213.379
ENSMUSG00000028024	234.925	200.433	272.65	292.544	912.957	854.094	965.611	250.138	910.888	-1.85755	3.62392	5.38887e-63	1.07931e-60	Enpep	3	129269175	129332720	-	4706	protein_coding	glutamyl aminopeptidase [Source:MGI Symbol;Acc:MGI:106645]	-	185	185	301	313	1094	934	877	1.19499	1.02283	1.38628	1.48746	4.64697	4.35004	4.92159
ENSMUSG00000093979	5.07946	10.8342	2.71745	7.47716	30.0425	18.289	22.0208	6.52707	23.4507	-1.85715	3.62292	0.000827042	0.00511188	Gm2237	14	19563800	19585135	-	2090	protein_coding	predicted gene 2237 [Source:MGI Symbol;Acc:MGI:3780407]	-	4	10	3	8	36	20	20	0.0581779	0.124491	0.0311108	0.0856047	0.344318	0.20974	0.252721
ENSMUSG00000102319	3.8096	6.50053	3.62326	7.47716	18.3593	11.8878	28.627	5.35264	19.6247	-1.85668	3.62172	0.00206666	0.0113189	Gm37626	1	44560885	44565447	+	4563	TEC	predicted gene, 37626 [Source:MGI Symbol;Acc:MGI:5610854]	-	3	6	4	8	22	13	26	0.0199855	0.0342126	0.0189997	0.0392097	0.0963777	0.062444	0.150481
ENSMUSG00000056481	695.886	481.039	705.63	564.526	2074.6	2298.01	2253.83	611.77	2208.81	-1.85251	3.61129	4.81317e-78	1.69478e-75	Cd248	19	5068078	5070637	+	2560	protein_coding	CD248 antigen, endosialin [Source:MGI Symbol;Acc:MGI:1917695]	-	548	444	779	604	2486	2513	2047	6.50706	4.51261	6.59529	5.27656	19.4118	21.5155	21.1171
ENSMUSG00000049176	15.2384	13.0011	20.8338	10.2811	44.2292	55.7813	61.6582	14.8386	53.8896	-1.85223	3.61058	3.16556e-07	4.00391e-06	Frmpd4	X	167471309	168577231	-	9394	protein_coding	FERM and PDZ domain containing 4 [Source:MGI Symbol;Acc:MGI:3042378]	-	12	12	23	11	53	61	56	0.0388307	0.0332366	0.0530657	0.0261876	0.112779	0.142324	0.157433
ENSMUSG00000046318	300.958	314.192	320.659	403.767	1272.63	1080.88	1282.71	334.894	1212.07	-1.85093	3.60734	2.70518e-73	7.98066e-71	Ccbe1	18	66045302	66302739	-	9511	protein_coding	collagen and calcium binding EGF domains 1 [Source:MGI Symbol;Acc:MGI:2445053]	-	237	290	354	432	1525	1182	1165	0.757471	0.793336	0.806702	1.01581	3.20515	2.72389	3.23487
ENSMUSG00000097961	2.53973	2.16684	7.24652	3.73858	12.5177	14.6312	16.5156	3.92292	14.5548	-1.84988	3.6047	0.00640572	0.0291462	Gm27000	X	88759471	88760312	-	842	lincRNA	predicted gene, 27000 [Source:MGI Symbol;Acc:MGI:5504115]	-	2	2	8	4	15	16	15	0.0722041	0.0618021	0.205927	0.106243	0.356109	0.416491	0.470475
ENSMUSG00000006014	232.385	230.769	271.745	238.335	854.541	896.159	888.538	243.308	879.746	-1.84964	3.6041	1.34455e-87	5.64476e-85	Prg4	1	150449412	150466165	-	4280	protein_coding	proteoglycan 4 (megakaryocyte stimulating factor, articular superficial zone protein) [Source:MGI Symbol;Acc:MGI:1891344]	-	183	213	300	255	1024	980	807	1.29972	1.29485	1.5192	1.33245	4.78256	5.01857	4.97952
ENSMUSG00000058498	12.6987	16.2513	7.24652	12.1504	48.4018	36.5779	44.0416	12.0867	43.0071	-1.84663	3.59659	3.49038e-06	3.68108e-05	Rnf207	4	152307019	152318993	-	6331	protein_coding	ring finger protein 207 [Source:MGI Symbol;Acc:MGI:2684989]	-	10	15	8	13	58	40	40	0.0480144	0.0616459	0.0273876	0.0459224	0.18313	0.13848	0.166857
ENSMUSG00000094526	3.8096	4.33369	3.62326	3.73858	9.17964	10.9734	22.0208	3.87628	14.0579	-1.84651	3.59629	0.00755246	0.0333254	Gm21451	14	69390854	69480287	+	2775	unprocessed_pseudogene	predicted gene, 21451 [Source:MGI Symbol;Acc:MGI:5434806]	-	3	4	4	4	11	12	20	0.0328626	0.0375044	0.0312416	0.0322367	0.0792381	0.0947799	0.190338
ENSMUSG00000028262	12.6987	9.75079	12.6814	14.9543	35.8841	42.9791	57.254	12.5213	45.3724	-1.84491	3.5923	1.90073e-06	2.10955e-05	Clca3a2	3	144796559	144819494	-	3974	protein_coding	chloride channel accessory 3A2 [Source:MGI Symbol;Acc:MGI:1931471]	-	10	9	14	16	43	47	52	0.076492	0.058925	0.0763548	0.0900422	0.216294	0.25922	0.345567
ENSMUSG00000065037	195.559	157.096	124.097	116.831	495.701	512.091	576.944	148.396	528.245	-1.84429	3.59076	4.51435e-36	3.50721e-34	Rn7sk	9	78175303	78175633	-	331	misc_RNA	RNA, 7SK, nuclear [Source:MGI Symbol;Acc:MGI:103186]	-	154	145	137	125	594	560	524	14.1428	11.3979	8.97075	8.4457	35.8726	37.0816	41.8081
ENSMUSG00000020884	39.3658	37.9198	47.1024	31.7779	121.004	117.049	183.874	39.0415	140.642	-1.84198	3.58501	5.03843e-14	1.24007e-12	Asgr1	11	70054085	70057894	+	1591	protein_coding	asialoglycoprotein receptor 1 [Source:MGI Symbol;Acc:MGI:88081]	-	31	35	52	34	145	128	167	0.592292	0.572378	0.708385	0.477928	1.82181	1.76335	2.77207
ENSMUSG00000028860	43.1754	40.0866	31.7035	28.974	115.997	133.509	133.226	35.9849	127.577	-1.83944	3.5787	2.20456e-15	5.91977e-14	Sytl1	4	133253090	133263113	-	2518	protein_coding	synaptotagmin-like 1 [Source:MGI Symbol;Acc:MGI:1933365]	-	34	37	35	31	139	146	121	0.410457	0.382324	0.301265	0.275334	1.10348	1.27085	1.26907
ENSMUSG00000075270	10.1589	5.41711	10.8698	11.2157	36.7186	41.1502	23.1218	9.41539	33.6635	-1.83695	3.57255	5.41394e-05	0.000453537	Pde11a	2	75989141	76338774	-	5208	protein_coding	phosphodiesterase 11A [Source:MGI Symbol;Acc:MGI:3036251]	-	8	5	12	12	44	45	21	0.0466942	0.0249795	0.0499398	0.0515305	0.168883	0.189382	0.106489
ENSMUSG00000107583	7.61919	1.08342	3.62326	8.41181	26.7044	13.7167	14.3135	5.18442	18.2449	-1.82862	3.55197	0.00481345	0.0229939	Gm44104	6	99658442	99662218	-	3777	TEC	predicted gene, 44104 [Source:MGI Symbol;Acc:MGI:5690496]	-	6	1	4	9	32	15	13	0.048289	0.00688872	0.0229535	0.0532904	0.169359	0.0870447	0.0908979
ENSMUSG00000037994	3.8096	8.66737	3.62326	16.8236	35.8841	14.6312	38.5364	8.23096	29.6839	-1.828	3.55045	0.00126729	0.00745722	Slc9b2	3	135307700	135345387	+	5497	protein_coding	solute carrier family 9, subfamily B (NHA2, cation proton antiporter 2), member 2 [Source:MGI Symbol;Acc:MGI:2140077]	-	3	8	4	18	43	16	35	0.0165897	0.037866	0.0157714	0.0732319	0.156368	0.0637958	0.168151
ENSMUSG00000079192	15.2384	15.1679	2.71745	33.6472	5.00708	3.65779	5.50519	16.6927	4.72335	1.82735	3.54884	0.0123178	0.0495322	AC125149.1	GL456210.1	123792	124928	+	255	protein_coding		-	12	14	3	36	6	4	5	1.43049	1.42848	0.254987	3.1573	0.470344	0.343809	0.51783
ENSMUSG00000034435	50.7946	42.2534	38.9501	67.2945	185.262	159.114	186.076	49.8231	176.817	-1.82528	3.54377	6.85211e-18	2.18377e-16	Tmem30b	12	73543402	73546392	-	2991	protein_coding	transmembrane protein 30B [Source:MGI Symbol;Acc:MGI:2442082]	-	40	39	43	72	222	174	169	0.406525	0.339261	0.311593	0.538356	1.48368	1.27506	1.4922
ENSMUSG00000107955	3.8096	4.33369	7.24652	5.60787	17.5248	18.289	20.9197	5.24942	18.9112	-1.82226	3.53635	0.0015727	0.00897613	Gm44027	2	39178562	39182041	-	3480	TEC	predicted gene, 44027 [Source:MGI Symbol;Acc:MGI:5690419]	-	3	4	8	6	21	20	19	0.0262051	0.0299065	0.049825	0.038559	0.120627	0.125965	0.144189
ENSMUSG00000108478	8.88906	11.9176	6.34071	11.2157	18.3593	31.0912	52.8499	9.59079	34.1001	-1.82162	3.53478	0.000184295	0.00136338	Gm19514	7	134095790	134100278	-	4489	TEC	predicted gene, 19514 [Source:MGI Symbol;Acc:MGI:5011699]	-	7	11	7	12	22	34	48	0.0474015	0.0637571	0.0337975	0.0597841	0.0979664	0.166007	0.28239
ENSMUSG00000085500	5.07946	23.8353	9.05815	12.1504	53.4088	28.3479	51.7488	12.5308	44.5018	-1.82114	3.5336	5.75116e-05	0.000479578	Gm16976	14	44858671	44974944	+	5730	transcribed_unprocessed_pseudogene	predicted gene, 16976 [Source:MGI Symbol;Acc:MGI:4439900]	-	4	22	10	13	64	31	47	0.0212202	0.0998972	0.0378252	0.0507391	0.22327	0.118578	0.216621
ENSMUSG00000058897	11.4288	32.5026	33.5152	10.2811	65.092	72.2414	96.8914	21.9319	78.0749	-1.81623	3.52159	9.37112e-07	1.10167e-05	Col25a1	3	130131501	130599877	+	12947	protein_coding	collagen, type XXV, alpha 1 [Source:MGI Symbol;Acc:MGI:1924268]	-	9	30	37	11	78	79	88	0.0211309	0.0602889	0.0619397	0.019001	0.120429	0.133738	0.179503
ENSMUSG00000053965	533.343	464.788	497.293	481.342	1561.37	1702.7	1929.02	494.192	1731.03	-1.80871	3.50328	3.65346e-105	2.65862e-102	Pde5a	3	122728947	122859374	+	9831	protein_coding	phosphodiesterase 5A, cGMP-specific [Source:MGI Symbol;Acc:MGI:2651499]	-	420	429	549	515	1871	1862	1752	1.29866	1.13539	1.21035	1.17156	3.80435	4.15126	4.70645
ENSMUSG00000041608	52.0645	43.3369	45.2908	51.4055	157.723	131.681	215.804	48.0244	168.402	-1.80733	3.49993	3.48313e-16	9.83701e-15	Entpd3	9	120539818	120568327	+	3755	protein_coding	ectonucleoside triphosphate diphosphohydrolase 3 [Source:MGI Symbol;Acc:MGI:1321386]	-	41	40	50	55	189	144	196	0.331908	0.277163	0.2886	0.327572	1.00613	0.840525	1.37849
ENSMUSG00000078496	6.34933	5.41711	8.15234	8.41181	21.6973	37.4924	15.4145	7.08264	24.8681	-1.80537	3.49519	0.000707212	0.00446	Zfp982	4	147492417	147513486	+	1488	protein_coding	zinc finger protein 982 [Source:MGI Symbol;Acc:MGI:3701121]	zf-C2H2	5	5	9	9	26	41	14	0.102144	0.0874284	0.131092	0.135267	0.349281	0.603919	0.248475
ENSMUSG00000020712	66.033	52.0042	56.1605	76.6409	16.6903	13.7167	24.2229	62.7097	18.2099	1.80143	3.48565	3.08206e-08	4.44709e-07	Tcam1	11	106276672	106288745	+	3752	protein_coding	testicular cell adhesion molecule 1 [Source:MGI Symbol;Acc:MGI:1923120]	-	52	48	62	82	20	15	22	0.421293	0.332862	0.35815	0.48877	0.106554	0.0876247	0.154852
ENSMUSG00000000125	22.8576	21.6684	28.9861	42.059	9.17964	10.0589	5.50519	28.8928	8.24792	1.80017	3.4826	0.000169193	0.00126365	Wnt3	11	103774150	103817957	+	3076	protein_coding	wingless-type MMTV integration site family, member 3 [Source:MGI Symbol;Acc:MGI:98955]	-	18	20	32	45	11	11	5	0.177881	0.169172	0.225476	0.327175	0.0714843	0.0783798	0.042928
ENSMUSG00000038692	31.7466	22.7519	11.7756	31.7779	13.3522	1.8289	5.50519	24.513	6.89543	1.79924	3.48037	0.0022582	0.0121846	Hoxb4	11	96318267	96321638	+	2566	protein_coding	homeobox B4 [Source:MGI Symbol;Acc:MGI:96185]	Homeobox	25	21	13	34	16	2	5	0.296161	0.212935	0.109805	0.29633	0.124643	0.0170833	0.0514601
ENSMUSG00000038765	163.813	139.761	183.881	128.981	551.613	470.941	585.753	154.109	536.102	-1.79752	3.47623	8.4252e-41	7.89401e-39	Lmx1b	2	33560965	33640511	-	4880	protein_coding	LIM homeobox transcription factor 1 beta [Source:MGI Symbol;Acc:MGI:1100513]	Homeobox	129	129	203	138	661	515	532	0.803552	0.687789	0.901597	0.632431	2.70761	2.31305	2.87905
ENSMUSG00000078190	90.1604	93.1742	77.9001	91.5952	312.942	255.131	350.13	88.2075	306.068	-1.79572	3.47189	7.58089e-29	4.18983e-27	Dnm3os	1	162217623	162225550	+	7928	antisense	dynamin 3, opposite strand [Source:MGI Symbol;Acc:MGI:3052332]	-	71	86	86	98	375	279	318	0.272232	0.282241	0.23511	0.27645	0.945522	0.771327	1.0593
ENSMUSG00000032278	25.3973	15.1679	36.2326	32.7126	105.983	72.2414	110.104	27.3776	96.1095	-1.7954	3.47111	1.733e-09	2.89687e-08	Paqr5	9	61953481	62026856	-	3954	protein_coding	progestin and adipoQ receptor family member V [Source:MGI Symbol;Acc:MGI:1921340]	-	20	14	40	35	127	79	100	0.153758	0.0921248	0.21926	0.197964	0.642053	0.437914	0.667914
ENSMUSG00000102523	3.8096	9.75079	1.81163	6.54252	17.5248	24.6901	14.3135	5.47863	18.8428	-1.79331	3.46608	0.00376009	0.0186688	Gm37783	1	194650319	194652174	+	1856	TEC	predicted gene, 37783 [Source:MGI Symbol;Acc:MGI:5611011]	-	3	9	2	7	21	27	13	0.0491346	0.126168	0.0233555	0.0843478	0.226175	0.318848	0.184979
ENSMUSG00000069920	175.241	178.765	140.401	147.674	529.081	513.005	615.481	160.52	552.522	-1.78873	3.45511	3.9757e-47	4.49707e-45	B3gnt9	8	105252638	105255153	-	2516	protein_coding	UDP-GlcNAc:betaGal beta-1,3-N-acetylglucosaminyltransferase 9 [Source:MGI Symbol;Acc:MGI:2142841]	-	138	165	155	158	634	561	559	1.6673	1.70631	1.33523	1.40443	5.03713	4.88709	5.86757
ENSMUSG00000006386	44.4453	19.5016	48.0082	40.1897	128.515	115.22	151.943	38.0362	131.893	-1.78746	3.45205	4.02633e-12	8.60067e-11	Tek	4	94739289	94874976	+	4712	protein_coding	TEK receptor tyrosine kinase [Source:MGI Symbol;Acc:MGI:98664]	-	35	18	53	43	154	126	138	0.225791	0.0993922	0.243785	0.204088	0.65331	0.586088	0.773448
ENSMUSG00000078139	316.196	276.272	310.695	279.459	85.1203	91.4448	80.3758	295.656	85.647	1.78373	3.44314	8.62536e-34	5.90283e-32	AK157302	13	21495223	21497146	+	1924	protein_coding	cDNA sequence AK157302 [Source:MGI Symbol;Acc:MGI:3574096]	-	249	255	343	299	102	100	73	3.93404	3.44842	3.8639	3.47552	1.05974	1.13918	1.00202
ENSMUSG00000044026	482.549	400.866	587.874	497.231	1553.03	1708.19	1795.79	492.13	1685.67	-1.77212	3.41555	2.209e-73	6.60611e-71	Slc35g1	19	38395980	38405607	+	3471	protein_coding	solute carrier family 35, member G1 [Source:MGI Symbol;Acc:MGI:2444789]	-	380	370	649	532	1861	1868	1631	3.32792	2.77353	4.05253	3.42776	10.7176	11.7956	12.4096
ENSMUSG00000020695	3946.74	3156.01	3812.58	3412.39	11981.1	11339.2	13310.5	3581.93	12210.2	-1.76945	3.40924	1.27364e-147	2.31707e-144	Mrc2	11	105292643	105351139	+	6674	protein_coding	mannose receptor, C type 2 [Source:MGI Symbol;Acc:MGI:107818]	-	3108	2913	4209	3651	14357	12400	12089	14.1559	11.3564	13.6688	12.2343	43.0013	40.7224	47.8367
ENSMUSG00000049687	45.7151	46.5871	54.3489	42.9937	147.709	155.456	183.874	47.4112	162.346	-1.76905	3.40829	3.67143e-18	1.18566e-16	Pheta2	15	82338942	82345743	+	3311	protein_coding	PH domain containing endocytic trafficking adaptor 2 [Source:MGI Symbol;Acc:MGI:2443609]	-	36	43	60	46	177	170	167	0.330512	0.337905	0.392761	0.310708	1.06861	1.12535	1.33203
ENSMUSG00000071489	370.801	399.783	500.916	479.473	1535.5	1361.61	1574.49	437.743	1490.53	-1.76086	3.389	2.50916e-75	8.17573e-73	Ptgdr	14	44851235	44859375	-	3187	protein_coding	prostaglandin D receptor [Source:MGI Symbol;Acc:MGI:102966]	-	292	369	553	513	1840	1489	1430	2.78513	3.01252	3.76079	3.59989	11.5409	10.2403	11.8498
ENSMUSG00000106739	3.8096	5.41711	0.905815	7.47716	12.5177	14.6312	17.6166	4.40242	14.9218	-1.75932	3.38538	0.00978324	0.0411756	Gm43499	5	72809968	72812074	-	2107	TEC	predicted gene 43499 [Source:MGI Symbol;Acc:MGI:5663636]	-	3	5	1	8	15	16	16	0.0432814	0.0617434	0.0102866	0.084914	0.142309	0.166438	0.200545
ENSMUSG00000023046	963.828	816.9	1221.04	1039.33	3076.01	3485.88	3690.68	1010.27	3417.52	-1.75715	3.3803	4.82113e-30	2.7844e-28	Igfbp6	15	102144362	102149511	+	1112	protein_coding	insulin-like growth factor binding protein 6 [Source:MGI Symbol;Acc:MGI:96441]	-	759	754	1348	1112	3686	3812	3352	20.7482	17.6422	26.2737	22.3642	66.2605	75.1356	79.608
ENSMUSG00000024421	68.5727	71.5058	65.2187	57.0134	16.6903	23.7756	17.6166	65.5777	19.3608	1.75628	3.37826	7.701e-09	1.21124e-07	Lama3	18	12333819	12583013	+	10745	protein_coding	laminin, alpha 3 [Source:MGI Symbol;Acc:MGI:99909]	-	54	66	72	61	20	26	16	0.152768	0.159817	0.145232	0.126963	0.0372073	0.0530353	0.0393252
ENSMUSG00000085242	6.34933	7.58395	4.52908	2.80394	21.6973	21.0323	9.90935	5.31657	17.5463	-1.75603	3.37767	0.00463625	0.0222742	Gm11537	11	96766802	96768269	+	791	antisense	predicted gene 11537 [Source:MGI Symbol;Acc:MGI:3705160]	-	5	7	5	3	26	23	9	0.192149	0.230254	0.137003	0.0848201	0.657054	0.637308	0.300485
ENSMUSG00000108935	16.5082	11.9176	12.6814	17.7583	4.17256	5.48669	3.30312	14.7164	4.32079	1.75585	3.37726	0.00537475	0.0251525	4930588G17Rik	7	120670296	120675902	+	1474	antisense	RIKEN cDNA 4930588G17 gene [Source:MGI Symbol;Acc:MGI:1923170]	-	13	11	14	19	5	6	3	0.268096	0.194169	0.205858	0.288277	0.0678073	0.0892178	0.0537503
ENSMUSG00000036136	20.3178	14.0845	15.3989	12.1504	60.0849	42.9791	51.7488	15.4879	51.6043	-1.75309	3.37079	7.86128e-07	9.36278e-06	Fam110c	12	31073861	31080251	+	3088	protein_coding	family with sequence similarity 110, member C [Source:MGI Symbol;Acc:MGI:1918813]	-	16	13	17	13	72	47	47	0.157502	0.109535	0.119319	0.0941499	0.466079	0.333594	0.401955
ENSMUSG00000029661	32447.6	24726.9	29199	27148.6	91739.7	89734.8	105013	28380.5	95495.7	-1.75056	3.36488	6.07681e-52	8.44987e-50	Col1a2	6	4504814	4541544	+	12426	protein_coding	collagen, type I, alpha 2 [Source:MGI Symbol;Acc:MGI:88468]	-	25552	22823	32235	29047	109932	98130	95376	62.5083	47.7889	56.2254	52.2786	176.847	173.089	202.705
ENSMUSG00000112944	5.07946	6.50053	4.52908	8.41181	16.6903	11.8878	34.1322	6.13022	20.9034	-1.75051	3.36479	0.00299085	0.0154212	Gm48885	13	32095279	32099175	-	3897	TEC	predicted gene, 48885 [Source:MGI Symbol;Acc:MGI:6098643]	-	4	6	5	9	20	13	31	0.0312014	0.0400596	0.0278084	0.0516495	0.10259	0.0731157	0.210082
ENSMUSG00000029563	532.074	417.117	528.996	529.944	1529.66	1624.06	1918.01	502.033	1690.58	-1.74962	3.36271	6.67149e-76	2.20675e-73	Foxp2	6	14901349	15441977	+	16346	protein_coding	forkhead box P2 [Source:MGI Symbol;Acc:MGI:2148705]	Fork	419	385	584	567	1833	1776	1742	0.779196	0.612822	0.774351	0.775756	2.24158	2.38138	2.81445
ENSMUSG00000030825	16.5082	7.58395	3.62326	1.86929	21.6973	27.4334	22.0208	7.39619	23.7172	-1.74333	3.34808	0.00321405	0.0164021	Hsd17b14	7	45554893	45567752	+	2046	protein_coding	hydroxysteroid (17-beta) dehydrogenase 14 [Source:MGI Symbol;Acc:MGI:1913315]	-	13	7	4	2	26	30	20	0.193144	0.089018	0.0423731	0.0218614	0.254022	0.321376	0.258156
ENSMUSG00000047678	5.07946	1.08342	4.52908	5.60787	12.5177	10.0589	18.7177	4.07496	13.7648	-1.74139	3.34358	0.0120874	0.0488103	Gpr82	X	13661363	13667433	+	2497	protein_coding	G protein-coupled receptor 82 [Source:MGI Symbol;Acc:MGI:2441734]	-	4	1	5	6	15	11	17	0.0486951	0.01042	0.0433998	0.0537386	0.120082	0.0965544	0.179799
ENSMUSG00000001493	31.7466	20.585	15.3989	23.3661	10.8487	3.65779	5.50519	22.7742	6.67055	1.73988	3.34008	0.00133537	0.00778435	Meox1	11	101877510	101894374	-	2228	protein_coding	mesenchyme homeobox 1 [Source:MGI Symbol;Acc:MGI:103220]	Homeobox	25	19	17	25	13	4	5	0.34109	0.221883	0.165375	0.250945	0.116636	0.0393498	0.0592669
ENSMUSG00000104064	13.9685	15.1679	6.34071	14.0197	35.0495	32.0057	56.153	12.3742	41.0694	-1.73783	3.33534	3.85096e-05	0.000330985	Gm37956	X	103771646	103773655	-	2010	TEC	predicted gene, 37956 [Source:MGI Symbol;Acc:MGI:5611184]	-	11	14	7	15	42	35	51	0.166357	0.181225	0.0754811	0.166897	0.417693	0.381654	0.670087
ENSMUSG00000074971	1130.18	914.408	1151.29	1091.67	3575.05	3305.73	3816.2	1071.89	3565.66	-1.73315	3.32452	5.36732e-123	5.57971e-120	Fibin	2	110360917	110363183	-	2267	protein_coding	fin bud initiation factor homolog (zebrafish) [Source:MGI Symbol;Acc:MGI:1914856]	-	890	844	1271	1168	4284	3615	3466	11.9339	9.68671	12.1515	11.5225	37.7748	34.9506	40.377
ENSMUSG00000056947	7.61919	8.66737	10.8698	14.0197	36.7186	35.6635	30.8291	10.294	34.4037	-1.72409	3.30372	5.12601e-05	0.00043207	Mab21l1	3	55782510	55785001	+	2492	protein_coding	mab-21-like 1 (C. elegans) [Source:MGI Symbol;Acc:MGI:1333773]	-	6	8	12	15	44	39	28	0.0731893	0.0835271	0.104369	0.134616	0.352946	0.343016	0.296734
ENSMUSG00000053846	62.2234	69.339	56.1605	70.0984	220.311	229.526	187.177	64.4553	212.338	-1.72342	3.30219	4.66089e-22	1.88081e-20	Lipg	18	74939322	74961263	-	3787	protein_coding	lipase, endothelial [Source:MGI Symbol;Acc:MGI:1341803]	-	49	64	62	75	264	251	170	0.393319	0.439714	0.35484	0.442914	1.39352	1.4527	1.18553
ENSMUSG00000005611	135.876	127.844	147.648	166.367	424.767	489.23	524.095	144.434	479.364	-1.723	3.30122	6.13512e-40	5.5575e-38	Mrvi1	7	110868266	110982461	-	6827	protein_coding	MRV integration site 1 [Source:MGI Symbol;Acc:MGI:1338023]	-	107	118	163	178	509	535	476	0.476429	0.449715	0.517481	0.583101	1.49036	1.7176	1.84134
ENSMUSG00000073079	22.8576	41.17	28.0803	19.6276	90.1274	100.589	84.78	27.9339	91.8322	-1.72051	3.29552	1.00266e-09	1.7141e-08	Srp54a	12	55080262	55115367	+	5325	protein_coding	signal recognition particle 54A [Source:MGI Symbol;Acc:MGI:1346087]	-	18	38	31	21	108	110	77	0.102754	0.185673	0.126176	0.0881969	0.405423	0.452763	0.381881
ENSMUSG00000103805	10.1589	3.25026	8.15234	4.67323	13.3522	11.8878	39.6374	6.55869	21.6258	-1.71903	3.29215	0.00560464	0.0260655	Gm37063	16	77476934	77480453	+	3520	TEC	predicted gene, 37063 [Source:MGI Symbol;Acc:MGI:5610291]	-	8	3	9	5	16	13	36	0.0690862	0.022175	0.0554161	0.0317674	0.0908618	0.0809466	0.270095
ENSMUSG00000085055	8.88906	8.66737	4.52908	12.1504	28.3734	29.2623	26.4249	8.55897	28.0202	-1.71751	3.28868	0.000321324	0.00222834	Gm15958	18	66291274	66319607	+	2396	processed_transcript	predicted gene 15958 [Source:MGI Symbol;Acc:MGI:3801839]	-	7	8	5	13	34	32	24	0.0888087	0.0868737	0.0452293	0.121342	0.283659	0.292726	0.264534
ENSMUSG00000097699	22.8576	9.75079	13.5872	15.889	5.84159	2.74334	5.50519	15.5211	4.69671	1.71747	3.28858	0.0065897	0.029797	5430400D12Rik	7	79920723	79922521	+	1690	bidirectional_promoter_lncRNA	RIKEN cDNA 5430400D12 gene [Source:MGI Symbol;Acc:MGI:1918589]	-	18	9	15	17	7	3	5	0.323765	0.138561	0.192372	0.224966	0.0827972	0.0389074	0.0781341
ENSMUSG00000030674	45.7151	20.585	37.1384	23.3661	98.4725	84.1292	127.721	31.7012	103.441	-1.71408	3.28087	2.70815e-09	4.45865e-08	Qprt	7	127107114	127122226	-	2645	protein_coding	quinolinate phosphoribosyltransferase [Source:MGI Symbol;Acc:MGI:1914625]	-	36	19	41	25	118	92	116	0.413734	0.186902	0.335965	0.211382	0.891786	0.76236	1.15822
ENSMUSG00000086600	5.07946	4.33369	5.43489	5.60787	11.6832	19.2034	19.8187	5.11398	16.9018	-1.71269	3.27772	0.00446283	0.0215692	C030005K06Rik	18	50042730	50053844	-	2694	processed_transcript	RIKEN cDNA C030005K06 gene [Source:MGI Symbol;Acc:MGI:1925945]	-	4	4	6	6	14	21	18	0.0451343	0.038632	0.0482714	0.049809	0.103881	0.170852	0.176454
ENSMUSG00000107116	6.34933	6.50053	7.24652	2.80394	21.6973	22.8612	11.0104	5.72508	18.523	-1.71152	3.27505	0.00416491	0.0203501	Gm43274	5	118644373	118649372	+	5000	TEC	predicted gene 43274 [Source:MGI Symbol;Acc:MGI:5663411]	-	5	6	8	3	26	25	10	0.0303979	0.0312224	0.0346782	0.0134185	0.103946	0.109589	0.0528187
ENSMUSG00000106947	7.61919	20.585	9.96397	24.3008	1.66903	6.40114	6.60623	15.6172	4.89213	1.71039	3.2725	0.0115069	0.0469548	1700025A08Rik	5	67607218	67607826	-	609	TEC	RIKEN cDNA 1700025A08 gene [Source:MGI Symbol;Acc:MGI:1916650]	-	6	19	11	26	2	7	6	0.299487	0.811749	0.391482	0.954794	0.0656473	0.251929	0.26019
ENSMUSG00000004885	269.211	198.266	288.955	310.302	856.21	825.747	943.59	266.684	875.182	-1.70966	3.27083	2.76237e-47	3.17396e-45	Crabp2	3	87948666	87953376	+	1322	protein_coding	cellular retinoic acid binding protein II [Source:MGI Symbol;Acc:MGI:88491]	-	212	183	319	332	1026	903	857	4.87471	3.60168	5.22993	5.61643	15.5139	14.9711	17.1201
ENSMUSG00000112343	36.8261	34.6695	18.1163	21.4968	6.6761	11.8878	6.60623	27.7772	8.39005	1.7092	3.2698	0.000492777	0.00325628	Sfta3-ps	12	56488321	56529427	-	8017	processed_transcript	surfactant associated 3, pseudogene [Source:MGI Symbol;Acc:MGI:2144804]	-	29	32	20	23	8	13	6	0.109959	0.103854	0.0540698	0.0641608	0.0199472	0.035541	0.019765
ENSMUSG00000033316	20.3178	23.8353	17.2105	21.4968	76.7752	59.4391	66.0623	20.7151	67.4255	-1.70844	3.26806	2.06977e-08	3.07173e-07	Galnt9	5	110544355	110621380	+	3006	protein_coding	polypeptide N-acetylgalactosaminyltransferase 9 [Source:MGI Symbol;Acc:MGI:2677965]	-	16	22	19	23	92	65	60	0.161799	0.190423	0.136994	0.171117	0.611791	0.473939	0.527132
ENSMUSG00000050234	110.478	78.0063	125.908	106.55	336.309	316.399	380.959	105.236	344.556	-1.7052	3.26073	1.32473e-27	6.96871e-26	Gja4	4	127311421	127314039	-	1685	protein_coding	gap junction protein, alpha 4 [Source:MGI Symbol;Acc:MGI:95715]	-	87	72	139	114	403	346	346	1.56951	1.11178	1.78793	1.51307	4.7809	4.50064	5.42292
ENSMUSG00000092116	102.859	85.5903	57.9722	84.1181	30.877	18.289	26.4249	82.6349	25.197	1.70382	3.25762	7.99191e-09	1.25429e-07	Gm10320	13	98489348	98492001	-	527	protein_coding	predicted pseudogene 10320 [Source:MGI Symbol;Acc:MGI:3642323]	-	81	79	64	90	37	20	24	4.67217	3.90033	2.63212	3.81932	1.40344	0.831797	1.2027
ENSMUSG00000117278	30.4768	23.8353	33.5152	16.8236	11.6832	5.48669	6.60623	26.1627	7.92537	1.70271	3.25511	0.00063681	0.00407212	AC166110.4	17	13330748	13333842	+	3095	lincRNA	novel transcript	-	24	22	37	18	14	6	6	0.235719	0.184947	0.259106	0.130067	0.0904215	0.0424902	0.0511974
ENSMUSG00000091558	13.9685	5.41711	5.43489	9.34645	27.5389	25.6045	28.627	8.54174	27.2568	-1.70081	3.25084	0.000485749	0.00321442	Gm17227	19	7297658	7304528	+	1016	antisense	predicted gene 17227 [Source:MGI Symbol;Acc:MGI:4938054]	-	11	5	6	10	33	28	26	0.329112	0.128045	0.127995	0.22012	0.649269	0.604035	0.675829
ENSMUSG00000039062	312.387	286.023	329.717	238.335	941.331	964.743	929.277	291.615	945.117	-1.69864	3.24595	3.68497e-64	7.66157e-62	Anpep	7	79821803	79861059	-	4135	protein_coding	alanyl (membrane) aminopeptidase [Source:MGI Symbol;Acc:MGI:5000466]	-	246	264	364	255	1128	1055	844	1.80844	1.66117	1.90793	1.37917	5.45303	5.5921	5.39044
ENSMUSG00000074793	126.987	99.6748	148.554	112.157	425.602	351.148	411.789	121.843	396.179	-1.69811	3.24476	7.66935e-31	4.61239e-29	Hspa12b	2	131127280	131146321	+	3685	protein_coding	heat shock protein 12B [Source:MGI Symbol;Acc:MGI:1919880]	-	100	92	164	120	510	384	374	0.82491	0.649584	0.96459	0.728279	2.76654	2.28398	2.68035
ENSMUSG00000030098	0	5.41711	8.15234	5.60787	14.1867	15.5456	18.7177	4.79433	16.15	-1.6969	3.24203	0.0103542	0.0430511	Grip2	6	91761509	91827250	-	9359	protein_coding	glutamate receptor interacting protein 2 [Source:MGI Symbol;Acc:MGI:2681173]	-	0	5	9	6	17	17	17	0	0.0139004	0.0208425	0.0143376	0.0363098	0.0398123	0.0479708
ENSMUSG00000032327	2367.03	2303.35	3242.82	2847.86	8432.75	8308.67	9398.47	2690.27	8713.3	-1.69491	3.23758	1.29314e-30	7.75562e-29	Stra6	9	58063788	58153996	+	5829	protein_coding	stimulated by retinoic acid gene 6 [Source:MGI Symbol;Acc:MGI:107742]	-	1864	2126	3580	3047	10105	9086	8536	9.72066	9.48974	13.3114	11.6905	34.6534	34.1646	38.6739
ENSMUSG00000104235	2.53973	8.66737	4.52908	3.73858	20.0283	11.8878	15.4145	4.86869	15.7769	-1.69396	3.23543	0.00809375	0.0352684	Gm37589	3	60535751	60539744	+	3994	TEC	predicted gene, 37589 [Source:MGI Symbol;Acc:MGI:5610817]	-	2	8	5	4	24	13	14	0.0152218	0.0521155	0.027133	0.0223978	0.120118	0.07134	0.0925715
ENSMUSG00000032289	2827.99	2531.96	3781.78	3416.13	9817.21	8967.08	11535.6	3139.46	10106.6	-1.68636	3.21844	2.16218e-21	8.4441e-20	Thsd4	9	59966931	60522046	-	13986	protein_coding	thrombospondin, type I, domain containing 4 [Source:MGI Symbol;Acc:MGI:2672033]	-	2227	2337	4175	3655	11764	9806	10477	4.84028	4.34761	6.46993	5.8445	16.8138	15.3673	19.7834
ENSMUSG00000063796	123.177	126.76	179.351	176.648	445.63	492.887	535.105	151.484	491.207	-1.68449	3.21426	1.58562e-32	1.01811e-30	Slc22a8	19	8591254	8611834	+	3478	protein_coding	solute carrier family 22 (organic anion transporter), member 8 [Source:MGI Symbol;Acc:MGI:1336187]	-	97	117	198	189	534	539	486	0.847786	0.875269	1.23388	1.21531	3.06913	3.3967	3.69032
ENSMUSG00000046714	469.85	401.949	532.619	430.871	1450.38	1422.88	1544.76	458.823	1472.67	-1.68008	3.20446	1.08018e-82	4.13708e-80	Foxc2	8	121116171	121118895	+	2725	protein_coding	forkhead box C2 [Source:MGI Symbol;Acc:MGI:1347481]	Fork	370	371	588	461	1738	1556	1403	4.12743	3.54236	4.67678	3.78345	12.7493	12.5153	13.5972
ENSMUSG00000033826	220.957	219.935	261.781	219.642	721.854	645.6	853.305	230.578	740.253	-1.67773	3.19924	1.12538e-47	1.31381e-45	Dnah8	17	30624354	30875264	+	14583	protein_coding	dynein, axonemal, heavy chain 8 [Source:MGI Symbol;Acc:MGI:107714]	-	174	203	289	235	865	706	775	0.362699	0.362188	0.429524	0.360392	1.1857	1.0611	1.4035
ENSMUSG00000037716	49.5247	55.2545	67.0303	57.0134	166.903	197.521	188.278	57.2057	184.234	-1.67691	3.19743	6.20065e-19	2.09222e-17	Ccdc33	9	58028677	58118823	-	5342	protein_coding	coiled-coil domain containing 33 [Source:MGI Symbol;Acc:MGI:1922464]	-	39	51	74	61	200	216	171	0.221924	0.2484	0.300237	0.255376	0.748394	0.886233	0.845375
ENSMUSG00000049892	13.9685	27.0855	19.0221	29.9087	59.2504	94.1881	63.8603	22.4962	72.4329	-1.67483	3.19281	2.59491e-07	3.32255e-06	Rasd1	11	59963181	59964944	-	1611	protein_coding	RAS, dexamethasone-induced 1 [Source:MGI Symbol;Acc:MGI:1270848]	-	11	25	21	32	71	103	58	0.207559	0.403766	0.282527	0.44423	0.880982	1.40133	0.950801
ENSMUSG00000025597	5.07946	6.50053	4.52908	4.67323	17.5248	16.4601	15.4145	5.19557	16.4665	-1.67302	3.18882	0.00485877	0.023175	Klhl4	X	114474333	114560829	+	3584	protein_coding	kelch-like 4 [Source:MGI Symbol;Acc:MGI:2442829]	-	4	6	5	5	21	18	14	0.0339263	0.0435581	0.030237	0.0312001	0.117127	0.110078	0.103161
ENSMUSG00000105366	50.7946	43.3369	79.7117	70.0984	223.649	160.028	204.793	60.9854	196.157	-1.67182	3.18616	8.34074e-15	2.15998e-13	Gm43719	5	13604035	13606233	+	2199	TEC	predicted gene 43719 [Source:MGI Symbol;Acc:MGI:5663856]	-	40	40	88	75	268	175	186	0.552941	0.473282	0.867349	0.762763	2.4362	1.74426	2.2338
ENSMUSG00000040170	20.3178	13.0011	11.7756	18.6929	38.3876	54.8669	58.3551	15.9469	50.5365	-1.67025	3.18269	4.35475e-06	4.48437e-05	Fmo2	1	162874317	162898726	-	5609	protein_coding	flavin containing monooxygenase 2 [Source:MGI Symbol;Acc:MGI:1916776]	-	16	12	13	20	46	60	53	0.0867119	0.0556649	0.0502336	0.0797441	0.163937	0.234457	0.249544
ENSMUSG00000025519	5.07946	4.33369	5.43489	7.47716	29.208	11.8878	12.1114	5.5813	17.7357	-1.66934	3.18069	0.00693004	0.0310848	Tktl2	8	66511756	66518335	+	5564	protein_coding	transketolase-like 2 [Source:MGI Symbol;Acc:MGI:1921669]	-	4	4	6	8	35	13	11	0.0218533	0.018705	0.0233722	0.0321556	0.125743	0.0512099	0.0522111
ENSMUSG00000109119	10.1589	23.8353	15.3989	19.6276	56.7469	40.2357	69.3655	17.2552	55.4493	-1.66905	3.18006	4.10885e-06	4.25321e-05	Gm44752	7	66309195	66312499	+	3305	antisense	predicted gene 44752 [Source:MGI Symbol;Acc:MGI:5753328]	-	8	22	17	21	68	44	63	0.0735805	0.173195	0.111484	0.142102	0.411284	0.291796	0.503415
ENSMUSG00000079481	322.546	340.194	467.401	417.786	1206.71	1134.83	1353.18	386.982	1231.57	-1.66264	3.16595	4.85052e-52	6.78793e-50	Nhsl2	X	101849385	102092055	+	16952	protein_coding	NHS-like 2 [Source:MGI Symbol;Acc:MGI:3645090]	-	254	314	516	447	1446	1241	1229	0.455467	0.481941	0.659728	0.589713	1.70511	1.60453	1.91465
ENSMUSG00000097084	22.8576	14.0845	11.7756	14.0197	40.8911	47.5513	58.3551	15.6843	48.9325	-1.65972	3.15956	5.72922e-06	5.80393e-05	Foxl1	8	121127940	121130644	+	2705	protein_coding	forkhead box L1 [Source:MGI Symbol;Acc:MGI:1347469]	Fork	18	13	13	15	49	52	53	0.202278	0.125044	0.104163	0.124016	0.362104	0.421341	0.517447
ENSMUSG00000031877	29.2069	20.585	26.2686	13.085	64.2575	57.6102	88.0831	22.2864	69.9836	-1.65836	3.15658	3.53727e-07	4.44317e-06	Ces2g	8	104961718	104969537	+	3574	protein_coding	carboxylesterase 2G [Source:MGI Symbol;Acc:MGI:1919611]	-	23	19	29	14	77	63	80	0.195622	0.13832	0.175865	0.0876047	0.430666	0.386353	0.591143
ENSMUSG00000108489	5.07946	3.25026	3.62326	5.60787	18.3593	11.8878	11.0104	4.39021	13.7525	-1.65786	3.15549	0.0120891	0.0488103	Gm45025	7	115995274	116014145	+	2389	antisense	predicted gene 45025 [Source:MGI Symbol;Acc:MGI:5753601]	-	4	3	4	6	22	13	10	0.0508965	0.0326731	0.0362894	0.056168	0.184082	0.119268	0.110546
ENSMUSG00000048583	149.844	84.5069	106.886	64.4905	305.432	332.859	310.493	101.432	316.261	-1.6534	3.14574	4.88521e-17	1.46697e-15	Igf2	7	142650766	142666816	-	5723	protein_coding	insulin-like growth factor 2 [Source:MGI Symbol;Acc:MGI:96434]	-	118	78	118	69	366	364	282	0.626762	0.354614	0.446884	0.269637	1.27838	1.39404	1.30132
ENSMUSG00000024011	16.5082	24.9187	15.3989	11.2157	49.2363	53.9524	56.153	17.0104	53.1139	-1.6519	3.14248	2.45182e-06	2.66032e-05	Pi16	17	29318877	29329413	+	3987	protein_coding	peptidase inhibitor 16 [Source:MGI Symbol;Acc:MGI:1921366]	-	13	23	17	12	59	59	51	0.0991154	0.150095	0.0924143	0.0673114	0.295808	0.324342	0.337817
ENSMUSG00000102594	7.61919	7.58395	3.62326	8.41181	25.0354	23.7756	14.3135	6.80955	21.0415	-1.6481	3.13421	0.00264935	0.0139302	Gm38381	1	168348534	168350808	-	2275	TEC	predicted gene, 38381 [Source:MGI Symbol;Acc:MGI:5611609]	-	6	7	4	9	30	26	13	0.0801704	0.0800575	0.0381079	0.0884738	0.263599	0.25049	0.15091
ENSMUSG00000085867	11.4288	5.41711	9.96397	7.47716	31.7115	23.7756	24.2229	8.57176	26.57	-1.64371	3.12469	0.000621279	0.00398798	Gm5834	1	139939601	139994205	-	1026	unprocessed_pseudogene	predicted pseudogene 5834 [Source:MGI Symbol;Acc:MGI:3643955]	-	9	5	11	8	38	26	22	0.266649	0.126797	0.232371	0.17438	0.740356	0.555423	0.566282
ENSMUSG00000108035	19.048	9.75079	9.05815	1.86929	32.546	30.1768	27.526	9.93155	30.0829	-1.64293	3.123	0.0015238	0.00872898	Gm44021	6	148361141	148364656	-	3516	TEC	predicted gene, 44021 [Source:MGI Symbol;Acc:MGI:5690413]	-	15	9	10	2	39	33	25	0.129684	0.0666007	0.0616435	0.0127214	0.221728	0.205714	0.18778
ENSMUSG00000043939	13.9685	5.41711	6.34071	10.2811	34.215	26.519	22.0208	9.00186	27.5849	-1.6427	3.12251	0.000732202	0.00459727	A530064D06Rik	17	48149126	48167275	-	5884	protein_coding	RIKEN cDNA A530064D06 gene [Source:MGI Symbol;Acc:MGI:2443476]	-	11	5	7	11	41	29	20	0.0568282	0.0221097	0.0257847	0.0418094	0.139289	0.108025	0.0897666
ENSMUSG00000105543	6.34933	3.25026	10.8698	3.73858	11.6832	11.8878	34.1322	6.05199	19.2344	-1.64141	3.11971	0.0107205	0.0443087	Gm43169	5	22863812	22868545	-	4734	TEC	predicted gene 43169 [Source:MGI Symbol;Acc:MGI:5663306]	-	5	3	12	4	14	13	31	0.032106	0.0164884	0.0549401	0.0188967	0.0591158	0.0601884	0.172938
ENSMUSG00000031740	3408.32	2557.96	3250.07	2946	9208.85	8922.27	10299.1	3040.59	9476.75	-1.64011	3.1169	2.0665e-44	2.16893e-42	Mmp2	8	92827291	92853420	+	3371	protein_coding	matrix metallopeptidase 2 [Source:MGI Symbol;Acc:MGI:97009]	-	2684	2361	3588	3152	11035	9757	9354	24.2029	18.2231	23.0691	20.9113	65.4361	63.4389	73.2818
ENSMUSG00000022432	20.3178	37.9198	38.9501	28.974	75.9407	100.589	122.215	31.5404	99.5818	-1.64006	3.11679	4.39804e-09	7.06502e-08	Smc1b	15	85064689	85131964	-	4047	protein_coding	structural maintenance of chromosomes 1B [Source:MGI Symbol;Acc:MGI:2154049]	-	16	35	43	31	91	110	111	0.12018	0.225019	0.230288	0.17131	0.449482	0.595741	0.724348
ENSMUSG00000105842	5.07946	9.75079	4.52908	3.73858	15.0212	21.9468	16.5156	5.77448	17.8279	-1.63943	3.11543	0.00557238	0.0259383	Gm43329	3	105766966	105770197	-	3232	sense_intronic	predicted gene 43329 [Source:MGI Symbol;Acc:MGI:5663466]	-	4	9	5	4	18	24	15	0.0376212	0.072453	0.0335301	0.0276785	0.111328	0.162756	0.122568
ENSMUSG00000041481	471.12	413.867	492.764	508.447	1412	1322.29	1677.98	471.549	1470.76	-1.6377	3.11169	7.35396e-69	1.88876e-66	Serpina3g	12	104236245	104241939	+	2105	protein_coding	serine (or cysteine) peptidase inhibitor, clade A, member 3G [Source:MGI Symbol;Acc:MGI:105046]	-	371	382	544	544	1692	1446	1524	5.35755	4.72168	5.60123	5.77964	16.0677	15.0562	19.1201
ENSMUSG00000039883	27.937	18.4182	17.2105	19.6276	59.2504	81.3859	50.6478	20.7983	63.7614	-1.63541	3.10675	5.29528e-07	6.4981e-06	Lrrc17	5	21543559	21575904	+	3608	protein_coding	leucine rich repeat containing 17 [Source:MGI Symbol;Acc:MGI:1921761]	-	22	17	19	21	71	89	46	0.185353	0.122594	0.114136	0.130169	0.393365	0.540656	0.336704
ENSMUSG00000042961	205.718	244.853	298.013	327.126	759.407	795.57	966.712	268.928	840.563	-1.6346	3.10501	7.1252e-36	5.41987e-34	Egflam	15	7206120	7398395	-	6121	protein_coding	EGF-like, fibronectin type III and laminin G domains [Source:MGI Symbol;Acc:MGI:2146149]	-	162	226	329	350	910	870	878	0.80452	0.960664	1.16496	1.27879	2.97182	3.11526	3.78817
ENSMUSG00000036123	5.07946	5.41711	4.52908	3.73858	15.0212	19.2034	8.80831	4.69106	14.3443	-1.63038	3.09594	0.0119445	0.0483429	Slc9a3	13	74121457	74169442	+	5504	protein_coding	solute carrier family 9 (sodium/hydrogen exchanger), member 3 [Source:MGI Symbol;Acc:MGI:105064]	-	4	5	5	4	18	21	8	0.0220915	0.0236362	0.0196892	0.0162531	0.065373	0.0836255	0.0383857
ENSMUSG00000105586	11.4288	9.75079	3.62326	2.80394	19.1938	21.9468	20.9197	6.90169	20.6868	-1.6303	3.09578	0.00440196	0.0213316	Gm43009	3	126644461	126648026	+	3566	TEC	predicted gene 43009 [Source:MGI Symbol;Acc:MGI:5663146]	-	9	9	4	3	23	24	19	0.0767194	0.0656669	0.0243117	0.0188145	0.128929	0.147512	0.140712
ENSMUSG00000028111	538.423	372.697	540.772	521.532	1420.34	1517.07	1641.65	493.356	1526.35	-1.62787	3.09055	2.24706e-56	3.83246e-54	Ctsk	3	95499256	95509362	+	1512	protein_coding	cathepsin K [Source:MGI Symbol;Acc:MGI:107823]	-	424	344	597	558	1702	1659	1491	8.52429	5.91959	8.55774	8.25346	22.5015	24.0488	26.0425
ENSMUSG00000102556	3.8096	5.41711	5.43489	8.41181	15.0212	10.9734	28.627	5.76835	18.2072	-1.62677	3.0882	0.00744443	0.0329116	Gm37569	1	10197081	10198802	-	1722	TEC	predicted gene, 37569 [Source:MGI Symbol;Acc:MGI:5610797]	-	3	5	6	9	18	12	26	0.0529581	0.0755479	0.0755187	0.116886	0.208951	0.152738	0.398747
ENSMUSG00000089948	13.9685	24.9187	27.1745	25.2354	9.17964	6.40114	6.60623	22.8243	7.39567	1.62668	3.08802	0.00136435	0.00792369	Far2os1	6	148060855	148067873	-	555	antisense	fatty acyl CoA reductase 2, opposite strand 1 [Source:MGI Symbol;Acc:MGI:4415003]	-	11	23	30	27	11	7	6	0.602482	1.07825	1.17156	1.08799	0.39619	0.276441	0.285506
ENSMUSG00000038775	82.5412	60.6716	66.1245	49.5362	181.089	178.317	236.723	64.7184	198.71	-1.62594	3.08643	3.68955e-16	1.04065e-14	Vill	9	119052778	119071525	+	4409	protein_coding	villin-like [Source:MGI Symbol;Acc:MGI:1201781]	-	65	56	73	53	217	195	215	0.448144	0.330471	0.358855	0.268837	0.983838	0.969376	1.28782
ENSMUSG00000054958	44.4453	47.6705	54.3489	46.7323	168.572	131.681	147.539	48.2993	149.264	-1.6239	3.08207	4.06421e-15	1.07546e-13	Nt5c1a	4	123201504	123216275	+	1220	protein_coding	5'-nucleotidase, cytosolic IA [Source:MGI Symbol;Acc:MGI:2155700]	-	35	44	60	50	202	144	134	0.872072	0.938379	1.06593	0.916566	3.30975	2.58702	2.9007
ENSMUSG00000091523	7.61919	10.8342	5.43489	4.67323	15.0212	21.9468	28.627	7.14038	21.865	-1.62381	3.08188	0.0028358	0.0147894	AU040972	11	79481719	79484031	-	1042	antisense	expressed sequence AU040972 [Source:MGI Symbol;Acc:MGI:2144426]	-	6	10	6	5	18	24	26	0.175036	0.249699	0.124802	0.107314	0.34531	0.504826	0.658966
ENSMUSG00000042581	8.88906	4.33369	8.15234	4.67323	20.0283	15.5456	24.2229	6.51208	19.9323	-1.61927	3.0722	0.00350895	0.0176101	Thsd7b	1	129273302	130219278	+	12171	protein_coding	thrombospondin, type I, domain containing 7B [Source:MGI Symbol;Acc:MGI:2443925]	-	7	4	9	5	24	17	22	0.017483	0.00855104	0.016027	0.0091875	0.0394175	0.030614	0.0477369
ENSMUSG00000022220	15.2384	20.585	7.24652	9.34645	36.7186	27.4334	55.0519	13.1041	39.7347	-1.61602	3.06528	0.000242491	0.00173682	Adcy4	14	55769057	55784095	-	4672	protein_coding	adenylate cyclase 4 [Source:MGI Symbol;Acc:MGI:99674]	-	12	19	8	10	44	30	50	0.0780769	0.105812	0.0371128	0.0478686	0.188258	0.14074	0.282634
ENSMUSG00000090958	261.592	204.767	223.736	198.145	693.48	621.825	716.776	222.06	677.36	-1.61441	3.06186	4.11753e-48	4.85891e-46	Lrrc32	7	98489283	98502181	+	4688	protein_coding	leucine rich repeat containing 32 [Source:MGI Symbol;Acc:MGI:93882]	-	206	189	247	212	831	680	651	1.33575	1.04896	1.14195	1.01135	3.54338	3.17921	3.66734
ENSMUSG00000037942	64.7631	62.8384	58.878	102.811	31.7115	12.8023	26.4249	72.3226	23.6462	1.61438	3.0618	1.21713e-06	1.40663e-05	Crp	1	172698055	172833031	+	3444	protein_coding	C-reactive protein, pentraxin-related [Source:MGI Symbol;Acc:MGI:88512]	-	51	58	65	110	38	14	24	0.450144	0.438178	0.40906	0.714304	0.220559	0.0890969	0.184037
ENSMUSG00000049404	129.526	141.928	158.518	136.458	425.602	406.929	471.245	141.608	434.592	-1.61115	3.05495	1.57406e-37	1.28702e-35	Rarres1	3	67478972	67515523	-	1325	protein_coding	retinoic acid receptor responder (tazarotene induced) 1 [Source:MGI Symbol;Acc:MGI:1924461]	-	102	131	175	146	510	445	428	2.34007	2.57241	2.86259	2.46428	7.69411	7.36109	8.53071
ENSMUSG00000036545	1041.29	811.483	1050.75	931.841	2788.94	2712.25	3285.5	958.84	2928.9	-1.61036	3.05328	8.26068e-80	3.00565e-77	Adamts2	11	50602084	50807573	+	9336	protein_coding	a disintegrin-like and metallopeptidase (reprolysin type) with thrombospondin type 1 motif, 2 [Source:MGI Symbol;Acc:MGI:1347356]	-	820	749	1160	997	3342	2966	2984	2.66991	2.0874	2.69298	2.3883	7.15566	6.96319	8.44103
ENSMUSG00000068227	26.6672	9.75079	13.5872	17.7583	1.66903	5.48669	9.90935	16.9409	5.68835	1.60829	3.0489	0.0120052	0.0485533	Il2rb	15	78479256	78495271	-	4287	protein_coding	interleukin 2 receptor, beta chain [Source:MGI Symbol;Acc:MGI:96550]	-	21	9	15	19	2	6	9	0.148905	0.0546228	0.0758358	0.0991183	0.00932568	0.0306758	0.055443
ENSMUSG00000061577	15.2384	19.5016	16.3047	15.889	9.17964	3.65779	3.30312	16.7334	5.38018	1.60431	3.04051	0.00678834	0.0305559	Adgrg5	8	94923694	94943280	+	3137	protein_coding	adhesion G protein-coupled receptor G5 [Source:MGI Symbol;Acc:MGI:2685955]	-	12	18	18	17	11	4	3	0.116282	0.149294	0.124364	0.121196	0.0700942	0.0279475	0.025256
ENSMUSG00000028883	967.637	871.071	1284.45	1384.21	3299.66	3218.86	3735.83	1126.84	3418.12	-1.59996	3.03134	1.5557e-16	4.48647e-15	Sema3a	5	13125414	13602565	+	13868	protein_coding	sema domain, immunoglobulin domain (Ig), short basic domain, secreted, (semaphorin) 3A [Source:MGI Symbol;Acc:MGI:107558]	-	762	804	1418	1481	3954	3520	3393	1.67026	1.50844	2.21615	2.38833	5.69937	5.56323	6.46141
ENSMUSG00000112411	11.4288	4.33369	1.81163	10.2811	25.8699	10.0589	26.4249	6.9638	20.7846	-1.59901	3.02936	0.0103424	0.0430149	Gm19337	10	63250932	63252515	+	1584	TEC	predicted gene, 19337 [Source:MGI Symbol;Acc:MGI:5011522]	-	9	4	2	11	31	11	24	0.172716	0.0657037	0.027366	0.155307	0.391211	0.152207	0.400141
ENSMUSG00000080935	92.7002	96.4245	88.7699	102.811	295.418	314.57	253.239	95.1764	287.742	-1.59798	3.02719	6.71127e-26	3.25586e-24	Got2-ps1	5	138364260	138365552	-	1293	processed_pseudogene	glutamatic-oxaloacetic transaminase 2, mitochondrial, pseudogene 1 [Source:MGI Symbol;Acc:MGI:104721]	-	73	89	98	110	354	344	230	1.7162	1.79092	1.64272	1.9026	5.47279	5.8312	4.69772
ENSMUSG00000026890	62.2234	57.4213	80.6176	74.7716	206.959	226.783	193.783	68.7585	209.175	-1.59661	3.02432	4.44266e-19	1.50836e-17	Lhx6	2	36081953	36105408	-	4805	protein_coding	LIM homeobox protein 6 [Source:MGI Symbol;Acc:MGI:1306803]	Homeobox	49	53	89	80	248	248	176	0.309989	0.286991	0.401451	0.372349	1.03172	1.13124	0.967334
ENSMUSG00000115667	25.3973	21.6684	12.6814	18.6929	54.2433	44.808	77.0727	19.61	58.708	-1.59461	3.02014	4.32205e-06	4.457e-05	Gm10389	15	10600293	10611651	+	4332	antisense	predicted gene 10389 [Source:MGI Symbol;Acc:MGI:3641773]	-	20	20	14	20	65	49	70	0.140341	0.120123	0.0700448	0.103251	0.299936	0.247917	0.426744
ENSMUSG00000034382	16.5082	7.58395	15.3989	6.54252	31.7115	30.1768	41.8395	11.5084	34.5759	-1.59452	3.01995	0.000306466	0.0021348	AI661453	17	47436615	47470638	+	5056	protein_coding	expressed sequence AI661453 [Source:MGI Symbol;Acc:MGI:2146908]	-	13	7	17	7	38	33	38	0.0781593	0.0360227	0.0728749	0.0309631	0.150238	0.143056	0.198488
ENSMUSG00000053617	4914.38	4368.36	4999.19	4660.14	13171.1	13949	15769.1	4735.52	14296.4	-1.59374	3.01831	1.33344e-157	2.6464e-154	Sh3pxd2a	19	47260174	47464411	-	10464	protein_coding	SH3 and PX domains 2A [Source:MGI Symbol;Acc:MGI:1298393]	-	3870	4032	5519	4986	15783	15254	14322	11.2424	10.0255	11.4314	10.6563	30.1506	31.951	36.1463
ENSMUSG00000090638	6.34933	13.0011	9.96397	5.60787	28.3734	27.4334	23.1218	8.73056	26.3096	-1.59196	3.01458	0.000983881	0.0059714	Gm17028	10	103029479	103030344	-	704	lincRNA	predicted gene 17028 [Source:MGI Symbol;Acc:MGI:4937855]	-	5	12	11	6	34	30	21	0.215894	0.4435	0.338654	0.190604	0.965407	0.933999	0.787778
ENSMUSG00000028487	612.075	471.288	672.115	714.069	1735.79	1759.4	2089.77	617.387	1861.65	-1.59092	3.01242	9.09813e-23	3.79773e-21	Bnc2	4	84275095	84675275	-	8174	protein_coding	basonuclin 2 [Source:MGI Symbol;Acc:MGI:2443805]	zf-C2H2	482	435	742	764	2080	1924	1898	1.79249	1.38465	1.96746	2.09032	5.08666	5.15903	6.13224
ENSMUSG00000040570	57.1439	34.6695	48.914	41.1244	111.825	149.969	147.539	45.463	136.444	-1.5893	3.00902	3.5872e-12	7.72309e-11	Rundc3b	5	8490334	8622952	-	3824	protein_coding	RUN domain containing 3B [Source:MGI Symbol;Acc:MGI:2685286]	-	45	32	54	44	134	164	134	0.357716	0.21773	0.306064	0.257329	0.700472	0.939991	0.925431
ENSMUSG00000072662	166.352	193.932	266.31	265.439	677.625	621.825	724.484	223.008	674.644	-1.58625	3.00268	3.10458e-31	1.88267e-29	Mansc4	6	147075060	147087032	-	1278	protein_coding	MANSC domain containing 4 [Source:MGI Symbol;Acc:MGI:3645619]	-	131	179	294	284	812	680	658	3.11591	3.64424	4.98601	4.96983	12.7007	11.6621	13.5973
ENSMUSG00000032092	161.273	101.842	122.285	113.092	351.33	353.891	410.688	124.623	371.97	-1.58468	2.99942	5.27673e-26	2.58288e-24	Mpzl2	9	45039799	45054015	+	6968	protein_coding	myelin protein zero-like 2 [Source:MGI Symbol;Acc:MGI:1289160]	-	127	94	135	121	421	387	373	0.554038	0.350998	0.419916	0.388357	1.20775	1.21731	1.4137
ENSMUSG00000025481	10.1589	20.585	17.2105	13.085	55.0779	43.8935	38.5364	15.2599	45.8359	-1.58233	2.99453	2.18256e-05	0.000197707	Urah	7	140835018	140837966	+	1427	protein_coding	urate (5-hydroxyiso-) hydrolase [Source:MGI Symbol;Acc:MGI:1916142]	-	8	19	19	14	66	48	35	0.170416	0.34643	0.28858	0.219411	0.924537	0.737251	0.647741
ENSMUSG00000044461	21.5877	29.2524	22.6454	19.6276	77.6097	68.5836	61.6582	23.2783	69.2838	-1.58002	2.98975	9.2545e-08	1.25332e-06	Shisa2	14	59625308	59631660	+	3672	protein_coding	shisa family member 2 [Source:MGI Symbol;Acc:MGI:2444716]	-	17	27	25	21	93	75	56	0.140731	0.191314	0.147562	0.1279	0.506273	0.447668	0.402757
ENSMUSG00000025165	7.61919	5.41711	5.43489	4.67323	10.8487	21.9468	18.7177	5.7861	17.171	-1.57996	2.98961	0.00778917	0.0342071	Sectm1a	11	121067407	121081220	-	1692	protein_coding	secreted and transmembrane 1A [Source:MGI Symbol;Acc:MGI:2384805]	-	6	5	6	5	13	24	17	0.107794	0.0768874	0.0768577	0.0660881	0.153584	0.310891	0.265342
ENSMUSG00000075602	3390.54	2621.88	2960.2	2511.39	8581.3	8158.71	8999.89	2871	8579.96	-1.57985	2.98938	1.78606e-38	1.50546e-36	Ly6a	15	74994877	74998031	-	1205	protein_coding	lymphocyte antigen 6 complex, locus A [Source:MGI Symbol;Acc:MGI:107527]	-	2670	2420	3268	2687	10283	8922	8174	67.3548	52.2533	58.7802	49.8694	170.583	162.283	179.145
ENSMUSG00000086105	6.34933	5.41711	7.24652	12.1504	27.5389	21.9468	20.9197	7.79084	23.4685	-1.57721	2.98392	0.0019514	0.0107796	Gm11636	11	102614892	102616546	-	774	lincRNA	predicted gene 11636 [Source:MGI Symbol;Acc:MGI:3649522]	-	5	5	8	13	33	24	19	0.196369	0.168079	0.224019	0.375626	0.85227	0.679623	0.648291
ENSMUSG00000045967	13.9685	13.0011	12.6814	11.2157	40.0566	50.2946	22.0208	12.7167	37.4573	-1.57252	2.97424	0.000190367	0.00140307	Gpr158	2	21367542	21830547	+	8170	protein_coding	G protein-coupled receptor 158 [Source:MGI Symbol;Acc:MGI:2441697]	-	11	12	14	12	48	55	20	0.0409275	0.0382159	0.03714	0.0328483	0.117442	0.14755	0.0646495
ENSMUSG00000044006	190.48	180.931	256.346	244.877	569.972	663.889	723.383	218.158	652.415	-1.57102	2.97115	6.60884e-34	4.56574e-32	Cilp2	8	69880369	69887687	-	4314	protein_coding	cartilage intermediate layer protein 2 [Source:MGI Symbol;Acc:MGI:1915959]	-	150	167	283	262	683	726	657	1.05695	1.00721	1.42181	1.35824	3.16479	3.68854	4.022
ENSMUSG00000102418	29.2069	29.2524	12.6814	23.3661	7.51062	14.6312	1.10104	23.6267	7.74761	1.57073	2.97055	0.00651567	0.0295173	Sh2d1b1	1	170277320	170286769	+	2544	protein_coding	SH2 domain containing 1B1 [Source:MGI Symbol;Acc:MGI:1349420]	-	23	27	14	25	9	16	1	0.274824	0.276142	0.119274	0.219774	0.0707179	0.137848	0.010381
ENSMUSG00000065445	6.34933	11.9176	9.05815	2.80394	23.3664	25.6045	17.6166	7.53226	22.1958	-1.56885	2.96668	0.00390021	0.0192419	Mir143	18	61649196	61649258	-	63	miRNA	microRNA 143 [Source:MGI Symbol;Acc:MGI:2676828]	-	5	11	10	3	28	28	16	2.41253	4.54294	3.4403	1.06496	8.88427	9.74127	6.70713
ENSMUSG00000046826	19.048	6.50053	11.7756	14.0197	39.2221	24.6901	49.5468	12.8359	37.8197	-1.56616	2.96115	0.000319813	0.00221928	Fam187b	7	30973790	30989726	+	4767	protein_coding	family with sequence similarity 187, member B [Source:MGI Symbol;Acc:MGI:1923665]	-	15	6	13	15	47	27	45	0.0956512	0.0327485	0.0591064	0.070372	0.197086	0.124141	0.249301
ENSMUSG00000110735	15.2384	13.0011	22.6454	19.6276	5.00708	5.48669	7.70727	17.6281	6.06701	1.56446	2.95767	0.00553115	0.0257959	Gm47173	9	123643166	123645489	+	2324	TEC	predicted gene, 47173 [Source:MGI Symbol;Acc:MGI:6095954]	-	12	12	25	21	6	6	7	0.15696	0.134348	0.233153	0.202086	0.0516083	0.0565865	0.0795462
ENSMUSG00000047485	20.3178	13.0011	16.3047	24.3008	51.7398	52.1235	60.5571	18.4811	54.8068	-1.56387	2.95645	3.14061e-06	3.33152e-05	Klhl34	X	157818435	157820369	+	1935	protein_coding	kelch-like 34 [Source:MGI Symbol;Acc:MGI:2685234]	-	16	12	18	26	62	57	55	0.251352	0.161356	0.201617	0.300501	0.640494	0.645642	0.750653
ENSMUSG00000041301	71.1124	52.0042	78.8059	86.922	180.255	215.81	248.835	72.2112	214.966	-1.56348	2.95566	8.07715e-16	2.23488e-14	Cftr	6	18170687	18322768	+	7765	protein_coding	cystic fibrosis transmembrane conductance regulator [Source:MGI Symbol;Acc:MGI:88388]	-	56	48	87	93	216	236	226	0.219225	0.160837	0.242837	0.267852	0.556053	0.666145	0.768642
ENSMUSG00000090084	266.672	156.013	240.041	161.694	575.814	548.669	694.756	206.105	606.413	-1.5599	2.94833	3.28205e-23	1.41044e-21	Srpx	X	10037977	10117709	-	2652	protein_coding	sushi-repeat-containing protein [Source:MGI Symbol;Acc:MGI:1858306]	-	210	144	265	173	690	600	631	2.40708	1.41278	2.16575	1.4589	5.20091	4.95879	6.28367
ENSMUSG00000048498	113.018	94.2577	134.966	126.177	360.51	304.511	374.353	117.105	346.458	-1.55746	2.94335	1.72427e-25	8.13714e-24	Cd300e	11	115051917	115062177	-	2088	protein_coding	CD300E molecule [Source:MGI Symbol;Acc:MGI:2387602]	-	89	87	149	135	432	333	340	1.2957	1.08411	1.54665	1.44596	4.13578	3.49552	4.30037
ENSMUSG00000087290	31.7466	24.9187	25.3628	27.1047	60.9194	77.7281	102.397	27.2832	80.348	-1.55745	2.94334	6.98433e-08	9.60774e-07	Gm15866	5	43549928	43601731	-	1373	antisense	predicted gene 15866 [Source:MGI Symbol;Acc:MGI:3801874]	-	25	23	28	29	73	85	93	0.553495	0.435856	0.442002	0.472369	1.06281	1.3569	1.78883
ENSMUSG00000036446	297.148	306.608	272.65	285.067	890.425	733.387	932.58	290.368	852.131	-1.55439	2.9371	1.00102e-51	1.38311e-49	Lum	10	97565128	97572703	+	2448	protein_coding	lumican [Source:MGI Symbol;Acc:MGI:109347]	-	234	283	301	305	1067	802	847	2.90569	3.00788	2.66496	2.78639	8.71279	7.1806	9.13754
ENSMUSG00000107947	13.9685	7.58395	6.34071	1.86929	14.1867	20.1179	29.7281	7.44062	21.3442	-1.55361	2.93551	0.00859291	0.0370085	Gm44438	6	77539847	77543082	-	3236	TEC	predicted gene, 44438 [Source:MGI Symbol;Acc:MGI:5690830]	-	11	7	7	2	17	22	27	0.10333	0.0562827	0.0468841	0.0138221	0.105013	0.149009	0.22035
ENSMUSG00000022548	12659.3	12148.4	15856.3	15126.3	43131	38548.6	41155.7	13947.6	40945.1	-1.55356	2.9354	1.13264e-39	1.00108e-37	Apod	16	31296192	31314808	-	2577	protein_coding	apolipoprotein D [Source:MGI Symbol;Acc:MGI:88056]	-	9969	11213	17505	16184	51684	42155	37379	117.593	113.212	147.226	140.451	400.909	358.536	383.063
ENSMUSG00000020810	7.61919	6.50053	15.3989	13.085	25.0354	31.0912	39.6374	10.6509	31.9213	-1.55058	2.92935	0.000612565	0.00393784	Cygb	11	116645595	116654313	-	2331	protein_coding	cytoglobin [Source:MGI Symbol;Acc:MGI:2149481]	-	6	6	17	14	30	34	36	0.0782444	0.0669721	0.158068	0.13432	0.257266	0.319694	0.407866
ENSMUSG00000103710	13.9685	18.4182	14.493	12.1504	30.877	36.5779	62.7592	14.7575	43.4047	-1.54896	2.92606	9.67472e-05	0.000766082	D030062O11Rik	9	87729285	87732090	+	2806	TEC	RIKEN cDNA D030062O11 gene [Source:MGI Symbol;Acc:MGI:3641918]	-	11	17	16	13	37	40	57	0.119165	0.157633	0.123586	0.103612	0.263583	0.312443	0.536469
ENSMUSG00000021416	3.8096	9.75079	6.34071	6.54252	14.1867	19.2034	25.3239	6.6109	19.5713	-1.54664	2.92135	0.00567069	0.026323	Eci3	13	34946614	34963810	-	1418	protein_coding	enoyl-Coenzyme A delta isomerase 3 [Source:MGI Symbol;Acc:MGI:1916373]	-	3	9	7	7	17	21	23	0.0643116	0.16514	0.106994	0.110402	0.23965	0.324594	0.42836
ENSMUSG00000104912	11.4288	14.0845	17.2105	10.2811	35.0495	34.749	47.3447	13.2512	39.0477	-1.54611	2.92029	8.71395e-05	0.000698364	Gm43023	5	43575821	43577926	+	2106	TEC	predicted gene 43023 [Source:MGI Symbol;Acc:MGI:5663160]	-	9	13	19	11	42	38	43	0.129906	0.160609	0.195538	0.116812	0.398653	0.395479	0.539222
ENSMUSG00000032572	16.5082	3.25026	9.96397	6.54252	34.215	18.289	25.3239	9.06625	25.9426	-1.54354	2.9151	0.00350024	0.0175745	Col6a4	9	105989454	106096783	-	8526	protein_coding	collagen, type VI, alpha 4 [Source:MGI Symbol;Acc:MGI:1915803]	-	13	3	11	7	41	20	23	0.0463492	0.00915506	0.027963	0.0183614	0.0961264	0.0514141	0.0712426
ENSMUSG00000049723	2596.87	2387.86	2579.76	2717.01	983.891	764.479	899.549	2570.38	882.639	1.54166	2.9113	4.09303e-93	1.9425e-90	Mmp12	9	7344381	7369499	+	7237	protein_coding	matrix metallopeptidase 12 [Source:MGI Symbol;Acc:MGI:97005]	-	2045	2204	2848	2907	1179	836	817	8.58972	7.92389	8.52938	8.98339	3.25656	2.53189	2.9814
ENSMUSG00000007805	26.6672	15.1679	28.0803	20.5622	60.9194	75.8992	60.5571	22.6194	65.7919	-1.54108	2.91011	7.1545e-07	8.56774e-06	Twist2	1	91801461	91848028	+	3174	protein_coding	twist basic helix-loop-helix transcription factor 2 [Source:MGI Symbol;Acc:MGI:104685]	bHLH	21	14	31	22	73	83	55	0.201121	0.114764	0.211685	0.155014	0.459748	0.573151	0.457629
ENSMUSG00000018604	17.7781	16.2513	18.1163	11.2157	33.3805	60.3536	44.0416	15.8404	45.9252	-1.5402	2.90834	4.58194e-05	0.000388007	Tbx3	5	119670669	119684724	+	6624	protein_coding	T-box 3 [Source:MGI Symbol;Acc:MGI:98495]	T-box	14	15	20	12	40	66	40	0.0642468	0.0589191	0.0654404	0.0405149	0.12071	0.218384	0.159477
ENSMUSG00000027868	1087	811.483	1149.48	1115.03	2914.95	2960.07	3212.83	1040.75	3029.28	-1.53989	2.90772	4.68967e-68	1.15034e-65	Tbx15	3	99240381	99354259	+	3747	protein_coding	T-box 15 [Source:MGI Symbol;Acc:MGI:1277234]	T-box	856	749	1269	1193	3493	3237	2918	6.94439	5.20096	7.34031	7.1205	18.6346	18.9346	20.5664
ENSMUSG00000111977	45.7151	26.0021	25.3628	29.9087	80.1132	91.4448	102.397	31.7472	91.3182	-1.53969	2.90731	1.40077e-08	2.134e-07	Gm47163	10	79637856	79639520	+	1665	bidirectional_promoter_lncRNA	predicted gene, 47163 [Source:MGI Symbol;Acc:MGI:6095939]	-	36	24	28	32	96	100	93	0.657253	0.375044	0.364485	0.429823	1.15255	1.31639	1.47512
ENSMUSG00000101797	11.4288	4.33369	7.24652	7.47716	15.8557	24.6901	25.3239	7.62154	21.9566	-1.53659	2.90108	0.00360041	0.0179864	Gm29266	14	60485208	60599031	+	600	lincRNA	predicted gene 29266 [Source:MGI Symbol;Acc:MGI:5579972]	-	9	4	8	8	19	27	23	0.455969	0.173458	0.288985	0.29819	0.633004	0.986303	1.01236
ENSMUSG00000020354	72.3823	69.339	66.1245	46.7323	173.579	146.312	232.319	63.6445	184.07	-1.53527	2.89844	6.42371e-13	1.46231e-11	Sgcd	11	46896253	47988969	-	8257	protein_coding	sarcoglycan, delta (dystrophin-associated glycoprotein) [Source:MGI Symbol;Acc:MGI:1346525]	-	57	64	73	50	208	160	211	0.209844	0.201671	0.191618	0.135426	0.503553	0.424713	0.674866
ENSMUSG00000027209	5.07946	7.58395	9.05815	8.41181	30.0425	18.289	17.6166	7.53334	21.9827	-1.53439	2.89666	0.00335916	0.0170069	Fam227b	2	125983483	126152004	-	2535	protein_coding	family with sequence similarity 227, member B [Source:MGI Symbol;Acc:MGI:1923073]	-	4	7	10	9	36	20	16	0.0479652	0.0718465	0.0854985	0.0793996	0.283876	0.172922	0.166686
ENSMUSG00000026303	21.5877	11.9176	19.0221	14.0197	54.2433	49.3802	39.6374	16.6368	47.7536	-1.53387	2.89562	1.87266e-05	0.000171949	Mlph	1	90915085	90951142	+	5357	protein_coding	melanophilin [Source:MGI Symbol;Acc:MGI:2176380]	-	17	11	21	15	65	54	36	0.0964654	0.0534264	0.0849638	0.0626215	0.242547	0.220938	0.177475
ENSMUSG00000078504	13.9685	5.41711	2.71745	5.60787	13.3522	21.9468	23.1218	6.92774	19.4736	-1.53325	2.89437	0.0100484	0.0420172	Gm438	4	144777204	144786583	-	1432	protein_coding	predicted gene 438 [Source:MGI Symbol;Acc:MGI:2685284]	-	11	5	3	6	16	24	21	0.233504	0.0908473	0.0454061	0.0937048	0.223348	0.367338	0.387288
ENSMUSG00000052504	52.0645	72.5892	79.7117	65.4252	179.42	177.403	233.42	67.4477	196.748	-1.53092	2.8897	2.07166e-15	5.57662e-14	Epha3	16	63543534	63864175	-	8692	protein_coding	Eph receptor A3 [Source:MGI Symbol;Acc:MGI:99612]	-	41	67	88	70	215	194	212	0.143386	0.200558	0.219432	0.180108	0.494451	0.489193	0.64413
ENSMUSG00000036602	72.3823	59.5882	62.5013	77.5756	205.29	167.344	216.905	68.0118	196.513	-1.52984	2.88754	1.17816e-16	3.43396e-15	Alx1	10	102998707	103030215	-	5756	protein_coding	ALX homeobox 1 [Source:MGI Symbol;Acc:MGI:104621]	Homeobox	57	55	69	83	246	183	197	0.301022	0.248615	0.259815	0.322486	0.854316	0.696832	0.903863
ENSMUSG00000027204	6268.05	4969.65	5909.54	5864.9	16423.2	16101.6	17287.4	5753.04	16604.1	-1.52924	2.88633	1.56519e-141	2.1356e-138	Fbn1	2	125300594	125507993	-	12128	protein_coding	fibrillin 1 [Source:MGI Symbol;Acc:MGI:95489]	-	4936	4587	6524	6275	19680	17608	15701	12.3717	9.84067	11.659	11.5712	32.437	31.8214	34.1897
ENSMUSG00000026090	39.3658	32.5026	53.4431	39.2551	102.645	138.082	117.811	41.1417	119.513	-1.52909	2.88603	1.54316e-10	2.9067e-09	2010300C02Rik	1	37611677	37720085	-	5075	protein_coding	RIKEN cDNA 2010300C02 gene [Source:MGI Symbol;Acc:MGI:1919347]	-	31	30	59	42	123	151	107	0.185682	0.153805	0.251972	0.185083	0.484477	0.652137	0.556808
ENSMUSG00000005397	4923.27	3887.32	5203.91	4737.72	13101.9	13224.7	14218.8	4688.05	13515.1	-1.52738	2.88261	8.75233e-46	9.50607e-44	Nid1	13	13437551	13512269	+	6943	protein_coding	nidogen 1 [Source:MGI Symbol;Acc:MGI:97342]	-	3877	3588	5745	5069	15700	14462	12914	16.9743	13.4459	17.9341	16.3278	45.2019	45.654	49.1214
ENSMUSG00000000392	82.5412	61.755	62.5013	60.7519	184.427	199.35	189.379	66.8874	191.052	-1.5248	2.87747	2.41851e-17	7.41551e-16	Fap	2	62500943	62574075	-	5662	protein_coding	fibroblast activation protein [Source:MGI Symbol;Acc:MGI:109608]	-	65	57	69	65	221	218	172	0.34897	0.261933	0.264129	0.256742	0.780237	0.843888	0.802261
ENSMUSG00000010797	15.2384	15.1679	7.24652	12.1504	31.7115	42.0646	31.9301	12.4508	35.2354	-1.52164	2.87117	0.000261467	0.00185569	Wnt2	6	17988940	18030585	-	2255	protein_coding	wingless-type MMTV integration site family, member 2 [Source:MGI Symbol;Acc:MGI:98954]	-	12	14	8	13	38	46	29	0.161763	0.161535	0.0768917	0.128929	0.336854	0.447105	0.339632
ENSMUSG00000097324	82.5412	58.5048	66.1245	61.6866	208.628	152.713	214.703	67.2143	192.015	-1.52077	2.86944	8.22728e-15	2.13313e-13	Carmn	18	61649625	61665537	-	2304	lincRNA	cardiac mesoderm enhancer-associated non-coding RNA [Source:MGI Symbol;Acc:MGI:4439832]	-	65	54	73	66	250	167	195	0.857581	0.609813	0.686715	0.640642	2.16901	1.58866	2.23516
ENSMUSG00000091373	154.924	122.427	37.1384	201.883	58.4159	30.1768	46.2436	129.093	44.9454	1.52073	2.86937	0.0116058	0.0472964	Gm8810	17	36066108	36067753	-	754	unprocessed_pseudogene	predicted gene 8810 [Source:MGI Symbol;Acc:MGI:3779814]	-	122	113	41	216	70	33	42	4.9185	3.89935	1.17855	6.40673	1.8558	0.959269	1.47108
ENSMUSG00000078816	274.291	391.115	407.617	355.165	132.688	122.536	120.013	357.047	125.079	1.51514	2.85827	6.13881e-24	2.72946e-22	Prkcg	7	3289179	3331099	+	3612	protein_coding	protein kinase C, gamma [Source:MGI Symbol;Acc:MGI:97597]	-	216	361	450	380	159	134	109	1.81782	2.60043	2.70023	2.35283	0.879941	0.813121	0.796959
ENSMUSG00000033730	299.688	304.441	313.412	356.1	848.7	911.705	978.824	318.41	913.076	-1.51488	2.85774	2.344e-59	4.22908e-57	Egr3	14	70077203	70082614	+	4406	protein_coding	early growth response 3 [Source:MGI Symbol;Acc:MGI:1306780]	zf-C2H2	236	281	346	381	1017	997	889	1.62821	1.65938	1.70203	1.9339	4.61403	4.95962	5.32862
ENSMUSG00000106495	10.1589	2.16684	6.34071	7.47716	26.7044	17.3745	11.0104	6.53591	18.3631	-1.51328	2.85458	0.0122665	0.0493895	Gm42755	9	109572732	109574224	-	1493	TEC	predicted gene 42755 [Source:MGI Symbol;Acc:MGI:5662892]	-	8	2	7	8	32	19	10	0.162882	0.0348542	0.101619	0.119835	0.428444	0.278928	0.176888
ENSMUSG00000032332	12828.2	9388.93	10983.9	11955	31931.8	29811.9	34751	11289	32164.9	-1.5106	2.84929	2.16403e-34	1.53386e-32	Col12a1	9	79598991	79718831	-	15228	protein_coding	collagen, type XII, alpha 1 [Source:MGI Symbol;Acc:MGI:88448]	-	10102	8666	12126	12791	38264	32601	31562	20.1655	14.8068	17.2588	18.7852	50.2287	46.923	54.7368
ENSMUSG00000017969	312.387	196.099	258.157	283.198	695.984	690.408	854.406	262.46	746.933	-1.50942	2.84696	1.48744e-31	9.1471e-30	Ptgis	2	167191805	167240604	-	2567	protein_coding	prostaglandin I2 (prostacyclin) synthase [Source:MGI Symbol;Acc:MGI:1097156]	-	246	181	285	303	834	755	776	2.91309	1.83459	2.40633	2.6398	6.49448	6.44643	7.9835
ENSMUSG00000005672	855.889	893.823	1104.19	1182.33	2859.88	2665.62	3101.63	1009.06	2875.71	-1.5093	2.84672	4.65665e-26	2.28962e-24	Kit	5	75574916	75656722	+	8911	protein_coding	KIT proto-oncogene receptor tyrosine kinase [Source:MGI Symbol;Acc:MGI:96677]	-	674	825	1219	1265	3427	2915	2817	2.2992	2.40887	2.96492	3.17481	7.68762	7.16985	8.34868
ENSMUSG00000110499	30.4768	28.169	22.6454	9.34645	5.00708	10.0589	8.80831	22.6594	7.95811	1.5089	2.84593	0.00558798	0.0259998	Gm45873	8	94048781	94050695	+	1915	TEC	predicted gene 45873 [Source:MGI Symbol;Acc:MGI:5804988]	-	24	26	25	10	6	11	8	0.380966	0.353256	0.282949	0.116784	0.0626306	0.125899	0.110326
ENSMUSG00000110631	2382.27	2099.67	2154.03	2254.36	758.572	678.52	910.559	2222.58	782.551	1.50889	2.84591	1.49121e-76	5.08665e-74	Gm42047	8	121833247	121841178	+	5647	lincRNA	predicted gene, 42047 [Source:MGI Symbol;Acc:MGI:5624932]	-	1876	1938	2378	2412	909	742	827	10.0986	8.92938	9.12705	9.55242	3.21773	2.87994	3.86763
ENSMUSG00000102923	20.3178	20.585	20.8338	16.8236	6.6761	6.40114	7.70727	19.6401	6.92817	1.50767	2.8435	0.00361596	0.0180457	Gm31728	1	180256429	180274963	+	435	antisense	predicted gene, 31728 [Source:MGI Symbol;Acc:MGI:5590887]	-	16	19	23	18	8	7	7	1.11809	1.13645	1.14597	0.925416	0.367625	0.352701	0.424978
ENSMUSG00000024529	15016.2	11374.8	14340.9	14825.3	39694.4	36037.5	42743.4	13889.3	39491.8	-1.50756	2.84329	3.26781e-36	2.56617e-34	Lox	18	52516069	52529867	-	4810	protein_coding	lysyl oxidase [Source:MGI Symbol;Acc:MGI:96817]	-	11825	10499	15832	15862	47566	39409	38821	74.7309	56.7921	71.339	73.7508	197.677	179.576	213.147
ENSMUSG00000103763	6.34933	9.75079	10.8698	8.41181	20.0283	25.6045	30.8291	8.84543	25.4873	-1.50594	2.84009	0.00164542	0.00934471	Gm37860	1	165467500	165468533	+	1034	TEC	predicted gene, 37860 [Source:MGI Symbol;Acc:MGI:5611088]	-	5	9	12	9	24	28	28	0.146992	0.226468	0.251534	0.19466	0.463975	0.59352	0.715146
ENSMUSG00000063011	41.9056	32.5026	35.3268	42.059	93.4655	94.1881	136.529	37.9485	108.061	-1.50569	2.8396	1.48002e-09	2.49886e-08	Msln	17	25748614	25754327	-	2114	protein_coding	mesothelin [Source:MGI Symbol;Acc:MGI:1888992]	-	33	30	39	45	112	103	124	0.474518	0.369234	0.399849	0.47606	1.05905	1.0679	1.54908
ENSMUSG00000072875	402.547	312.025	428.451	387.878	1038.97	998.577	1217.75	382.725	1085.1	-1.50062	2.82965	3.05378e-47	3.49042e-45	Gpr27	6	99692679	99695066	+	2388	protein_coding	G protein-coupled receptor 27 [Source:MGI Symbol;Acc:MGI:1202299]	-	317	288	473	415	1245	1092	1106	4.03524	3.13793	4.29302	3.88658	10.4217	10.0227	12.2315
ENSMUSG00000036437	2246.39	2122.42	2635.02	2573.08	6692.79	5900.02	7702.87	2394.23	6765.23	-1.49799	2.82449	1.03058e-31	6.35553e-30	Npy1r	8	66697192	66706792	+	3454	protein_coding	neuropeptide Y receptor Y1 [Source:MGI Symbol;Acc:MGI:104963]	-	1769	1959	2909	2753	8020	6452	6996	15.5686	14.757	18.254	17.8253	46.4148	40.9421	53.4915
ENSMUSG00000045996	373.34	447.453	461.06	535.552	171.075	140.825	172.863	454.351	161.588	1.49647	2.82151	5.64622e-28	3.02857e-26	Polr2k	15	36174010	36177010	+	624	protein_coding	polymerase (RNA) II (DNA directed) polypeptide K [Source:MGI Symbol;Acc:MGI:102725]	-	294	413	509	573	205	154	157	14.3221	17.2207	17.6795	20.5364	6.5671	5.40921	6.64465
ENSMUSG00000019990	631.123	505.958	685.702	600.977	1755.82	1613.09	1752.85	605.94	1707.25	-1.49292	2.81457	1.55009e-68	3.93489e-66	Pde7b	10	20398004	20725078	-	12444	protein_coding	phosphodiesterase 7B [Source:MGI Symbol;Acc:MGI:1352752]	-	497	467	757	643	2104	1764	1592	1.21406	0.976432	1.31848	1.15559	3.37979	3.10697	3.37863
ENSMUSG00000074743	3871.82	3430.11	5047.2	4856.42	11625.6	11722.3	12974.6	4301.39	12107.5	-1.49273	2.8142	8.93985e-21	3.3883e-19	Thbd	2	148404466	148408188	-	3723	protein_coding	thrombomodulin [Source:MGI Symbol;Acc:MGI:98736]	-	3049	3166	5572	5196	13931	12819	11784	24.8948	22.126	32.438	31.2126	74.7986	75.4673	83.5905
ENSMUSG00000086111	7.61919	13.0011	9.96397	5.60787	20.8628	31.0912	24.2229	9.04802	25.3923	-1.4902	2.80927	0.0022088	0.0119683	Gm15326	13	111867936	111874730	+	1681	lincRNA	predicted gene 15326 [Source:MGI Symbol;Acc:MGI:3705205]	-	6	12	11	6	25	34	22	0.108499	0.185737	0.141828	0.0798247	0.297287	0.443312	0.345631
ENSMUSG00000055602	38.096	43.3369	64.3129	51.4055	9.17964	24.6901	19.8187	49.2878	17.8961	1.48216	2.79366	6.91347e-05	0.000565909	Tcp10b	17	13061104	13082481	+	3369	protein_coding	t-complex protein 10b [Source:MGI Symbol;Acc:MGI:98542]	-	30	40	71	55	11	27	18	0.270685	0.308919	0.456766	0.365103	0.0652673	0.175655	0.141101
ENSMUSG00000062980	346.673	270.855	353.268	352.361	923.806	862.324	987.632	330.789	924.587	-1.48036	2.79018	5.97495e-50	7.71829e-48	Cped1	6	21985916	22256404	+	8279	protein_coding	cadherin-like and PC-esterase domain containing 1 [Source:MGI Symbol;Acc:MGI:2444814]	-	273	250	390	377	1107	943	897	1.00237	0.785683	1.02099	1.0184	2.67285	2.4965	2.86136
ENSMUSG00000022676	128.256	128.927	136.778	138.328	305.432	360.293	452.527	133.072	372.75	-1.4795	2.78852	4.78222e-23	2.03908e-21	Snai2	16	14705852	14709385	+	2021	protein_coding	snail family zinc finger 2 [Source:MGI Symbol;Acc:MGI:1096393]	zf-C2H2	101	119	151	148	366	394	411	1.51914	1.53203	1.61937	1.63776	3.62009	4.27295	5.37072
ENSMUSG00000055235	39.3658	22.7519	40.7617	47.6669	112.659	82.3003	121.114	37.6366	105.358	-1.47653	2.78278	3.21548e-08	4.63041e-07	Wdr86	5	24711738	24730727	-	5034	protein_coding	WD repeat domain 86 [Source:MGI Symbol;Acc:MGI:1915466]	-	31	21	45	51	135	90	110	0.187194	0.10854	0.193747	0.226574	0.536074	0.391857	0.577081
ENSMUSG00000023885	10367.2	8654.37	9671.39	9796.95	25781.4	25036.7	29436.3	9622.47	26751.5	-1.47514	2.7801	3.54244e-132	4.54912e-129	Thbs2	17	14665500	14694235	-	7003	protein_coding	thrombospondin 2 [Source:MGI Symbol;Acc:MGI:98738]	-	8164	7988	10677	10482	30894	27379	26735	35.4375	29.6783	33.0447	33.4745	88.1849	85.6902	100.822
ENSMUSG00000053375	24.1274	18.4182	12.6814	14.9543	6.6761	5.48669	6.60623	17.5453	6.25634	1.47478	2.77942	0.00846975	0.0365928	Atp6v1e2	17	86944109	86947887	-	1005	protein_coding	ATPase, H+ transporting, lysosomal V1 subunit E2 [Source:MGI Symbol;Acc:MGI:1922165]	-	19	17	14	16	8	6	6	0.574687	0.440117	0.301924	0.356047	0.159121	0.130853	0.157668
ENSMUSG00000029718	3031.17	2708.55	3106.95	2895.53	7922.03	7666.73	8876.58	2935.55	8155.11	-1.47355	2.77705	3.89324e-142	5.66622e-139	Pcolce	5	137605103	137613784	-	3823	protein_coding	procollagen C-endopeptidase enhancer protein [Source:MGI Symbol;Acc:MGI:105099]	-	2387	2500	3430	3098	9493	8384	8062	18.9798	17.0146	19.4458	18.123	49.6367	48.0668	55.6924
ENSMUSG00000008136	189.21	156.013	175.728	193.472	418.091	543.182	528.499	178.606	496.591	-1.47333	2.77663	3.14972e-30	1.83854e-28	Fhl2	1	43123074	43196984	-	1897	protein_coding	four and a half LIM domains 2 [Source:MGI Symbol;Acc:MGI:1338762]	-	149	144	194	207	501	594	480	2.38761	1.97506	2.21652	2.44038	5.27928	6.86305	6.68238
ENSMUSG00000027068	10.1589	7.58395	5.43489	5.60787	20.0283	13.7167	25.3239	7.19641	19.6896	-1.47101	2.77215	0.00717711	0.0319628	Dhrs9	2	69380445	69404533	+	4281	protein_coding	dehydrogenase/reductase (SDR family) member 9 [Source:MGI Symbol;Acc:MGI:2442798]	-	8	7	6	6	24	15	23	0.0568053	0.042544	0.0303768	0.0313444	0.112065	0.0767969	0.141886
ENSMUSG00000020241	1527.65	1326.11	1449.3	1321.59	3529.16	3862.63	4290.75	1406.16	3894.18	-1.46983	2.76989	3.14946e-98	1.80936e-95	Col6a2	10	76595762	76623630	-	8326	protein_coding	collagen, type VI, alpha 2 [Source:MGI Symbol;Acc:MGI:88460]	-	1203	1224	1600	1414	4229	4224	3897	4.39211	3.82499	4.16505	3.7981	10.1533	11.1195	12.3609
ENSMUSG00000031239	1229.23	941.493	1349.66	1264.58	3311.35	3156.67	3469.37	1196.24	3312.47	-1.46795	2.76629	2.47768e-64	5.20099e-62	Itm2a	X	107397099	107403376	-	1744	protein_coding	integral membrane protein 2A [Source:MGI Symbol;Acc:MGI:107706]	-	968	869	1490	1353	3968	3452	3151	16.8722	12.9646	18.5172	17.3502	45.4809	43.3833	47.7155
ENSMUSG00000103646	17.7781	4.33369	3.62326	5.60787	19.1938	19.2034	24.2229	7.83573	20.8734	-1.462	2.75491	0.0121846	0.0491504	Gm37706	1	177168098	177170862	-	2765	TEC	predicted gene, 37706 [Source:MGI Symbol;Acc:MGI:5610934]	-	14	4	4	6	23	21	22	0.153914	0.03764	0.0313546	0.04853	0.166279	0.166465	0.210128
ENSMUSG00000102784	24.1274	11.9176	5.43489	5.60787	22.5319	22.8612	49.5468	11.772	31.6466	-1.46003	2.75114	0.0060921	0.0279109	Gm38251	1	184923136	184942500	+	2575	antisense	predicted gene, 38251 [Source:MGI Symbol;Acc:MGI:5611479]	-	19	11	6	6	27	25	45	0.224295	0.111148	0.0505022	0.0521108	0.2096	0.212795	0.461522
ENSMUSG00000036295	369.531	328.277	381.348	439.283	983.056	1076.31	1071.31	379.61	1043.56	-1.4549	2.74138	4.00606e-54	6.43061e-52	Lrrn3	12	41451668	41486431	-	3865	protein_coding	leucine rich repeat protein 3, neuronal [Source:MGI Symbol;Acc:MGI:106036]	-	291	303	421	470	1178	1177	973	2.28869	2.03976	2.36085	2.71958	6.09256	6.67459	6.64845
ENSMUSG00000039720	27.937	37.9198	19.9279	23.3661	12.5177	8.23003	8.80831	27.2877	9.85201	1.45259	2.73698	0.00161176	0.00917267	Got1l1	8	27197459	27223828	-	1822	protein_coding	glutamic-oxaloacetic transaminase 1-like 1 [Source:MGI Symbol;Acc:MGI:1923865]	-	22	35	22	25	15	9	8	0.367044	0.49981	0.261704	0.306864	0.164569	0.108266	0.115958
ENSMUSG00000062783	66.033	92.0908	78.8059	68.2291	24.2009	30.1768	29.7281	76.2897	28.0352	1.45102	2.73402	1.06203e-07	1.43031e-06	Csprs	GL456221.1	111572	163011	-	2719	protein_coding	component of Sp100-rs [Source:NCBI gene;Acc:114564]	-	52	85	87	73	29	33	27	0.581351	0.813383	0.6935	0.600437	0.213203	0.266013	0.262248
ENSMUSG00000079575	1099.7	1022.75	1152.2	1219.71	415.587	396.87	429.405	1123.59	413.954	1.44314	2.71912	1.00486e-67	2.43745e-65	Rbpj-ps3	6	46529354	46530794	-	1441	processed_pseudogene	recombination signal binding protein for immunoglobulin kappa J region, pseudogene 3 [Source:MGI Symbol;Acc:MGI:96525]	-	866	944	1272	1305	498	434	390	18.2683	17.0449	19.132	20.2535	6.90827	6.60121	7.14756
ENSMUSG00000030306	2441.95	2091	2902.23	2520.74	6412.4	6628.83	7263.55	2488.98	6768.26	-1.44272	2.71833	3.43869e-32	2.16966e-30	Tmtc1	6	148232430	148444389	-	8578	protein_coding	transmembrane and tetratricopeptide repeat containing 1 [Source:MGI Symbol;Acc:MGI:3039590]	-	1923	1930	3204	2697	7684	7249	6597	6.81455	5.85405	8.09548	7.03151	17.9063	18.5221	20.3104
ENSMUSG00000043099	1019.7	871.071	1003.64	904.737	2504.37	2655.56	2576.43	949.788	2578.79	-1.44185	2.71668	1.30698e-112	1.05677e-109	Hic1	11	75164565	75169519	-	3750	protein_coding	hypermethylated in cancer 1 [Source:MGI Symbol;Acc:MGI:1338010]	ZBTB	803	804	1108	968	3001	2904	2340	6.50921	5.57841	6.4039	5.77295	15.997	16.9732	16.4794
ENSMUSG00000028289	135.876	174.431	164.858	171.975	426.436	431.619	464.638	161.785	440.898	-1.439	2.71133	2.4841e-32	1.58106e-30	Epha7	4	28813131	28967499	+	9884	protein_coding	Eph receptor A7 [Source:MGI Symbol;Acc:MGI:95276]	-	107	161	182	184	511	472	422	0.329075	0.423817	0.399094	0.416331	1.03346	1.04666	1.12755
ENSMUSG00000019899	518.105	387.865	566.135	515.924	1300.17	1412.82	1331.16	497.007	1348.05	-1.43755	2.7086	1.28144e-48	1.54559e-46	Lama2	10	26980036	27619758	-	16338	protein_coding	laminin, alpha 2 [Source:MGI Symbol;Acc:MGI:99912]	-	408	358	625	552	1558	1545	1209	0.759111	0.570124	0.82912	0.755604	1.90622	2.07266	1.95427
ENSMUSG00000026829	115.558	110.509	109.604	109.354	307.935	286.222	307.19	111.256	300.449	-1.43499	2.7038	1.72576e-25	8.13714e-24	Gbgt1	2	28496891	28505415	+	1337	protein_coding	globoside alpha-1,3-N-acetylgalactosaminyltransferase 1 [Source:MGI Symbol;Acc:MGI:2449143]	-	91	102	121	117	369	313	279	2.06897	1.98497	1.96151	1.95708	5.51695	5.1311	5.511
ENSMUSG00000057722	2604.49	2264.35	2983.76	3071.24	7137.59	6758.69	8262.2	2730.96	7386.16	-1.43494	2.70371	1.03822e-25	4.9705e-24	Lepr	4	101717404	101815352	+	7049	protein_coding	leptin receptor [Source:MGI Symbol;Acc:MGI:104993]	-	2051	2090	3294	3286	8553	7391	7504	8.84468	7.71443	10.1282	10.4254	24.2547	22.9812	28.114
ENSMUSG00000016763	160.003	176.598	185.692	166.367	510.722	399.614	488.861	172.165	466.399	-1.43479	2.70343	4.24346e-30	2.4638e-28	Scube1	15	83604999	83725021	-	9829	protein_coding	signal peptide, CUB domain, EGF-like 1 [Source:MGI Symbol;Acc:MGI:1890616]	-	126	163	205	178	612	437	444	0.389677	0.431483	0.452044	0.405009	1.24465	0.974473	1.19297
ENSMUSG00000093880	16.5082	23.8353	13.5872	26.1701	45.8982	64.0114	52.8499	20.0252	54.2531	-1.43442	2.70274	2.65674e-05	0.000236731	Tmem181c-ps	17	6613753	6639790	-	1386	unprocessed_pseudogene	transmembrane protein 181C, pseudogene [Source:MGI Symbol;Acc:MGI:3780993]	-	13	22	15	28	55	70	48	0.285118	0.412995	0.234566	0.451802	0.793238	1.10696	0.914609
ENSMUSG00000020689	128.256	72.5892	121.379	118.7	302.928	281.65	306.089	110.231	296.889	-1.42877	2.69217	9.46319e-18	2.98111e-16	Itgb3	11	104608000	104670476	+	5901	protein_coding	integrin beta 3 [Source:MGI Symbol;Acc:MGI:96612]	-	101	67	134	127	363	308	278	0.520283	0.295416	0.49217	0.481318	1.22966	1.14399	1.24416
ENSMUSG00000104547	36.8261	11.9176	14.493	8.41181	55.0779	31.0912	55.0519	17.9121	47.0737	-1.42646	2.68787	0.00126714	0.00745722	Gm43022	5	43528626	43532893	+	4268	TEC	predicted gene 43022 [Source:MGI Symbol;Acc:MGI:5663159]	-	29	11	16	9	66	34	50	0.206546	0.0670585	0.0812516	0.0471598	0.309118	0.174603	0.309388
ENSMUSG00000078302	1983.53	1487.54	2085.19	1699.19	4709.99	4717.64	5184.79	1813.86	4870.81	-1.425	2.68514	7.74323e-27	3.93122e-25	Foxd1	13	98354242	98359305	+	5064	protein_coding	forkhead box D1 [Source:MGI Symbol;Acc:MGI:1347463]	Fork	1562	1373	2302	1818	5644	5159	4709	9.3763	7.05443	9.85253	8.02886	22.2791	22.329	24.558
ENSMUSG00000108353	8.88906	8.66737	5.43489	7.47716	19.1938	10.9734	30.8291	7.61712	20.3321	-1.41863	2.67331	0.0107719	0.0444876	Gm45205	7	127993269	127996598	+	3330	TEC	predicted gene 45205 [Source:MGI Symbol;Acc:MGI:5753781]	-	7	8	6	8	23	12	28	0.0638996	0.0625073	0.039052	0.0537279	0.138066	0.0789832	0.22206
ENSMUSG00000087185	6.34933	8.66737	7.24652	6.54252	15.0212	14.6312	28.627	7.20143	19.4265	-1.41796	2.67207	0.0098983	0.0415556	Gm13872	2	102737907	102746760	-	1825	antisense	predicted gene 13872 [Source:MGI Symbol;Acc:MGI:3650731]	-	5	8	8	7	18	16	26	0.083282	0.114054	0.0950087	0.0857806	0.197158	0.192156	0.376242
ENSMUSG00000020176	1888.29	1499.46	1943.88	1870.23	4517.22	4662.77	5220.03	1800.46	4800	-1.41375	2.66428	6.71105e-78	2.32554e-75	Grb10	11	11930508	12038683	-	9089	protein_coding	growth factor receptor bound protein 10 [Source:MGI Symbol;Acc:MGI:103232]	-	1487	1384	2146	2001	5413	5099	4741	4.97323	3.96192	5.11741	4.92362	11.9049	12.2961	13.7756
ENSMUSG00000041012	55.8741	69.339	55.2547	63.5559	28.3734	21.0323	18.7177	61.0059	22.7078	1.41325	2.66337	2.60823e-06	2.81048e-05	Cmtm8	9	114789345	114844156	-	3401	protein_coding	CKLF-like MARVEL transmembrane domain containing 8 [Source:MGI Symbol;Acc:MGI:2447167]	-	44	64	61	68	34	23	17	0.393269	0.489619	0.38874	0.447153	0.199837	0.148224	0.132008
ENSMUSG00000037625	4127.06	3629.46	4861.51	4630.23	11028.9	10886.5	12538.6	4312.07	11484.7	-1.41291	2.66273	3.15937e-31	1.91058e-29	Cldn11	3	31149920	31164324	+	1870	protein_coding	claudin 11 [Source:MGI Symbol;Acc:MGI:106925]	-	3250	3350	5367	4954	13216	11905	11388	52.8306	46.611	62.2051	59.2472	141.274	139.536	160.829
ENSMUSG00000103818	12.6987	24.9187	5.43489	4.67323	28.3734	30.1768	35.2332	11.9314	31.2612	-1.41237	2.66174	0.00592026	0.0273072	Gm38009	1	153283850	153287190	-	3341	TEC	predicted gene, 38009 [Source:MGI Symbol;Acc:MGI:5611237]	-	10	23	6	5	34	33	32	0.0909845	0.179117	0.0389234	0.0334694	0.203426	0.216489	0.252948
ENSMUSG00000031250	129.526	74.7561	103.263	121.504	293.749	258.789	300.584	107.262	284.374	-1.40875	2.65508	6.10286e-17	1.81021e-15	Tnmd	X	133850980	133865577	+	1353	protein_coding	tenomodulin [Source:MGI Symbol;Acc:MGI:1929885]	-	102	69	114	130	352	283	273	2.29164	1.32689	1.82618	2.14882	5.20055	4.58444	5.32871
ENSMUSG00000085890	24.1274	17.3347	27.1745	17.7583	55.9124	50.2946	66.0623	21.5987	57.4231	-1.407	2.65186	1.13281e-05	0.000108467	Tnfsf13os	11	69682138	69691141	+	1109	antisense	tumor necrosis factor (ligand) superfamily, member 13, opposite strand [Source:MGI Symbol;Acc:MGI:1919587]	-	19	16	30	19	67	55	60	0.520794	0.375382	0.586308	0.383156	1.20767	1.087	1.42882
ENSMUSG00000052726	80.0015	56.3379	102.357	112.157	239.505	212.152	249.936	87.7135	233.864	-1.40399	2.64633	5.95116e-13	1.35616e-11	Kcnt2	1	140246158	140612067	+	6895	protein_coding	potassium channel, subfamily T, member 2 [Source:MGI Symbol;Acc:MGI:3036273]	-	63	52	113	120	287	232	227	0.277748	0.196225	0.355206	0.389225	0.832054	0.737482	0.869459
ENSMUSG00000031789	35.5562	30.3358	40.7617	47.6669	114.328	83.2148	110.104	38.5802	102.549	-1.40098	2.64081	2.01873e-08	3.0062e-07	Cngb1	8	95239045	95306585	-	9355	protein_coding	cyclic nucleotide gated channel beta 1 [Source:MGI Symbol;Acc:MGI:2664102]	-	28	28	45	51	137	91	100	0.0909826	0.0778753	0.104257	0.121921	0.292739	0.213204	0.282302
ENSMUSG00000087266	10.1589	13.0011	20.8338	10.2811	38.3876	21.9468	48.4457	13.5687	36.26	-1.39785	2.63509	0.00135936	0.00790314	Gm15991	8	67956769	67978051	+	4148	antisense	predicted gene 15991 [Source:MGI Symbol;Acc:MGI:3801813]	-	8	12	23	11	46	24	44	0.0586267	0.075271	0.120178	0.0593072	0.221678	0.126815	0.280138
ENSMUSG00000048368	130.796	137.595	137.684	158.89	358.841	367.608	394.172	141.241	373.54	-1.39739	2.63424	6.83548e-28	3.65749e-26	Omd	13	49582462	49592822	+	2249	protein_coding	osteomodulin [Source:MGI Symbol;Acc:MGI:1350918]	-	103	127	152	170	430	402	358	1.39217	1.46926	1.46484	1.69049	3.82193	3.91773	4.20389
ENSMUSG00000109992	8.88906	6.50053	3.62326	16.8236	30.877	21.0323	18.7177	8.95912	23.5423	-1.39634	2.63233	0.0100777	0.0421144	Gm45650	8	60719291	60725806	+	2169	lincRNA	predicted gene 45650 [Source:MGI Symbol;Acc:MGI:5791486]	-	7	6	4	18	37	23	17	0.0981031	0.0719742	0.0399702	0.185595	0.340994	0.232416	0.206989
ENSMUSG00000038587	23420.1	19302.2	21953.3	20430.4	54828.3	54504.8	58610.5	21276.5	55981.2	-1.39577	2.63129	4.60747e-143	7.18469e-140	Akap12	10	4266380	4359470	+	6461	protein_coding	A kinase (PRKA) anchor protein (gravin) 12 [Source:MGI Symbol;Acc:MGI:1932576]	-	18443	17816	24236	21859	65701	59604	53232	86.7713	71.7457	81.3013	75.6631	203.271	202.196	217.586
ENSMUSG00000025330	17.7781	17.3347	14.493	9.34645	46.7327	33.8346	34.1322	14.7381	38.2332	-1.39484	2.62959	0.000376239	0.00256037	Padi4	4	140745865	140774236	-	4835	protein_coding	peptidyl arginine deiminase, type IV [Source:MGI Symbol;Acc:MGI:1338898]	-	14	16	16	10	56	37	31	0.0880188	0.0861011	0.0717232	0.0462549	0.231524	0.167727	0.169326
ENSMUSG00000108741	7.61919	21.6684	10.8698	9.34645	27.5389	33.8346	36.3343	12.376	32.5693	-1.39168	2.62384	0.00163464	0.00929078	Gm44553	7	73458597	73460633	-	2037	TEC	predicted gene 44553 [Source:MGI Symbol;Acc:MGI:5753129]	-	6	20	12	10	33	37	33	0.0895374	0.255461	0.127681	0.10979	0.323837	0.398115	0.427839
ENSMUSG00000031486	2760.69	2136.51	2632.3	2150.62	6005.99	6057.3	6957.46	2420.03	6340.25	-1.38969	2.62022	1.33638e-27	7.01312e-26	Adgra2	8	27085583	27123436	+	5775	protein_coding	adhesion G protein-coupled receptor A2 [Source:MGI Symbol;Acc:MGI:1925810]	-	2174	1972	2906	2301	7197	6624	6319	11.4433	8.88465	10.9064	8.91084	24.9117	25.1401	28.8971
ENSMUSG00000022754	208.258	143.012	183.881	185.994	436.45	456.31	524.095	180.286	472.285	-1.38943	2.61975	1.23224e-26	6.15584e-25	Tmem45a	16	56805161	56886166	-	3129	protein_coding	transmembrane protein 45a [Source:MGI Symbol;Acc:MGI:1913122]	-	164	132	203	199	523	499	476	1.59324	1.09762	1.40613	1.42233	3.34118	3.49537	4.01753
ENSMUSG00000103094	7.61919	24.9187	22.6454	16.8236	48.4018	56.6958	37.4353	18.0017	47.511	-1.38519	2.61206	0.00026712	0.0018915	Gm37558	3	69119742	69122724	-	2983	TEC	predicted gene, 37558 [Source:MGI Symbol;Acc:MGI:5610786]	-	6	23	25	18	58	62	34	0.0611423	0.200613	0.181645	0.13495	0.388668	0.45555	0.301011
ENSMUSG00000017737	11892.3	9069.32	9745.67	8554.81	27964.5	25210.4	23715.3	9815.52	25630.1	-1.38486	2.61147	5.53121e-23	2.34926e-21	Mmp9	2	164940780	164955850	+	3539	protein_coding	matrix metallopeptidase 9 [Source:MGI Symbol;Acc:MGI:97011]	-	9365	8371	10759	9153	33510	27569	21539	80.4399	61.5435	65.8912	57.8411	189.277	170.741	160.732
ENSMUSG00000027004	76.1919	60.6716	99.6397	80.3795	196.945	174.66	253.239	79.2207	208.281	-1.38404	2.60998	1.80481e-12	3.95988e-11	Frzb	2	80411970	80447625	-	3237	protein_coding	frizzled-related protein [Source:MGI Symbol;Acc:MGI:892032]	-	60	56	110	86	236	191	230	0.563446	0.450122	0.736523	0.594168	1.45738	1.29327	1.87647
ENSMUSG00000030351	386.039	295.774	452.908	351.427	971.373	805.629	1137.37	371.537	971.458	-1.38381	2.60957	6.07432e-27	3.11288e-25	Tspan11	6	127887589	127953977	+	5326	protein_coding	tetraspanin 11 [Source:MGI Symbol;Acc:MGI:1915748]	-	304	273	500	376	1164	881	1033	1.73507	1.33366	2.03472	1.57885	4.36874	3.62554	5.1222
ENSMUSG00000028073	1109.86	1020.58	1182.99	1112.23	2792.28	2719.57	3156.68	1106.42	2889.51	-1.38294	2.60799	1.31462e-94	6.99988e-92	Pear1	3	87747890	87824306	-	6781	protein_coding	platelet endothelial aggregation receptor 1 [Source:MGI Symbol;Acc:MGI:1920432]	-	874	942	1306	1190	3346	2974	2867	3.91798	3.61445	4.17432	3.9247	9.86362	9.61269	11.1658
ENSMUSG00000090186	73.6522	60.6716	69.7478	61.6866	42.5602	10.0589	23.1218	66.4395	25.247	1.38244	2.6071	9.11083e-05	0.000726968	Gm7592	1	85526690	85550577	+	627	transcribed_unprocessed_pseudogene	predicted gene 7592 [Source:MGI Symbol;Acc:MGI:3644077]	-	58	56	77	66	51	11	21	2.81193	2.32384	2.6617	2.35413	1.62595	0.384524	0.884523
ENSMUSG00000038244	709.855	595.882	699.289	714.069	1648.16	1771.29	1901.49	679.774	1773.65	-1.38193	2.60617	5.45483e-72	1.54655e-69	Mical2	7	112225856	112413106	+	15218	protein_coding	microtubule associated monooxygenase, calponin and LIM domain containing 2 [Source:MGI Symbol;Acc:MGI:2444947]	-	559	550	772	764	1975	1937	1727	1.1166	0.940352	1.0995	1.12277	2.59426	2.78978	2.99704
ENSMUSG00000116597	12.6987	8.66737	12.6814	18.6929	27.5389	41.1502	35.2332	13.1851	34.6408	-1.38125	2.60494	0.000866693	0.0053328	AC126055.1	16	31617735	31638979	+	5432	lincRNA	novel transcript	-	10	8	14	20	33	45	32	0.0559609	0.0383191	0.0558605	0.0823425	0.121439	0.181573	0.155578
ENSMUSG00000044748	49.5247	21.6684	31.7035	38.3205	78.4442	106.076	89.1842	35.3043	91.2348	-1.37925	2.60133	6.6803e-07	8.06179e-06	Defb1	8	21776599	21795185	+	872	protein_coding	defensin beta 1 [Source:MGI Symbol;Acc:MGI:1096878]	-	39	20	35	41	94	116	81	1.35954	0.596759	0.869937	1.05153	2.15484	2.91568	2.45316
ENSMUSG00000097445	10.1589	35.7529	21.7396	38.3205	11.6832	9.14448	9.90935	26.493	10.2457	1.37781	2.59873	0.00631757	0.0288111	Gm26631	9	57531287	57537629	-	2505	bidirectional_promoter_lncRNA	predicted gene, 26631 [Source:MGI Symbol;Acc:MGI:5477125]	-	8	33	24	41	14	10	9	0.0970792	0.342761	0.207654	0.366041	0.111718	0.0874964	0.0948838
ENSMUSG00000032584	24.1274	9.75079	21.7396	8.41181	43.3947	38.4068	41.8395	16.0074	41.2137	-1.37758	2.59833	0.000707275	0.00446	Mst1r	9	107906873	107920383	+	5007	protein_coding	macrophage stimulating 1 receptor (c-met-related tyrosine kinase) [Source:MGI Symbol;Acc:MGI:99614]	-	19	9	24	9	52	42	38	0.115351	0.0467681	0.103889	0.0401993	0.207601	0.183853	0.20043
ENSMUSG00000017897	1393.04	1036.83	1601.48	1302.9	3415.66	3164.9	3816.2	1333.56	3465.59	-1.37739	2.59798	2.50063e-17	7.65654e-16	Eya2	2	165595032	165771727	+	2963	protein_coding	EYA transcriptional coactivator and phosphatase 2 [Source:MGI Symbol;Acc:MGI:109341]	-	1097	957	1768	1394	4093	3461	3466	11.2543	8.4036	12.9326	10.5217	27.613	25.6016	30.8926
ENSMUSG00000097391	34.2864	56.3379	42.5733	35.5165	110.156	92.3592	126.619	42.1785	109.711	-1.37496	2.5936	1.93821e-08	2.89617e-07	Mirg	12	109729764	109749460	+	7292	lincRNA	miRNA containing gene [Source:MGI Symbol;Acc:MGI:3781106]	-	27	52	47	38	132	101	115	0.112554	0.185542	0.139697	0.116544	0.361852	0.30358	0.416494
ENSMUSG00000026398	27.937	36.8363	28.9861	24.3008	17.5248	7.31558	8.80831	29.5151	11.2162	1.3743	2.59242	0.00199544	0.010979	Nr5a2	1	136842571	136960448	-	5899	protein_coding	nuclear receptor subfamily 5, group A, member 2 [Source:MGI Symbol;Acc:MGI:1346834]	SF-like	22	34	32	26	21	8	8	0.113367	0.149964	0.117573	0.0985709	0.0711615	0.0297242	0.0358153
ENSMUSG00000021567	81.2714	75.8395	98.7339	81.3141	225.319	164.601	267.552	84.2897	219.157	-1.37146	2.58733	8.04869e-13	1.81332e-11	Nkd2	13	73818534	73847631	-	4826	protein_coding	naked cuticle 2 [Source:MGI Symbol;Acc:MGI:1919543]	-	64	70	109	87	270	180	243	0.403122	0.377395	0.489526	0.403168	1.11836	0.817491	1.32977
ENSMUSG00000051367	770.808	619.717	819.763	683.226	1856.79	1696.3	2056.74	723.378	1869.94	-1.36911	2.58311	2.93576e-52	4.21649e-50	Six1	12	73040015	73053887	-	4383	protein_coding	sine oculis-related homeobox 1 [Source:MGI Symbol;Acc:MGI:102780]	Homeobox	607	572	905	731	2225	1855	1868	4.2098	3.39555	4.47521	3.72992	10.1476	9.27621	11.2554
ENSMUSG00000018927	509.216	329.36	297.107	253.289	1018.94	952.855	713.473	347.243	895.089	-1.36877	2.5825	1.91543e-06	2.1237e-05	Ccl6	11	83587882	83593087	-	1795	protein_coding	chemokine (C-C motif) ligand 6 [Source:MGI Symbol;Acc:MGI:98263]	-	401	304	328	271	1221	1042	648	6.79085	4.40651	3.96046	3.37644	13.5974	12.7233	9.53384
ENSMUSG00000037014	74.922	53.0877	87.8641	89.726	164.399	181.061	251.037	76.3999	198.832	-1.3687	2.58237	6.33926e-11	1.23235e-09	Sstr4	2	148395344	148396767	+	1424	protein_coding	somatostatin receptor 4 [Source:MGI Symbol;Acc:MGI:105372]	-	59	49	97	96	197	198	228	1.25947	0.895306	1.47638	1.5077	2.76542	3.04757	4.22846
ENSMUSG00000035000	97.7796	84.5069	132.249	117.765	289.576	220.382	332.514	108.075	280.824	-1.36772	2.58063	4.00179e-14	9.90511e-13	Dpp4	2	62330073	62412231	-	6319	protein_coding	dipeptidylpeptidase 4 [Source:MGI Symbol;Acc:MGI:94919]	-	77	78	146	126	347	241	302	0.370413	0.321167	0.500773	0.44594	1.0977	0.835924	1.26216
ENSMUSG00000007682	2027.97	1507.04	1949.31	1991.73	4868.55	4458.85	5124.24	1869.01	4817.21	-1.36564	2.5769	1.55126e-64	3.28792e-62	Dio2	12	90724552	90738438	-	5815	protein_coding	deiodinase, iodothyronine, type II [Source:MGI Symbol;Acc:MGI:1338833]	-	1597	1391	2152	2131	5834	4876	4654	8.34832	6.2239	8.02101	8.19573	20.0549	18.3786	21.1365
ENSMUSG00000094724	223.496	257.854	250.005	282.263	105.149	93.2737	96.8914	253.405	98.4379	1.36537	2.57643	1.74998e-19	6.0931e-18	Rnaset2b	17	6970634	7011299	+	4455	protein_coding	ribonuclease T2B [Source:MGI Symbol;Acc:MGI:3702087]	-	176	238	276	302	126	102	88	1.20091	1.39	1.34276	1.51605	0.565362	0.501823	0.521666
ENSMUSG00000025930	7.61919	7.58395	18.1163	25.2354	51.7398	24.6901	38.5364	14.6387	38.3221	-1.36244	2.5712	0.00306197	0.0157396	Msc	1	14753346	14755992	-	2546	protein_coding	musculin [Source:MGI Symbol;Acc:MGI:1333884]	bHLH	6	7	20	27	62	27	35	0.0716369	0.071536	0.170258	0.23717	0.486785	0.232436	0.36305
ENSMUSG00000113326	17.7781	7.58395	19.9279	11.2157	35.8841	30.1768	42.9405	14.1264	36.3338	-1.35901	2.56509	0.00106276	0.00638798	Gm47586	13	63244221	63246248	+	2028	TEC	predicted gene, 47586 [Source:MGI Symbol;Acc:MGI:6096627]	-	14	7	22	12	43	33	39	0.209848	0.0898081	0.235121	0.132333	0.423843	0.356651	0.507872
ENSMUSG00000034488	273.021	214.517	296.202	360.773	757.738	648.344	797.152	286.128	734.411	-1.35506	2.55808	2.89955e-24	1.30247e-22	Edil3	13	88821472	89323223	+	13677	protein_coding	EGF-like repeats and discoidin I-like domains 3 [Source:MGI Symbol;Acc:MGI:1329025]	-	215	198	327	386	908	709	724	0.47785	0.376669	0.518195	0.631176	1.32709	1.1362	1.39799
ENSMUSG00000021874	10.1589	15.1679	7.24652	12.1504	24.2009	27.4334	34.1322	11.1809	28.5888	-1.35458	2.55723	0.00241336	0.0129097	4933413J09Rik	14	26356574	26400456	+	4837	lincRNA	RIKEN cDNA 4933413J09 gene [Source:MGI Symbol;Acc:MGI:1918356]	-	8	14	8	13	29	30	31	0.0502757	0.0753073	0.0358468	0.0601064	0.119847	0.135939	0.169256
ENSMUSG00000016262	363.181	297.941	293.484	311.237	776.097	857.752	776.232	316.461	803.361	-1.34963	2.54848	9.39442e-45	9.90771e-43	Sertad4	1	192844488	192855756	-	3850	protein_coding	SERTA domain containing 4 [Source:MGI Symbol;Acc:MGI:2443496]	-	286	275	324	333	930	938	705	2.25813	1.85848	1.82398	1.93436	4.82866	5.33998	4.83599
ENSMUSG00000111593	11.4288	14.0845	8.15234	13.085	25.8699	29.2623	34.1322	11.6877	29.7548	-1.3491	2.54753	0.00170011	0.00961533	Gm48742	9	41405374	41532087	-	2184	lincRNA	predicted gene, 48742 [Source:MGI Symbol;Acc:MGI:6098410]	-	9	13	9	14	31	32	31	0.125266	0.154873	0.0893154	0.14336	0.283735	0.321141	0.374858
ENSMUSG00000042821	125.717	107.259	106.886	80.3795	270.382	240.5	287.371	105.06	266.084	-1.34839	2.54627	1.04749e-16	3.0695e-15	Snai1	2	167538195	167542814	+	1621	protein_coding	snail family zinc finger 1 [Source:MGI Symbol;Acc:MGI:98330]	zf-C2H2	99	99	118	86	324	263	261	1.85651	1.58905	1.57774	1.1865	3.99545	3.55607	4.25221
ENSMUSG00000111774	90.1604	83.4235	52.5373	46.7323	21.6973	32.9201	25.3239	68.2134	26.6471	1.34673	2.54335	2.64127e-05	0.000235545	Gm38398	9	83098224	83106330	+	584	lincRNA	predicted gene, 38398 [Source:MGI Symbol;Acc:MGI:5618692]	-	71	77	58	50	26	36	23	3.69564	3.43055	2.15254	1.91474	0.889948	1.3511	1.04009
ENSMUSG00000047507	34.2864	8.66737	17.2105	15.889	46.7327	43.8935	51.7488	19.0133	47.4584	-1.34186	2.53478	0.000578519	0.00374323	Baiap3	17	25242659	25256364	-	5112	protein_coding	BAI1-associated protein 3 [Source:MGI Symbol;Acc:MGI:2685783]	-	27	8	19	17	56	48	47	0.160552	0.0407178	0.0805562	0.0743724	0.218978	0.205801	0.242809
ENSMUSG00000052760	220.957	247.02	263.592	292.544	695.149	615.424	644.108	256.028	651.56	-1.34181	2.53469	4.92917e-36	3.81592e-34	A630001G21Rik	1	85717083	85778643	-	2709	protein_coding	RIKEN cDNA A630001G21 gene [Source:MGI Symbol;Acc:MGI:2443131]	-	174	228	291	313	833	673	585	1.95247	2.18983	2.3282	2.58398	6.14667	5.44508	5.70301
ENSMUSG00000000120	49.5247	70.4224	67.0303	52.3401	128.515	141.739	187.177	59.8294	152.477	-1.34003	2.53156	3.61828e-10	6.51739e-09	Ngfr	11	95568818	95587735	-	3446	protein_coding	nerve growth factor receptor (TNFR superfamily, member 16) [Source:MGI Symbol;Acc:MGI:97323]	-	39	65	74	56	154	155	170	0.344028	0.490776	0.465428	0.363435	0.893325	0.985858	1.30284
ENSMUSG00000038370	90.1604	122.427	180.257	143.001	49.2363	70.4125	39.6374	133.961	53.0954	1.33635	2.52512	1.51589e-07	1.99961e-06	Pcp4l1	1	171173262	171196268	-	1577	protein_coding	Purkinje cell protein 4-like 1 [Source:MGI Symbol;Acc:MGI:1913675]	-	71	113	199	153	59	77	36	1.36858	1.86437	2.735	2.16977	0.747867	1.07018	0.602876
ENSMUSG00000072612	8.88906	9.75079	8.15234	16.8236	25.0354	33.8346	24.2229	10.904	27.6976	-1.33607	2.52462	0.00351916	0.0176532	Gm10382	5	125389322	125390554	+	1233	protein_coding	predicted gene 10382 [Source:MGI Symbol;Acc:MGI:3647829]	-	7	9	9	18	30	37	22	0.172575	0.189917	0.158203	0.326485	0.486365	0.657713	0.471213
ENSMUSG00000017344	90.1604	121.343	131.343	125.242	352.164	315.485	219.107	117.022	295.585	-1.33353	2.52019	7.09519e-14	1.73261e-12	Vtn	11	78499091	78502324	+	2030	protein_coding	vitronectin [Source:MGI Symbol;Acc:MGI:98940]	-	71	112	145	134	422	345	199	1.06318	1.43551	1.54813	1.47626	4.15547	3.72495	2.58889
ENSMUSG00000105975	5.07946	11.9176	13.5872	5.60787	17.5248	20.1179	31.9301	9.04805	23.1909	-1.33241	2.51823	0.0107837	0.0445281	Gm42609	3	55377457	55403122	-	3942	antisense	predicted gene 42609 [Source:MGI Symbol;Acc:MGI:5662746]	-	4	11	15	6	21	22	29	0.0308452	0.0726041	0.0824728	0.0340399	0.10649	0.122322	0.194285
ENSMUSG00000019929	24008.1	21412.7	26102.9	24966.2	60488.8	55742.9	65926.9	24122.5	60719.6	-1.33164	2.51689	2.88537e-104	2.03195e-101	Dcn	10	97479609	97518143	+	5838	protein_coding	decorin [Source:MGI Symbol;Acc:MGI:94872]	-	18906	19764	28817	26712	72484	60958	59877	98.4418	88.0838	106.985	102.328	248.189	228.857	270.865
ENSMUSG00000113665	6.34933	23.8353	4.52908	17.7583	31.7115	23.7756	44.0416	13.118	33.1762	-1.33114	2.51601	0.00846469	0.0365781	Gm47603	13	63253024	63255564	-	2541	TEC	predicted gene, 47603 [Source:MGI Symbol;Acc:MGI:6096658]	-	5	22	5	19	38	26	40	0.0598149	0.22527	0.0426483	0.167226	0.298939	0.224268	0.415731
ENSMUSG00000032420	368.261	307.692	389.501	406.571	915.461	848.608	1011.85	368.006	925.308	-1.32621	2.50744	1.39533e-39	1.22829e-37	Nt5e	9	88327197	88372092	+	8602	protein_coding	5' nucleotidase, ecto [Source:MGI Symbol;Acc:MGI:99782]	-	290	284	430	435	1097	928	919	1.02481	0.859022	1.08344	1.13095	2.54924	2.36454	2.82146
ENSMUSG00000047793	1344.79	1301.19	1634.09	1410.38	3271.29	3485.88	3945.02	1422.61	3567.4	-1.32385	2.50333	6.72884e-66	1.54629e-63	Sned1	1	93235841	93301065	+	9491	protein_coding	sushi, nidogen and EGF-like domains 1 [Source:MGI Symbol;Acc:MGI:3045960]	-	1059	1201	1804	1509	3920	3812	3583	3.39178	3.29243	4.11966	3.55575	8.25616	8.80317	9.96993
ENSMUSG00000056492	13.9685	3.25026	8.15234	11.2157	24.2009	22.8612	20.9197	9.14672	22.6606	-1.32244	2.50088	0.0099057	0.0415708	Adgrf5	17	43360451	43459557	+	9010	protein_coding	adhesion G protein-coupled receptor F5 [Source:MGI Symbol;Acc:MGI:2182928]	-	11	3	9	12	29	25	19	0.0371118	0.00866327	0.0216498	0.0297859	0.0643394	0.0608153	0.0556911
ENSMUSG00000026581	11.4288	11.9176	15.3989	11.2157	45.8982	19.2034	28.627	12.4903	31.2429	-1.3224	2.50081	0.00315991	0.0161745	Sell	1	164061982	164084181	+	5911	protein_coding	selectin, lymphocyte [Source:MGI Symbol;Acc:MGI:98279]	-	9	11	17	12	55	21	26	0.0462834	0.0484191	0.0623339	0.0454019	0.185997	0.0778675	0.116164
ENSMUSG00000050195	25.3973	18.4182	30.7977	29.9087	15.0212	7.31558	8.80831	26.1305	10.3817	1.32221	2.5005	0.0042012	0.0204724	Scd4	19	44333092	44346743	+	3768	protein_coding	stearoyl-coenzyme A desaturase 4 [Source:MGI Symbol;Acc:MGI:2670997]	-	20	17	34	32	18	8	8	0.161348	0.117388	0.195571	0.18993	0.0954917	0.0465347	0.0560708
ENSMUSG00000019906	10.1589	8.66737	18.1163	14.9543	30.0425	42.9791	25.3239	12.9742	32.7818	-1.32113	2.49862	0.00214461	0.0116639	Lin7a	10	107271686	107421474	+	3311	protein_coding	lin-7 homolog A (C. elegans) [Source:MGI Symbol;Acc:MGI:2135609]	-	8	8	20	16	36	47	23	0.0734471	0.062866	0.13092	0.108072	0.217344	0.311126	0.183454
ENSMUSG00000023411	459.691	400.866	421.204	433.675	1067.34	981.203	1153.89	428.859	1067.48	-1.31607	2.48987	4.49456e-54	7.11019e-52	Nfatc4	14	55823144	55833943	+	5808	protein_coding	nuclear factor of activated T cells, cytoplasmic, calcineurin dependent 4 [Source:MGI Symbol;Acc:MGI:1920431]	RHD	362	370	465	464	1279	1073	1048	1.89464	1.65753	1.73525	1.78667	4.40198	4.04922	4.76532
ENSMUSG00000035964	132.066	138.678	120.473	137.393	55.9124	50.2946	52.8499	132.153	53.019	1.31529	2.48852	2.9057e-11	5.78253e-10	Tmem59l	8	70483867	70487358	-	1663	protein_coding	transmembrane protein 59-like [Source:MGI Symbol;Acc:MGI:1915187]	-	104	128	133	147	67	55	48	1.90101	2.00264	1.73339	1.97687	0.805354	0.724884	0.762266
ENSMUSG00000022865	6453.45	6664.13	8665.94	9018.39	19107	17675.4	20641.2	7700.48	19141.2	-1.31346	2.48537	5.18954e-17	1.54772e-15	Cxadr	16	78301489	78359774	+	7400	protein_coding	coxsackie virus and adenovirus receptor [Source:MGI Symbol;Acc:MGI:1201679]	-	5082	6151	9567	9649	22896	19329	18747	20.876	21.6271	28.0208	29.1611	61.8489	57.25	66.9048
ENSMUSG00000026069	7.61919	13.0011	9.96397	15.889	33.3805	21.9468	31.9301	11.6183	29.0858	-1.30955	2.47865	0.00318189	0.0162679	Il1rl1	1	40429570	40465415	+	6894	protein_coding	interleukin 1 receptor-like 1 [Source:MGI Symbol;Acc:MGI:98427]	-	6	12	11	17	40	24	29	0.026456	0.0452893	0.0345826	0.0551482	0.115983	0.0763023	0.111092
ENSMUSG00000031871	1419.71	1295.77	1658.55	1565.53	3535.83	3472.16	4044.12	1484.89	3684.04	-1.30855	2.47692	7.39432e-66	1.6659e-63	Cdh5	8	104101625	104144511	+	4203	protein_coding	cadherin 5 [Source:MGI Symbol;Acc:MGI:105057]	-	1118	1196	1831	1675	4237	3797	3673	8.08587	7.40384	9.44203	8.9127	20.1513	19.8006	23.0791
ENSMUSG00000030069	173.972	154.929	201.091	109.354	358.006	345.661	484.457	159.836	396.042	-1.30786	2.47574	8.01595e-14	1.94656e-12	Prok2	6	99711299	99726392	-	1917	protein_coding	prokineticin 2 [Source:MGI Symbol;Acc:MGI:1354178]	-	137	143	222	117	429	378	440	2.17241	1.94088	2.50996	1.36495	4.47342	4.32183	6.06161
ENSMUSG00000069378	553.661	483.206	617.766	573.872	1371.1	1281.14	1489.71	557.126	1380.65	-1.30589	2.47236	3.1209e-52	4.45309e-50	Prdm6	18	53464546	53575907	+	2895	protein_coding	PR domain containing 6 [Source:MGI Symbol;Acc:MGI:2684938]	zf-C2H2	436	446	682	614	1643	1401	1353	4.57807	4.0084	5.1059	4.74322	11.3447	10.6069	12.3426
ENSMUSG00000039304	610.805	581.797	691.137	679.487	1468.74	1503.35	1781.48	640.807	1584.53	-1.3018	2.46537	1.02242e-52	1.51839e-50	Tnfsf10	3	27317028	27342427	+	5266	protein_coding	tumor necrosis factor (ligand) superfamily, member 10 [Source:MGI Symbol;Acc:MGI:107414]	-	481	537	763	727	1760	1644	1618	2.77657	2.65325	3.14036	3.0875	6.68091	6.84256	8.11437
ENSMUSG00000025082	11.4288	17.3347	5.43489	6.54252	21.6973	22.8612	29.7281	10.1852	24.7622	-1.30057	2.46325	0.00936479	0.0397207	Vwa2	19	56874249	56912078	+	4049	protein_coding	von Willebrand factor A domain containing 2 [Source:MGI Symbol;Acc:MGI:2684334]	-	9	16	6	7	26	25	27	0.0675677	0.102815	0.0321174	0.0386638	0.12836	0.135329	0.176106
ENSMUSG00000024134	537.153	431.202	508.162	474.8	1287.65	1126.6	1184.72	487.829	1199.66	-1.3003	2.46279	2.73313e-52	3.95145e-50	Six2	17	85684277	85688274	-	2119	protein_coding	sine oculis-related homeobox 2 [Source:MGI Symbol;Acc:MGI:102778]	Homeobox	423	398	561	508	1543	1232	1076	6.06811	4.88694	5.7381	5.3615	14.5559	12.7432	13.4103
ENSMUSG00000050711	102.859	176.598	109.604	124.308	298.756	373.095	273.058	128.342	314.969	-1.29622	2.45584	2.61539e-13	6.12623e-12	Scg2	1	79434669	79440120	-	2515	protein_coding	secretogranin II [Source:MGI Symbol;Acc:MGI:103033]	-	81	163	121	133	358	408	248	0.979019	1.6863	1.04276	1.18268	2.84544	3.55566	2.60418
ENSMUSG00000002900	2142.26	1538.46	1926.67	1887.05	4443.78	4449.7	4904.03	1873.61	4599.17	-1.29595	2.45539	2.64386e-60	4.9757e-58	Lamb1	12	31265234	31329644	+	9917	protein_coding	laminin B1 [Source:MGI Symbol;Acc:MGI:96743]	-	1687	1420	2127	2019	5325	4866	4454	5.17105	3.72557	4.64861	4.55313	10.7336	10.7545	11.8612
ENSMUSG00000085399	114.288	88.8406	104.169	118.7	218.642	260.618	307.19	106.499	262.15	-1.29528	2.45425	5.83328e-15	1.53061e-13	Foxd2os	4	114909257	114921967	+	3224	processed_transcript	forkhead box D2, opposite strand [Source:MGI Symbol;Acc:MGI:2444065]	-	90	82	115	127	262	285	279	0.848578	0.661765	0.773106	0.880973	1.62447	1.93753	2.28542
ENSMUSG00000024810	773.348	624.051	672.115	822.488	1703.24	1791.4	1815.61	723	1770.09	-1.29169	2.44815	1.88756e-54	3.05239e-52	Il33	19	29925114	29960718	+	2886	protein_coding	interleukin 33 [Source:MGI Symbol;Acc:MGI:1924375]	-	609	576	742	880	2041	1959	1649	6.41453	5.19292	5.57242	6.81931	14.1368	14.8777	15.0897
ENSMUSG00000049436	25.3973	30.3358	49.8198	32.7126	55.9124	78.6425	122.215	34.5664	85.5901	-1.2868	2.43986	4.59613e-05	0.000389058	Upk1b	16	38773184	38800328	-	2089	protein_coding	uroplakin 1B [Source:MGI Symbol;Acc:MGI:98912]	-	20	28	55	35	67	86	111	0.291029	0.348742	0.570638	0.3747	0.641122	0.902315	1.40327
ENSMUSG00000097527	12.6987	17.3347	23.5512	25.2354	7.51062	8.23003	8.80831	19.705	8.18299	1.28666	2.43962	0.0124272	0.0499078	1700112J16Rik	7	67204082	67222536	-	2490	lincRNA	RIKEN cDNA 1700112J16 gene [Source:MGI Symbol;Acc:MGI:1923878]	-	10	16	26	27	9	9	8	0.12208	0.167188	0.226313	0.242504	0.0722516	0.0792211	0.0848492
ENSMUSG00000016150	16.5082	8.66737	9.96397	12.1504	37.5531	18.289	29.7281	11.8225	28.5234	-1.2865	2.43936	0.0049259	0.0234286	Tenm1	X	42527866	43429126	-	17747	protein_coding	teneurin transmembrane protein 1 [Source:MGI Symbol;Acc:MGI:1345185]	-	13	8	11	13	45	20	27	0.022267	0.0117287	0.013434	0.0163822	0.0506864	0.0247003	0.0401787
ENSMUSG00000037868	413.976	420.368	460.154	416.852	964.697	1047.96	1124.16	427.837	1045.61	-1.28549	2.43764	1.64331e-52	2.40773e-50	Egr2	10	67535475	67542188	+	3398	protein_coding	early growth response 2 [Source:MGI Symbol;Acc:MGI:95296]	zf-C2H2	326	388	508	446	1156	1146	1021	2.91634	2.97094	3.24024	2.93539	6.80046	7.39195	7.93523
ENSMUSG00000102692	13.9685	13.0011	10.8698	7.47716	18.3593	33.8346	29.7281	11.3291	27.3073	-1.27947	2.42749	0.00538906	0.025214	Dchs2	3	83127948	83357209	+	10783	protein_coding	dachsous cadherin related 2 [Source:MGI Symbol;Acc:MGI:2685263]	-	11	12	12	8	22	37	27	0.0310097	0.0289552	0.02412	0.0165922	0.0407838	0.0752073	0.0661274
ENSMUSG00000104378	15.2384	17.3347	9.96397	6.54252	25.0354	31.0912	31.9301	12.2699	29.3522	-1.27771	2.42454	0.0041836	0.0204003	Gm37510	1	127270524	127275285	+	4762	TEC	predicted gene, 37510 [Source:MGI Symbol;Acc:MGI:5610738]	-	12	16	11	7	30	34	29	0.0766013	0.087421	0.0500656	0.0328747	0.125932	0.15649	0.16083
ENSMUSG00000053338	22.8576	15.1679	14.493	18.6929	41.7256	39.3213	47.3447	17.8029	42.7972	-1.27485	2.41973	0.000317879	0.00220726	Tarm1	7	3486500	3502624	-	2066	protein_coding	T cell-interacting, activating receptor on myeloid cells 1 [Source:MGI Symbol;Acc:MGI:2442280]	-	18	14	16	20	50	43	43	0.264842	0.176312	0.167852	0.216498	0.483775	0.45618	0.549662
ENSMUSG00000031673	5031.21	4284.93	4748.28	4612.47	10655.9	10958.7	12212.7	4669.22	11275.8	-1.27201	2.41498	1.28845e-110	1.00458e-107	Cdh11	8	102632095	102785642	-	8904	protein_coding	cadherin 11 [Source:MGI Symbol;Acc:MGI:99217]	-	3962	3955	5242	4935	12769	11984	11092	13.5261	11.557	12.7599	12.3953	28.6666	29.4995	32.899
ENSMUSG00000097451	852.08	845.069	898.569	848.658	2014.51	1980.69	2251.62	861.094	2082.28	-1.27184	2.41469	8.93967e-85	3.5484e-82	Rian	12	109603940	109661716	+	18234	processed_transcript	RNA imprinted and accumulated in nucleus [Source:MGI Symbol;Acc:MGI:1922995]	-	671	780	992	908	2414	2166	2045	1.11863	1.11301	1.17914	1.11367	2.64642	2.6036	2.96189
ENSMUSG00000031375	15487.3	12320.7	12573.6	11995.2	31721.5	29283.4	33782.1	13094.2	31595.7	-1.27091	2.41314	7.06145e-28	3.76915e-26	Bgn	X	73483602	73495933	+	6099	protein_coding	biglycan [Source:MGI Symbol;Acc:MGI:88158]	-	12196	11372	13881	12834	38012	32023	30682	60.7859	48.5136	49.3286	47.0606	124.585	115.08	132.856
ENSMUSG00000001281	15.2384	10.8342	19.0221	22.4315	40.0566	21.9468	61.6582	16.8816	41.2205	-1.26831	2.4088	0.00268655	0.0140884	Itgb7	15	102215995	102231944	-	2770	protein_coding	integrin beta 7 [Source:MGI Symbol;Acc:MGI:96616]	-	12	10	21	24	48	24	56	0.131688	0.0939303	0.164314	0.193769	0.34639	0.189902	0.533907
ENSMUSG00000017491	373.34	331.527	403.994	388.812	872.066	830.319	1009.65	374.418	904.013	-1.26755	2.40752	4.32304e-39	3.73029e-37	Rarb	14	16430839	16819156	-	5265	protein_coding	retinoic acid receptor, beta [Source:MGI Symbol;Acc:MGI:97857]	THR-like	294	306	446	416	1045	908	917	1.69743	1.5122	1.836	1.76705	3.96755	3.77994	4.59969
ENSMUSG00000037446	20.3178	10.8342	9.96397	5.60787	25.8699	16.4601	40.7384	11.681	27.6895	-1.26709	2.40676	0.0119323	0.048306	Tulp1	17	28351515	28365222	-	6664	protein_coding	tubby like protein 1 [Source:MGI Symbol;Acc:MGI:109571]	Tub	16	10	11	6	31	18	37	0.0729842	0.0390436	0.0357762	0.0201359	0.0929888	0.0592019	0.14663
ENSMUSG00000075391	566.36	534.127	577.004	556.114	1337.72	1431.11	1256.29	558.401	1341.71	-1.26533	2.40382	7.40198e-66	1.6659e-63	Gm13443	2	35340409	35340963	+	555	processed_pseudogene	predicted gene 13443 [Source:MGI Symbol;Acc:MGI:3649615]	-	446	493	637	595	1603	1565	1141	24.4279	23.1121	24.8761	23.9761	57.7357	61.8044	54.2938
ENSMUSG00000101778	6.34933	11.9176	10.8698	15.889	27.5389	30.1768	24.2229	11.2564	27.3129	-1.26106	2.39672	0.00500544	0.0237552	Gm29488	1	131406812	131409213	-	2402	sense_intronic	predicted gene 29488 [Source:MGI Symbol;Acc:MGI:5580194]	-	5	11	12	17	33	33	22	0.0632763	0.119153	0.108279	0.158281	0.274628	0.301119	0.241884
ENSMUSG00000104519	44.4453	36.8363	44.385	40.1897	18.3593	11.8878	22.0208	41.4641	17.4226	1.26048	2.39576	0.000382149	0.00259515	Gm37161	1	125919266	125921962	-	2697	TEC	predicted gene, 37161 [Source:MGI Symbol;Acc:MGI:5610389]	-	35	34	49	43	22	13	20	0.394486	0.328007	0.393778	0.356567	0.163059	0.105648	0.195842
ENSMUSG00000003934	387.309	358.612	502.728	453.303	960.524	978.459	1131.87	425.488	1023.62	-1.26032	2.39549	2.72955e-32	1.73223e-30	Efnb3	11	69554092	69560205	-	3183	protein_coding	ephrin B3 [Source:MGI Symbol;Acc:MGI:109196]	-	305	331	555	485	1151	1070	1028	2.91278	2.70568	3.77914	3.40768	7.22841	7.36792	8.52931
ENSMUSG00000109297	55.8741	41.17	57.0664	51.4055	30.877	18.289	14.3135	51.379	21.1598	1.2597	2.39445	0.000191651	0.00141063	Gm31522	11	81983119	82019967	-	762	lincRNA	predicted gene, 31522 [Source:MGI Symbol;Acc:MGI:5590681]	-	44	38	63	55	37	20	13	1.75526	1.29752	1.79193	1.61422	0.970624	0.575272	0.450553
ENSMUSG00000110791	20.3178	21.6684	27.1745	19.6276	11.6832	7.31558	8.80831	22.1971	9.26903	1.25621	2.38868	0.00832406	0.0360561	Gm47508	10	34293558	34296573	+	3016	TEC	predicted gene, 47508 [Source:MGI Symbol;Acc:MGI:6096495]	-	16	20	30	21	14	8	8	0.161262	0.172538	0.215589	0.155719	0.0927899	0.0581375	0.0700513
ENSMUSG00000108778	48.2549	70.4224	69.7478	58.8827	38.3876	21.9468	16.5156	61.8269	25.6166	1.25476	2.38627	9.56826e-05	0.000759305	Gm20083	7	73185744	73189446	+	1183	lincRNA	predicted gene, 20083 [Source:MGI Symbol;Acc:MGI:5012268]	-	38	65	77	63	46	24	15	0.976434	1.4296	1.41072	1.19099	0.77728	0.444656	0.33486
ENSMUSG00000020848	10.1589	13.0011	13.5872	16.8236	18.3593	21.9468	57.254	13.3927	32.52	-1.25394	2.38492	0.00864477	0.037186	Doc2b	11	75768966	75796049	-	4361	protein_coding	double C2, beta [Source:MGI Symbol;Acc:MGI:1100497]	-	8	12	15	18	22	24	52	0.0557632	0.0715946	0.0745489	0.0923082	0.100842	0.120621	0.314901
ENSMUSG00000005148	490.168	470.205	533.525	497.231	1027.29	1182.38	1359.78	497.782	1189.82	-1.25352	2.38423	2.82741e-40	2.5935e-38	Klf5	14	99298691	99315036	+	5201	protein_coding	Kruppel-like factor 5 [Source:MGI Symbol;Acc:MGI:1338056]	zf-C2H2	386	434	589	532	1231	1293	1235	2.25603	2.17114	2.45451	2.28759	4.73124	5.44891	6.27101
ENSMUSG00000105434	19.048	35.7529	18.1163	26.1701	60.9194	42.9791	73.7696	24.7718	59.2227	-1.25346	2.38412	0.000185944	0.00137372	Gm43359	5	122482800	122484999	-	2200	TEC	predicted gene 43359 [Source:MGI Symbol;Acc:MGI:5663496]	-	15	33	20	28	73	47	67	0.207259	0.39028	0.197035	0.284636	0.663291	0.468245	0.804284
ENSMUSG00000089669	46.985	31.4192	41.6675	38.3205	97.638	76.8136	107.902	39.598	94.1178	-1.25032	2.37894	5.64029e-07	6.88279e-06	Tnfsf13	11	69682846	69685784	-	1637	protein_coding	tumor necrosis factor (ligand) superfamily, member 13 [Source:MGI Symbol;Acc:MGI:1916833]	-	37	29	46	41	117	84	98	0.687064	0.46093	0.609039	0.56013	1.4287	1.12468	1.58101
ENSMUSG00000022636	4859.77	4529.79	5711.17	5692.92	11889.3	11694	13469	5198.41	12350.8	-1.24809	2.37527	7.39792e-29	4.10952e-27	Alcam	16	52248996	52454074	-	7121	protein_coding	activated leukocyte cell adhesion molecule [Source:MGI Symbol;Acc:MGI:1313266]	-	3827	4181	6305	6091	14247	12788	12233	16.3366	15.2765	19.1902	19.1294	39.9932	39.3604	45.368
ENSMUSG00000039683	707.315	590.465	756.356	581.349	1584.74	1461.29	1640.55	658.871	1562.19	-1.2454	2.37084	2.49371e-44	2.6048e-42	Sdk1	5	141241490	142215586	+	11087	protein_coding	sidekick cell adhesion molecule 1 [Source:MGI Symbol;Acc:MGI:2444413]	-	557	545	835	622	1899	1598	1490	1.52716	1.27899	1.63233	1.25467	3.42385	3.15908	3.54919
ENSMUSG00000108394	20.3178	13.0011	9.05815	11.2157	39.2221	27.4334	26.4249	13.3982	31.0268	-1.24339	2.36754	0.00387712	0.0191366	Gm45477	3	90311518	90317015	+	5498	TEC	predicted gene 45477 [Source:MGI Symbol;Acc:MGI:5791313]	-	16	12	10	12	47	30	24	0.0884625	0.0567887	0.0394214	0.0488124	0.170882	0.119595	0.115283
ENSMUSG00000061947	101.589	61.755	85.1466	83.1834	192.772	195.692	198.187	82.9186	195.55	-1.24203	2.36531	2.85288e-12	6.17869e-11	Serpina10	12	103614786	103631444	-	3498	protein_coding	serine (or cysteine) peptidase inhibitor, clade A (alpha-1 antiproteinase, antitrypsin), member 10 [Source:MGI Symbol;Acc:MGI:2667725]	-	80	57	94	89	231	214	180	0.695207	0.423975	0.582431	0.569015	1.32007	1.34089	1.35897
ENSMUSG00000022875	1019.7	1042.25	1278.11	1473.94	3081.86	2217.54	3243.66	1203.5	2847.68	-1.24182	2.36496	8.90045e-10	1.53234e-08	Kng1	16	23057865	23082078	+	3250	protein_coding	kininogen 1 [Source:MGI Symbol;Acc:MGI:1097705]	-	803	962	1411	1577	3693	2425	2946	7.51063	7.70153	9.40979	10.8518	22.7143	16.3541	23.939
ENSMUSG00000046618	217.147	172.264	331.528	247.681	514.894	542.268	663.926	242.155	573.696	-1.2413	2.36411	8.26506e-07	9.8009e-06	Olfml2a	2	38931978	38963753	+	5579	protein_coding	olfactomedin-like 2A [Source:MGI Symbol;Acc:MGI:2444741]	-	171	159	366	265	617	593	603	0.931717	0.741525	1.42187	1.06229	2.21072	2.32968	2.85442
ENSMUSG00000050295	4057.22	3435.53	4034.5	3861.02	9051.13	8882.03	9351.12	3847.07	9094.76	-1.24117	2.3639	4.58273e-119	4.3498e-116	Foxc1	13	31806633	31812476	+	5844	protein_coding	forkhead box C1 [Source:MGI Symbol;Acc:MGI:1347466]	Fork	3195	3171	4454	4131	10846	9713	8493	16.619	14.1179	16.5187	15.8088	37.0991	36.4285	38.3803
ENSMUSG00000023886	4840.73	4287.1	5704.82	5044.28	11889.3	10945	12401	4969.23	11745.1	-1.24068	2.3631	7.19931e-30	4.11435e-28	Smoc2	17	14279506	14404790	+	6951	protein_coding	SPARC related modular calcium binding 2 [Source:MGI Symbol;Acc:MGI:1929881]	-	3812	3957	6298	5397	14247	11969	11263	16.6705	14.8117	19.6377	17.3644	40.9713	37.7406	42.7922
ENSMUSG00000112146	25.3973	14.0845	19.9279	9.34645	40.8911	36.5779	42.9405	17.189	40.1365	-1.23995	2.3619	0.00134591	0.00783327	Gm46210	10	9901313	9918843	+	577	lincRNA	predicted gene, 46210 [Source:MGI Symbol;Acc:MGI:5825847]	-	20	13	22	10	49	40	39	1.05365	0.586209	0.826386	0.387595	1.69756	1.51943	1.78503
ENSMUSG00000036578	12.6987	14.0845	27.1745	11.2157	45.0637	26.519	45.1426	16.2933	38.9084	-1.23921	2.36069	0.00280834	0.0146602	Fxyd7	7	31042513	31051467	-	693	protein_coding	FXYD domain-containing ion transport regulator 7 [Source:MGI Symbol;Acc:MGI:1889006]	-	10	13	30	12	54	29	41	0.438643	0.488085	0.938262	0.387259	1.55763	0.917197	1.56246
ENSMUSG00000098702	73.6522	95.3411	88.7699	112.157	244.512	198.435	214.703	92.4802	219.217	-1.23841	2.35938	7.20402e-13	1.63314e-11	1500015A07Rik	18	61726390	61735917	+	2296	antisense	RIKEN cDNA 1500015A07 gene [Source:MGI Symbol;Acc:MGI:1916232]	-	58	88	98	120	293	217	195	0.767892	0.997232	0.925104	1.16886	2.55094	2.0715	2.24295
ENSMUSG00000040310	1280.02	1179.85	1375.03	1365.52	3002.58	2854.91	3342.75	1300.1	3066.75	-1.23587	2.35524	5.6901e-74	1.77458e-71	Alx4	2	93642384	93681339	+	7060	protein_coding	aristaless-like homeobox 4 [Source:MGI Symbol;Acc:MGI:108359]	Homeobox	1008	1089	1518	1461	3598	3122	3036	4.3401	4.01336	4.66019	4.62806	10.1873	9.69228	11.3568
ENSMUSG00000104667	10.1589	19.5016	26.2686	23.3661	71.7681	31.0912	38.5364	19.8238	47.1319	-1.23582	2.35516	0.00204443	0.0112197	Gm4961	5	30092940	30097686	+	2249	lincRNA	predicted pseudogene 4961 [Source:MGI Symbol;Acc:MGI:3645260]	-	8	18	29	25	86	34	35	0.10813	0.208242	0.279476	0.248602	0.764387	0.33135	0.410994
ENSMUSG00000093587	54.6042	46.5871	39.8559	52.3401	25.0354	17.3745	18.7177	48.3468	20.3759	1.23434	2.35274	0.000168357	0.00125827	Gm20554	13	72626213	72628564	-	2352	lincRNA	predicted gene, 20554 [Source:MGI Symbol;Acc:MGI:5295661]	-	43	43	44	56	30	19	17	0.555745	0.475682	0.405463	0.532481	0.254969	0.177057	0.190884
ENSMUSG00000027316	44.4453	22.7519	63.4071	62.6212	111.825	92.3592	139.832	48.3064	114.672	-1.2329	2.3504	1.59698e-05	0.00014899	Gfra4	2	131039632	131043088	-	2165	protein_coding	glial cell line derived neurotrophic factor family receptor alpha 4 [Source:MGI Symbol;Acc:MGI:1341873]	-	35	21	70	67	134	101	127	0.491422	0.252375	0.700772	0.692103	1.23723	1.0225	1.54918
ENSMUSG00000031802	19.048	11.9176	11.7756	12.1504	36.7186	32.0057	26.4249	13.7229	31.7164	-1.23167	2.34838	0.00266708	0.0139998	Phxr4	9	13431361	13432751	+	1391	TEC	per-hexamer repeat gene 4 [Source:MGI Symbol;Acc:MGI:104522]	-	15	11	13	13	44	35	24	0.327799	0.205755	0.202559	0.209011	0.632309	0.551492	0.455661
ENSMUSG00000041695	240.005	261.105	298.013	288.805	644.244	571.53	707.968	271.982	641.247	-1.23027	2.34612	3.3013e-29	1.86229e-27	Kcnj2	11	111066164	111076821	+	5444	protein_coding	potassium inwardly-rectifying channel, subfamily J, member 2 [Source:MGI Symbol;Acc:MGI:104744]	-	189	241	329	309	772	625	643	1.05533	1.15182	1.30983	1.26939	2.83468	2.51628	3.11925
ENSMUSG00000021062	64.7631	54.1711	66.1245	57.948	137.695	144.483	145.337	60.7517	142.505	-1.22944	2.34477	1.59924e-10	3.00198e-09	Rab15	12	76797960	76822908	-	4614	protein_coding	RAB15, member RAS oncogene family [Source:MGI Symbol;Acc:MGI:1916865]	-	51	50	73	62	165	158	132	0.335998	0.281954	0.342911	0.300516	0.714843	0.750546	0.755533
ENSMUSG00000116812	46.985	44.4203	65.2187	44.863	21.6973	12.8023	30.8291	50.3717	21.7762	1.22916	2.3443	0.000392088	0.00265663	AC183097.2	17	6339604	6361848	-	3159	unprocessed_pseudogene	tubby like protein 4 (Tulp4) pseudogene	-	37	41	72	48	26	14	28	0.356038	0.337691	0.493991	0.339817	0.164523	0.0971351	0.234081
ENSMUSG00000014782	19.048	9.75079	21.7396	13.085	29.208	41.1502	41.8395	15.9058	37.3992	-1.22778	2.34206	0.00198145	0.0109206	Plekhg4	8	105373274	105382862	+	5478	protein_coding	pleckstrin homology domain containing, family G (with RhoGef domain) member 4 [Source:MGI Symbol;Acc:MGI:2142544]	-	15	9	24	14	35	45	38	0.0832364	0.042747	0.0949567	0.0571557	0.127717	0.180048	0.183197
ENSMUSG00000025900	26.6672	28.169	17.2105	25.2354	64.2575	58.5247	46.2436	24.3205	56.3419	-1.22729	2.34126	9.97539e-05	0.000786467	Rp1	1	3999557	4409241	-	12311	protein_coding	retinitis pigmentosa 1 (human) [Source:MGI Symbol;Acc:MGI:1341105]	-	21	26	19	27	77	64	42	0.0518525	0.0549497	0.03345	0.0490483	0.125026	0.113942	0.0900976
ENSMUSG00000051295	34.2864	21.6684	19.9279	16.8236	45.0637	45.7224	70.4665	23.1766	53.7509	-1.22709	2.34094	0.000358012	0.00245547	9630028B13Rik	1	185429357	185441819	-	3406	antisense	RIKEN cDNA 9630028B13 gene [Source:MGI Symbol;Acc:MGI:2442281]	-	27	20	22	18	54	50	64	0.24097	0.152781	0.139996	0.11819	0.316923	0.321754	0.496241
ENSMUSG00000099446	30.4768	23.8353	25.3628	24.3008	54.2433	51.2091	77.0727	25.9939	60.8417	-1.22663	2.34019	5.50146e-05	0.000460456	2310005E17Rik	13	98424109	98435065	-	1187	lincRNA	RIKEN cDNA 2310005E17 gene [Source:MGI Symbol;Acc:MGI:1917340]	-	24	22	28	26	65	56	70	0.614617	0.482233	0.511262	0.489865	1.09463	1.03403	1.55742
ENSMUSG00000019489	66.033	36.8363	55.2547	28.974	20.0283	22.8612	16.5156	46.7745	19.8017	1.22641	2.33983	0.000889635	0.00545551	Cd70	17	57145997	57149777	-	842	protein_coding	CD70 antigen [Source:MGI Symbol;Acc:MGI:1195273]	-	52	34	61	31	24	25	15	1.87731	1.05064	1.5702	0.823386	0.569775	0.650767	0.470475
ENSMUSG00000086144	7.61919	15.1679	9.05815	17.7583	19.1938	34.749	34.1322	12.4009	29.3583	-1.22544	2.33826	0.00745332	0.0329379	Gm11379	13	31797539	31800789	+	381	antisense	predicted gene 11379 [Source:MGI Symbol;Acc:MGI:3650783]	-	6	14	10	19	23	38	31	0.478708	0.956067	0.568868	1.11528	1.20672	2.18603	2.14879
ENSMUSG00000097330	6.34933	15.1679	9.96397	9.34645	19.1938	26.519	26.4249	10.2069	24.0459	-1.22476	2.33716	0.0102571	0.0427417	Gm26672	18	37746559	37768242	-	6918	processed_transcript	predicted gene, 26672 [Source:MGI Symbol;Acc:MGI:5477166]	-	5	14	11	10	23	29	24	0.0219702	0.0526542	0.0344626	0.0323276	0.0664586	0.0918788	0.0916195
ENSMUSG00000046491	44.4453	40.0866	51.6315	31.7779	92.6309	111.563	89.1842	41.9853	97.7926	-1.22183	2.33243	6.16605e-07	7.47424e-06	C1qtnf2	11	43474276	43491525	+	1308	protein_coding	C1q and tumor necrosis factor related protein 2 [Source:MGI Symbol;Acc:MGI:1916433]	-	35	37	57	34	111	122	81	0.8134	0.736002	0.944503	0.581333	1.69637	2.04433	1.63544
ENSMUSG00000026365	5200.1	4908.98	5819.86	6447.18	13001.7	12170.4	13908.3	5594.03	13026.8	-1.21922	2.32821	9.59532e-27	4.82662e-25	Cfh	1	140084708	140183764	-	8383	protein_coding	complement component factor h [Source:MGI Symbol;Acc:MGI:88385]	-	4095	4531	6425	6898	15580	13309	12632	14.849	14.0631	16.6115	18.4025	37.1511	34.7972	39.7951
ENSMUSG00000054555	2693.38	2212.35	2289.9	2286.14	5486.09	5365.98	5676.96	2370.44	5509.68	-1.21838	2.32686	1.41951e-91	6.45612e-89	Adam12	7	133883199	134232146	-	10573	protein_coding	a disintegrin and metallopeptidase domain 12 (meltrin alpha) [Source:MGI Symbol;Acc:MGI:105378]	-	2121	2042	2528	2446	6574	5868	5156	6.09799	5.02508	5.18221	5.17383	12.429	12.1644	12.8787
ENSMUSG00000094475	157.463	83.4235	34.421	47.6669	31.7115	37.4924	34.1322	80.7437	34.4454	1.21689	2.32444	0.00208058	0.0113803	Gm11007	2	175643978	175653860	+	1501	protein_coding	predicted gene 11007 [Source:MGI Symbol;Acc:MGI:3779223]	zf-C2H2	124	77	38	51	38	41	31	2.51122	1.33474	0.548705	0.759877	0.506066	0.598689	0.545429
ENSMUSG00000026712	265.402	212.351	277.179	317.779	565.8	676.692	633.097	268.178	625.196	-1.21687	2.32442	1.63106e-23	7.10731e-22	Mrc1	2	14229392	14332057	+	6371	protein_coding	mannose receptor, C type 1 [Source:MGI Symbol;Acc:MGI:97142]	-	209	196	306	340	678	740	575	0.997201	0.800449	1.041	1.19351	2.12729	2.54579	2.38351
ENSMUSG00000045608	702.235	679.305	644.035	634.624	280.396	288.966	288.472	665.05	285.945	1.21638	2.32363	4.62817e-40	4.22752e-38	Dbx2	15	95623563	95655960	-	3469	protein_coding	developing brain homeobox 2 [Source:MGI Symbol;Acc:MGI:107445]	Homeobox	553	627	711	679	336	316	262	4.84579	4.70271	4.44224	4.37743	1.93615	1.99655	1.99459
ENSMUSG00000040489	7.61919	11.9176	7.24652	12.1504	23.3664	18.289	26.4249	9.73343	22.6934	-1.21344	2.3189	0.0120687	0.0487549	Sox30	11	45980310	46017994	+	2997	protein_coding	SRY (sex determining region Y)-box 30 [Source:MGI Symbol;Acc:MGI:1341157]	HMG	6	11	8	13	28	20	24	0.0608567	0.0954973	0.0578548	0.0970086	0.186756	0.146265	0.211486
ENSMUSG00000109953	53.3343	68.2556	42.5733	39.2551	22.5319	21.9468	20.9197	50.8546	21.7994	1.21312	2.31838	0.00023856	0.00171035	5430430B14Rik	8	27279441	27281070	+	1630	TEC	RIKEN cDNA 5430430B14 gene [Source:MGI Symbol;Acc:MGI:1918674]	-	42	63	47	42	27	24	19	0.78326	1.00563	0.624952	0.576256	0.331116	0.322717	0.307839
ENSMUSG00000036964	40.6357	71.5058	56.1605	96.2685	26.7044	23.7756	36.3343	66.1426	28.9381	1.2095	2.31257	0.000204484	0.00149153	Trim17	11	58954685	58973098	+	3736	protein_coding	tripartite motif-containing 17 [Source:MGI Symbol;Acc:MGI:1861440]	-	32	66	62	103	32	26	33	0.260368	0.459645	0.359684	0.616572	0.171217	0.152533	0.233273
ENSMUSG00000021876	797.475	744.311	876.829	870.155	1893.51	1925.83	1894.89	822.192	1904.74	-1.20931	2.31227	6.67165e-73	1.91643e-70	Rnase4	14	51091077	51106151	+	1637	protein_coding	ribonuclease, RNase A family 4 [Source:MGI Symbol;Acc:MGI:1926217]	-	628	687	968	931	2269	2106	1721	11.6615	10.9193	12.8163	12.7191	27.707	28.1973	27.7645
ENSMUSG00000086416	21.5877	17.3347	18.1163	22.4315	47.5672	31.0912	59.4561	19.8676	46.0382	-1.20827	2.31061	0.000703031	0.00443965	Gm14002	2	125207529	125217512	-	2839	antisense	predicted gene 14002 [Source:MGI Symbol;Acc:MGI:3650401]	-	17	16	20	24	57	34	54	0.182024	0.146636	0.152687	0.18906	0.401341	0.262489	0.502326
ENSMUSG00000063838	172.702	150.596	201.997	185.994	414.753	369.437	452.527	177.822	412.239	-1.20676	2.30818	1.82866e-20	6.81252e-19	Cdc42ep5	7	4151260	4164860	-	1288	protein_coding	CDC42 effector protein (Rho GTPase binding) 5 [Source:MGI Symbol;Acc:MGI:1929745]	-	136	139	223	199	497	404	411	3.20972	2.80792	3.75254	3.45534	7.71338	6.87485	8.4272
ENSMUSG00000092571	17.7781	14.0845	18.1163	16.8236	29.208	43.8935	42.9405	16.7006	38.6807	-1.20559	2.30631	0.00118756	0.00703538	Gm4134	17	33861302	33864228	-	563	unprocessed_pseudogene	predicted gene 4134 [Source:MGI Symbol;Acc:MGI:3782310]	-	14	13	20	18	35	48	39	0.755899	0.600787	0.769942	0.71502	1.24269	1.86866	1.82942
ENSMUSG00000086181	20.3178	16.2513	30.7977	29.9087	64.2575	42.0646	63.8603	24.3189	56.7275	-1.20524	2.30575	0.000286157	0.00200936	C230034O21Rik	3	38874570	38888259	-	2836	antisense	RIKEN cDNA C230034O21 gene [Source:MGI Symbol;Acc:MGI:2441892]	-	16	15	34	32	77	46	58	0.171498	0.137616	0.259842	0.252347	0.542736	0.355508	0.540106
ENSMUSG00000021228	72.3823	59.5882	71.5594	96.2685	43.3947	29.2623	24.2229	74.9496	32.2933	1.20347	2.30294	2.75011e-05	0.000244453	Acot3	12	84052144	84060402	+	3438	protein_coding	acyl-CoA thioesterase 3 [Source:MGI Symbol;Acc:MGI:2159619]	-	57	55	79	103	52	32	22	0.50398	0.416238	0.498032	0.670016	0.302344	0.204006	0.168995
ENSMUSG00000075591	20.3178	23.8353	29.8919	26.1701	60.0849	54.8669	59.4561	25.0538	58.136	-1.20225	2.30098	5.70482e-05	0.000476078	Gm10874	5	138363719	138388287	+	2355	lincRNA	predicted gene 10874 [Source:MGI Symbol;Acc:MGI:3704261]	-	16	22	33	28	72	60	54	0.206525	0.243062	0.30371	0.265902	0.611147	0.558417	0.605564
ENSMUSG00000026399	153.654	149.512	201.997	174.779	419.76	320.057	438.213	169.985	392.677	-1.20081	2.29869	2.02198e-16	5.77017e-15	Cd55	1	130439027	130462744	-	4853	protein_coding	CD55 molecule, decay accelerating factor for complement [Source:MGI Symbol;Acc:MGI:104850]	-	121	138	223	187	503	350	398	0.757913	0.739868	0.995935	0.861758	2.07187	1.58072	2.16586
ENSMUSG00000112110	45.7151	45.5037	24.457	31.7779	14.1867	10.0589	24.2229	36.8635	16.1562	1.19979	2.29706	0.00338352	0.0171104	AC158605.1	10	82178235	82201488	+	1057	lincRNA	novel transcript	-	36	42	27	34	17	11	22	1.03531	1.03385	0.553637	0.719379	0.321498	0.228095	0.549674
ENSMUSG00000052572	96.5098	119.176	149.46	146.739	236.167	282.564	371.05	127.971	296.594	-1.19949	2.29659	2.82692e-11	5.63089e-10	Dlg2	7	90476672	92449247	+	16280	protein_coding	discs large MAGUK scaffold protein 2 [Source:MGI Symbol;Acc:MGI:1344351]	-	76	110	165	157	283	309	337	0.141907	0.175802	0.219668	0.215675	0.347485	0.416008	0.54668
ENSMUSG00000021268	2113.06	2175.51	2144.06	2016.03	4759.23	4242.12	5547.03	2112.17	4849.46	-1.19858	2.29513	2.51288e-63	5.07951e-61	Meg3	12	109541001	109571726	+	18089	lincRNA	maternally expressed 3 [Source:MGI Symbol;Acc:MGI:1202886]	-	1664	2008	2367	2157	5703	4639	5038	2.79629	2.88825	2.83609	2.66679	6.30221	5.62092	7.35531
ENSMUSG00000048387	317.466	265.438	330.623	308.433	700.156	735.216	667.23	305.49	700.867	-1.19757	2.29353	1.86421e-34	1.32565e-32	Osr1	12	9570116	9581500	+	2066	protein_coding	odd-skipped related transcription factor 1 [Source:MGI Symbol;Acc:MGI:1344424]	zf-C2H2	250	245	365	330	839	804	606	3.67836	3.08547	3.82912	3.57221	8.11775	8.5295	7.7464
ENSMUSG00000033149	3325.78	3019.5	3330.68	3573.15	7440.52	7190.3	8167.51	3312.28	7599.44	-1.19725	2.29302	6.33067e-95	3.45512e-92	Phldb2	16	45746243	45953598	-	7577	protein_coding	pleckstrin homology like domain, family B, member 2 [Source:MGI Symbol;Acc:MGI:2444981]	-	2619	2787	3677	3823	8916	7863	7418	10.5071	9.57029	10.518	11.2839	23.5221	22.7452	25.8551
ENSMUSG00000013415	46.985	41.17	23.5512	57.0134	101.811	85.9581	101.296	42.1799	96.3548	-1.19719	2.29293	1.05728e-05	0.00010168	Igf2bp1	11	95957163	96005940	-	9682	protein_coding	insulin-like growth factor 2 mRNA binding protein 1 [Source:MGI Symbol;Acc:MGI:1890357]	-	37	38	26	61	122	94	92	0.116166	0.102118	0.0582029	0.140902	0.251883	0.212795	0.250946
ENSMUSG00000055560	46.985	41.17	45.2908	51.4055	26.7044	22.8612	9.90935	46.2128	19.825	1.19712	2.29282	0.000679603	0.0043104	Zfp459	13	67405709	67421418	-	3669	protein_coding	zinc finger protein 459 [Source:MGI Symbol;Acc:MGI:3040701]	zf-C2H2	37	38	50	55	32	25	9	0.306548	0.269477	0.295365	0.33525	0.174344	0.149345	0.0647817
ENSMUSG00000078878	200.639	221.018	190.221	217.772	84.2858	77.7281	111.205	207.413	91.0729	1.1968	2.29231	8.65842e-13	1.94667e-11	Gm14305	2	176708328	176721813	+	2500	protein_coding	predicted gene 14305 [Source:MGI Symbol;Acc:MGI:3709632]	zf-C2H2	158	204	210	233	101	85	101	1.92115	2.12312	1.8206	2.08435	0.80758	0.745207	1.06694
ENSMUSG00000019303	229.846	261.105	276.274	268.243	575.814	607.193	603.369	258.867	595.459	-1.19593	2.29093	6.98423e-33	4.52442e-31	Psmc3ip	11	101091823	101095436	-	1818	protein_coding	proteasome (prosome, macropain) 26S subunit, ATPase 3, interacting protein [Source:MGI Symbol;Acc:MGI:1098610]	-	181	241	305	287	690	664	548	3.02642	3.44912	3.63615	3.53055	7.58681	8.0052	7.96057
ENSMUSG00000085517	27.937	26.0021	19.0221	20.5622	46.7327	44.808	68.2644	23.3809	53.2684	-1.19358	2.2872	0.000259744	0.00184406	Gm12963	4	130024256	130047774	-	1145	antisense	predicted gene 12963 [Source:MGI Symbol;Acc:MGI:3651569]	-	22	24	21	22	56	49	62	0.584065	0.54537	0.397512	0.429706	0.977657	0.937969	1.43002
ENSMUSG00000103034	33.0165	34.6695	52.5373	37.3858	89.2929	88.7015	94.6893	39.4023	90.8946	-1.19268	2.28578	1.69393e-06	1.90326e-05	Gm8797	3	5750806	5751295	+	490	protein_coding	predicted pseudogene 8797 [Source:MGI Symbol;Acc:MGI:3643769]	-	26	32	58	40	107	97	86	1.61295	1.69918	2.56548	1.82565	4.36508	4.33884	4.63511
ENSMUSG00000037169	22.8576	17.3347	23.5512	18.6929	49.2363	42.0646	49.5468	20.6091	46.9492	-1.18798	2.27834	0.000326224	0.00225802	Mycn	12	12936093	12941914	-	3295	protein_coding	v-myc avian myelocytomatosis viral related oncogene, neuroblastoma derived [Source:MGI Symbol;Acc:MGI:97357]	bHLH	18	16	26	20	59	46	45	0.166059	0.126343	0.171023	0.135746	0.357932	0.305985	0.360674
ENSMUSG00000027030	1165.74	968.579	1281.73	1245.88	2516.89	2588.8	2861.6	1165.48	2655.76	-1.18601	2.27523	1.07996e-48	1.30981e-46	Stk39	2	68210445	68472268	-	4955	protein_coding	serine/threonine kinase 39 [Source:MGI Symbol;Acc:MGI:1858416]	-	918	894	1415	1333	3016	2831	2599	5.63175	4.69439	6.18941	6.01645	12.1672	12.5226	13.8522
ENSMUSG00000045509	13.9685	31.4192	20.8338	31.7779	12.5177	10.9734	8.80831	24.4999	10.7665	1.18476	2.27326	0.0122033	0.0491893	Gpr150	13	76054851	76056996	-	2146	protein_coding	G protein-coupled receptor 150 [Source:MGI Symbol;Acc:MGI:2441872]	-	11	29	23	34	15	12	8	0.155814	0.351604	0.232292	0.354326	0.139722	0.12256	0.0984504
ENSMUSG00000024538	2135.91	1848.32	2269.97	2095.47	4533.07	4500.91	5195.8	2087.42	4743.26	-1.18304	2.27055	2.459e-68	6.1704e-66	Ppic	18	53406341	53418007	-	1286	protein_coding	peptidylprolyl isomerase C [Source:MGI Symbol;Acc:MGI:97751]	-	1682	1706	2506	2242	5432	4922	4719	39.7584	34.5162	42.2354	38.9896	84.4351	83.8878	96.9095
ENSMUSG00000044317	119.367	71.5058	95.1106	71.9677	209.463	178.317	218.006	89.4879	201.929	-1.18211	2.26909	5.3787e-10	9.48484e-09	Gpr4	7	19212538	19224174	+	2882	protein_coding	G protein-coupled receptor 4 [Source:MGI Symbol;Acc:MGI:2441992]	-	94	66	105	77	251	195	198	0.991466	0.595848	0.789645	0.597517	1.74094	1.48299	1.81438
ENSMUSG00000103898	55.8741	46.5871	44.385	33.6472	10.8487	21.9468	27.526	45.1233	20.1071	1.18034	2.2663	0.00127642	0.00749473	Gm30238	12	112690986	112693588	-	2603	TEC	predicted gene, 30238 [Source:MGI Symbol;Acc:MGI:5589397]	-	44	43	49	36	13	24	25	0.513834	0.429813	0.407998	0.309302	0.0998328	0.202085	0.253643
ENSMUSG00000111212	35.5562	47.6705	16.3047	21.4968	58.4159	38.4068	107.902	30.2571	68.2415	-1.18006	2.26586	0.00259665	0.0136993	Gm47087	9	13308214	13312446	+	4233	TEC	predicted gene, 47087 [Source:MGI Symbol;Acc:MGI:6095814]	-	28	44	18	23	70	42	98	0.201073	0.270452	0.0921638	0.121516	0.330563	0.21747	0.611414
ENSMUSG00000031461	39.3658	13.0011	38.0442	50.4708	83.4513	65.8403	91.3862	35.2205	80.2259	-1.17982	2.26549	0.000321967	0.00223139	Myom2	8	15057653	15133541	+	8853	protein_coding	myomesin 2 [Source:MGI Symbol;Acc:MGI:1328358]	-	31	12	42	54	100	72	83	0.106443	0.0352676	0.102824	0.136413	0.225795	0.178254	0.247597
ENSMUSG00000055958	45.7151	43.3369	31.7035	29.9087	85.1203	83.2148	84.78	37.666	84.3717	-1.17838	2.26322	3.68043e-06	3.85544e-05	Gm9987	10	58812574	58813142	-	567	pseudogene	predicted gene 9987 [Source:MGI Symbol;Acc:MGI:3708536]	-	36	40	35	32	102	91	77	1.93003	1.83553	1.33789	1.26218	3.59601	3.51768	3.58645
ENSMUSG00000055210	160.003	140.845	176.634	148.609	337.143	363.95	363.343	156.523	354.812	-1.17792	2.2625	3.33042e-20	1.21991e-18	Foxd2	4	114906282	114908873	-	2592	protein_coding	forkhead box D2 [Source:MGI Symbol;Acc:MGI:1347471]	Fork	126	130	195	159	404	398	330	1.47768	1.30495	1.63056	1.37188	3.11566	3.36547	3.3623
ENSMUSG00000026826	119.367	99.6748	151.271	125.242	282.9	216.724	345.726	123.889	281.783	-1.17782	2.26235	4.50072e-11	8.84385e-10	Nr4a2	2	57106830	57124003	-	4059	protein_coding	nuclear receptor subfamily 4, group A, member 2 [Source:MGI Symbol;Acc:MGI:1352456]	NGFIB-like	94	92	167	134	339	237	314	0.703968	0.589731	0.891731	0.738311	1.66949	1.27976	2.043
ENSMUSG00000078870	1099.7	1055.25	775.378	1231.86	533.254	482.829	364.444	1040.55	460.175	1.1754	2.25856	3.42279e-08	4.91922e-07	Gm14410	2	177183453	177206421	-	2398	protein_coding	predicted gene 14410 [Source:MGI Symbol;Acc:MGI:3709158]	zf-C2H2	866	974	856	1318	639	528	331	10.9777	10.5681	7.73679	12.2919	5.32667	4.82595	3.64532
ENSMUSG00000038567	83.8111	68.2556	83.335	82.2488	45.0637	21.0323	39.6374	79.4126	35.2445	1.17206	2.25332	2.15475e-05	0.000195513	Cyp24a1	2	170482708	170497145	-	3560	protein_coding	cytochrome P450, family 24, subfamily a, polypeptide 1 [Source:MGI Symbol;Acc:MGI:88593]	-	66	63	92	88	54	23	36	0.563557	0.460443	0.560111	0.552823	0.303213	0.141604	0.267061
ENSMUSG00000000440	38.096	37.9198	54.3489	48.6016	19.1938	21.9468	18.7177	44.7415	19.9527	1.17113	2.25188	0.000490061	0.00324197	Pparg	6	115360951	115490399	+	2953	protein_coding	peroxisome proliferator activated receptor gamma [Source:MGI Symbol;Acc:MGI:97747]	THR-like	30	35	60	52	23	24	17	0.308818	0.308383	0.440376	0.393816	0.155693	0.178134	0.152035
ENSMUSG00000022836	497.787	404.116	442.944	416.852	926.309	939.138	1106.54	440.425	990.664	-1.17056	2.25099	1.45088e-35	1.07007e-33	Mylk	16	34745210	35002420	+	11263	protein_coding	myosin, light polypeptide kinase [Source:MGI Symbol;Acc:MGI:894806]	-	392	373	489	446	1110	1027	1005	1.05798	0.861668	0.941003	0.885594	1.97003	1.99855	2.35651
ENSMUSG00000046352	1153.04	1134.34	1530.83	1486.09	2934.98	2975.61	3050.98	1326.07	2987.19	-1.17034	2.25065	5.98958e-18	1.91728e-16	Gjb2	14	57098600	57104702	-	2406	protein_coding	gap junction protein, beta 2 [Source:MGI Symbol;Acc:MGI:95720]	-	908	1047	1690	1590	3517	3254	2771	11.4719	11.3223	15.224	14.7793	29.22	29.6428	30.4157
ENSMUSG00000019987	5047.71	2258.93	2759.11	2479.61	7518.96	7204.94	6408.05	3136.34	7043.98	-1.16754	2.24629	0.000325034	0.0022505	Arg1	10	24915221	24927484	-	2228	protein_coding	arginase, liver [Source:MGI Symbol;Acc:MGI:88070]	-	3975	2085	3046	2653	9010	7879	5820	54.2333	24.3487	29.6313	26.6303	80.8377	77.5093	68.9867
ENSMUSG00000063611	36.8261	42.2534	38.9501	34.5819	81.7823	91.4448	83.679	38.1529	85.6353	-1.16723	2.24581	1.58049e-06	1.78314e-05	Gm10134	2	28506095	28506475	+	381	protein_coding	predicted gene 10134 [Source:MGI Symbol;Acc:MGI:3642322]	-	29	39	43	37	98	100	76	2.31375	2.66333	2.44613	2.17185	5.14168	5.75272	5.268
ENSMUSG00000083411	220.957	151.679	355.985	366.381	112.659	116.135	137.63	273.75	122.141	1.16718	2.24573	0.00110981	0.00662337	Rpl30-ps10	X	71803688	71804034	+	347	processed_pseudogene	ribosomal protein L30, pseudogene 10 [Source:MGI Symbol;Acc:MGI:3646270]	-	174	140	393	392	135	127	125	15.2428	10.4975	24.5471	25.2645	7.77693	8.02181	9.51345
ENSMUSG00000088703	34.2864	23.8353	27.1745	42.059	8.34513	20.1179	14.3135	31.8388	14.2588	1.16717	2.24571	0.00596499	0.027444	Gm25555	17	32804867	32804977	-	111	rRNA	predicted gene, 25555 [Source:MGI Symbol;Acc:MGI:5455332]	-	27	22	30	45	10	22	13	7.39409	5.15686	5.8578	9.06658	1.80086	4.34408	3.09298
ENSMUSG00000079700	25.3973	18.4182	21.7396	28.0394	7.51062	10.9734	13.2125	23.3986	10.5655	1.16362	2.24019	0.0117488	0.0477364	Fpr3	17	17887852	17971677	+	1268	protein_coding	formyl peptide receptor 3 [Source:MGI Symbol;Acc:MGI:1194495]	-	20	17	24	30	9	12	12	0.479463	0.348831	0.410231	0.529122	0.141882	0.207424	0.249931
ENSMUSG00000012017	1130.18	903.573	1107.81	1005.68	2380.03	2189.19	2389.25	1036.81	2319.49	-1.16207	2.23779	7.51301e-57	1.29147e-54	Scarf2	16	17797282	17808293	+	3839	protein_coding	scavenger receptor class F, member 2 [Source:MGI Symbol;Acc:MGI:1858430]	-	890	834	1223	1076	2852	2394	2170	7.04719	5.6524	6.9047	6.26827	14.8503	13.668	14.9279
ENSMUSG00000084459	39.3658	34.6695	48.914	46.7323	95.1345	92.3592	99.0935	42.4204	95.5291	-1.16152	2.23693	7.75156e-07	9.24723e-06	Gm24598	X	64496584	64496657	+	74	snoRNA	predicted gene, 24598 [Source:MGI Symbol;Acc:MGI:5454375]	-	31	32	54	50	114	101	90	12.7343	11.2513	15.8161	15.111	30.7948	29.9149	32.1195
ENSMUSG00000043165	24.1274	24.9187	37.1384	32.7126	70.9336	69.498	60.5571	29.7243	66.9963	-1.16098	2.2361	4.28906e-05	0.000365332	Lor	3	92080271	92083142	-	1779	protein_coding	loricrin [Source:MGI Symbol;Acc:MGI:96816]	-	19	23	41	35	85	76	55	0.324655	0.336385	0.49951	0.439993	0.955096	0.936344	0.816477
ENSMUSG00000042401	31.7466	32.5026	31.7035	27.1047	48.4018	68.5836	90.2852	30.7644	69.0902	-1.16089	2.23595	9.21438e-05	0.000734425	Crtac1	19	42283037	42431783	-	2616	protein_coding	cartilage acidic protein 1 [Source:MGI Symbol;Acc:MGI:1920082]	-	25	30	35	29	58	75	82	0.2905	0.298379	0.289979	0.247921	0.443195	0.628379	0.827815
ENSMUSG00000051323	396.198	381.364	509.974	431.806	925.475	961.085	1001.95	429.836	962.835	-1.15798	2.23144	2.55228e-33	1.70394e-31	Pcdh19	X	133582860	133688987	-	10464	protein_coding	protocadherin 19 [Source:MGI Symbol;Acc:MGI:2685563]	-	312	352	563	462	1109	1051	910	0.90636	0.875246	1.16613	0.987411	2.11855	2.20142	2.29668
ENSMUSG00000005640	11.4288	14.0845	18.1163	21.4968	40.8911	39.3213	29.7281	16.2816	36.6468	-1.15766	2.23096	0.00256788	0.013577	Insrr	3	87796951	87816101	+	5714	protein_coding	insulin receptor-related receptor [Source:MGI Symbol;Acc:MGI:1346037]	-	9	13	20	23	49	43	27	0.0478791	0.0591955	0.0758623	0.0900205	0.171419	0.16494	0.12479
ENSMUSG00000030154	54.6042	30.3358	51.6315	57.948	131.853	80.4714	113.407	48.6299	108.577	-1.15735	2.23048	8.27838e-06	8.09701e-05	Klrb1f	6	129045901	129057464	+	2025	protein_coding	killer cell lectin-like receptor subfamily B member 1F [Source:MGI Symbol;Acc:MGI:2442965]	-	43	28	57	62	158	88	103	0.645487	0.359764	0.610079	0.684732	1.55968	0.952479	1.34329
ENSMUSG00000030737	19.048	29.2524	17.2105	17.7583	52.5743	36.5779	49.5468	20.8173	46.233	-1.15696	2.22987	0.000887754	0.00544857	Slco2b1	7	99657804	99711340	-	5958	protein_coding	solute carrier organic anion transporter family, member 2b1 [Source:MGI Symbol;Acc:MGI:1351872]	-	15	27	19	19	63	40	45	0.0765306	0.117909	0.0691177	0.0713193	0.21137	0.147149	0.199466
ENSMUSG00000066363	62.2234	82.34	61.5954	35.5165	139.364	107.905	155.246	60.4188	134.172	-1.15588	2.2282	2.91748e-06	3.1206e-05	Serpina3f	12	104214544	104221129	+	2290	protein_coding	serine (or cysteine) peptidase inhibitor, clade A, member 3F [Source:MGI Symbol;Acc:MGI:2182838]	-	49	76	68	38	167	118	141	0.650436	0.863502	0.643591	0.371109	1.45776	1.12939	1.62608
ENSMUSG00000042804	532.074	451.787	552.547	516.859	1159.97	1117.46	1156.09	513.317	1144.51	-1.15569	2.22791	8.59469e-48	1.00877e-45	Gpr153	4	152274232	152285337	+	3909	protein_coding	G protein-coupled receptor 153 [Source:MGI Symbol;Acc:MGI:1916157]	-	419	417	610	553	1390	1222	1050	3.25831	2.77559	3.38221	3.16383	7.1081	6.85178	7.09383
ENSMUSG00000104571	11.4288	27.0855	7.24652	14.9543	32.546	24.6901	44.0416	15.1788	33.7592	-1.15468	2.22635	0.0108298	0.0446647	Gm43010	3	126625880	126628757	+	2878	TEC	predicted gene 43010 [Source:MGI Symbol;Acc:MGI:5663147]	-	9	25	8	16	39	27	40	0.0950596	0.226014	0.060247	0.124332	0.270881	0.205623	0.367051
ENSMUSG00000097993	595.567	488.623	619.578	462.649	1222.56	1120.2	1272.8	541.604	1205.19	-1.15451	2.22608	2.20928e-32	1.41025e-30	Ptprv	1	135108497	135132594	-	6987	processed_transcript	protein tyrosine phosphatase, receptor type, V [Source:MGI Symbol;Acc:MGI:108027]	-	469	451	684	495	1465	1225	1156	2.04045	1.67947	2.12179	1.58441	4.19132	3.84276	4.36943
ENSMUSG00000047894	44.4453	35.7529	35.3268	35.5165	72.6026	78.6425	100.195	37.7604	83.8132	-1.15228	2.22265	6.1744e-06	6.21534e-05	Ang2	14	51195324	51199148	-	896	protein_coding	angiogenin, ribonuclease A family, member 2 [Source:MGI Symbol;Acc:MGI:104984]	-	35	33	39	38	87	86	91	1.18742	0.958277	0.943394	0.948483	1.94095	2.10372	2.6822
ENSMUSG00000115759	52.0645	40.0866	48.914	37.3858	92.6309	74.9847	129.923	44.6127	99.1794	-1.15096	2.22062	7.64325e-06	7.57586e-05	Gm18787	15	55474780	55475563	-	784	transcribed_processed_pseudogene	predicted gene, 18787 [Source:MGI Symbol;Acc:MGI:5010972]	-	41	37	54	40	111	82	118	1.58969	1.22792	1.49284	1.14103	2.83016	2.29243	3.97487
ENSMUSG00000023034	1034.94	918.741	1169.41	901.933	2313.27	1901.14	2485.04	1006.26	2233.15	-1.14915	2.21782	5.86618e-34	4.10463e-32	Nr4a1	15	101254269	101274795	+	3509	protein_coding	nuclear receptor subfamily 4, group A, member 1 [Source:MGI Symbol;Acc:MGI:1352454]	NGFIB-like	815	848	1291	965	2772	2079	2257	7.06022	6.28779	7.97405	6.15032	15.7912	12.9858	16.9866
ENSMUSG00000035258	262.862	254.604	325.188	199.079	519.067	513.92	701.362	260.433	578.116	-1.14754	2.21535	7.54354e-15	1.96285e-13	Abi3bp	16	56477878	56690135	+	7416	protein_coding	ABI gene family, member 3 (NESH) binding protein [Source:MGI Symbol;Acc:MGI:2444583]	-	207	235	359	213	622	562	637	0.848486	0.824486	1.04921	0.642338	1.67658	1.66098	2.26844
ENSMUSG00000001247	168.892	94.2577	140.401	152.347	301.259	261.532	360.04	138.975	307.61	-1.14603	2.21305	4.552e-11	8.92349e-10	Lsr	7	30957770	30973464	-	2172	protein_coding	lipolysis stimulated lipoprotein receptor [Source:MGI Symbol;Acc:MGI:1927471]	-	133	87	155	163	361	286	327	1.86138	1.04218	1.54671	1.67835	3.3224	2.88605	3.97599
ENSMUSG00000048450	542.232	470.205	609.614	532.748	1233.41	1109.23	1237.57	538.7	1193.4	-1.1452	2.21176	2.21606e-39	1.94293e-37	Msx1	5	37820485	37824583	-	3097	protein_coding	msh homeobox 1 [Source:MGI Symbol;Acc:MGI:97168]	Homeobox	427	434	673	570	1478	1213	1124	4.19113	3.64614	4.70988	4.11611	9.53976	8.58455	9.58479
ENSMUSG00000106457	21.5877	17.3347	6.34071	11.2157	35.0495	24.6901	31.9301	14.1197	30.5566	-1.14499	2.21144	0.0105188	0.0436156	Gm42585	5	25369020	25373039	+	4020	TEC	predicted gene 42585 [Source:MGI Symbol;Acc:MGI:5662722]	-	17	16	7	12	42	27	29	0.128548	0.103557	0.0377406	0.0667589	0.208847	0.147209	0.190515
ENSMUSG00000090053	16.5082	15.1679	12.6814	19.6276	38.3876	22.8612	45.1426	15.9963	35.4638	-1.14491	2.21132	0.0043066	0.0209253	Palm2	4	57434247	57712016	+	3616	protein_coding	paralemmin 2 [Source:MGI Symbol;Acc:MGI:1934601]	-	13	14	14	21	46	25	41	0.109285	0.100736	0.0839143	0.129881	0.254292	0.151534	0.299442
ENSMUSG00000030834	95.2399	70.4224	117.756	101.876	198.614	190.205	254.34	96.3237	214.386	-1.14481	2.21117	7.8549e-10	1.35772e-08	Abcc6	7	45967555	46030302	-	5721	protein_coding	ATP-binding cassette, sub-family C (CFTR/MRP), member 6 [Source:MGI Symbol;Acc:MGI:1351634]	-	75	65	130	109	238	208	231	0.398505	0.295615	0.492502	0.426097	0.83159	0.796873	1.06634
ENSMUSG00000002944	1947.97	1891.65	2422.15	2624.48	5161.46	4977.34	4597.94	2221.57	4912.25	-1.14427	2.21034	1.24851e-15	3.41556e-14	Cd36	5	17781690	17888801	-	3590	protein_coding	CD36 molecule [Source:MGI Symbol;Acc:MGI:107899]	-	1534	1746	2674	2808	6185	5443	4176	12.989	12.6542	16.1437	17.4927	34.4389	33.2309	30.7202
ENSMUSG00000086712	44.4453	50.9208	76.0885	59.8173	114.328	110.648	162.954	57.818	129.31	-1.1436	2.20932	1.01531e-06	1.18468e-05	AI427809	4	53261356	53270232	-	2369	lincRNA	expressed sequence AI427809 [Source:MGI Symbol;Acc:MGI:2140270]	-	35	47	84	64	137	121	148	0.449104	0.5162	0.768512	0.604183	1.156	1.11948	1.64989
ENSMUSG00000098534	13.9685	17.3347	14.493	19.6276	39.2221	38.4068	30.8291	16.356	36.1527	-1.14336	2.20894	0.00223921	0.012109	Gm27167	8	86902453	86919422	+	511	lincRNA	predicted gene 27167 [Source:MGI Symbol;Acc:MGI:5521010]	-	11	16	16	21	47	42	28	0.654359	0.814675	0.678634	0.919078	1.83857	1.80147	1.44709
ENSMUSG00000106149	57.1439	62.8384	23.5512	40.1897	95.1345	75.8992	131.024	45.9308	100.686	-1.14275	2.20802	0.000141244	0.00107028	Gm43430	3	135650670	135654566	-	3897	TEC	predicted gene 43430 [Source:MGI Symbol;Acc:MGI:5663567]	-	45	58	26	43	114	83	119	0.351015	0.387242	0.144604	0.24677	0.584761	0.466816	0.806443
ENSMUSG00000027350	246.354	245.937	332.434	362.642	835.347	447.165	683.745	296.842	655.419	-1.14127	2.20575	3.77139e-05	0.000324786	Chgb	2	132781278	132795079	+	2740	protein_coding	chromogranin B [Source:MGI Symbol;Acc:MGI:88395]	-	194	227	367	388	1001	489	621	2.15226	2.15556	2.90303	3.1669	7.30277	3.91162	5.98547
ENSMUSG00000021728	996.844	648.969	930.272	993.528	1779.18	2020.02	2106.29	892.403	1968.49	-1.14108	2.20546	1.0977e-10	2.08927e-09	Emb	13	117208536	117274415	+	6906	protein_coding	embigin [Source:MGI Symbol;Acc:MGI:95321]	-	785	599	1027	1063	2132	2209	1913	3.45531	2.25676	3.22315	3.44239	6.17113	7.01079	7.31553
ENSMUSG00000004473	46.985	28.169	48.0082	52.3401	93.4655	85.0437	113.407	43.8756	97.3054	-1.14085	2.20511	6.31381e-06	6.34024e-05	Clec11a	7	44302687	44306902	-	2978	protein_coding	C-type lectin domain family 11, member a [Source:MGI Symbol;Acc:MGI:1298219]	-	37	26	53	56	112	93	103	0.377678	0.227161	0.385734	0.420549	0.751792	0.684473	0.913419
ENSMUSG00000054135	57.1439	48.754	48.914	61.6866	15.8557	24.6901	34.1322	54.1246	24.8927	1.14054	2.20463	0.000373312	0.00254283	A430110L20Rik	1	181225986	181228498	+	2513	lincRNA	RIKEN cDNA A430110L20 gene [Source:MGI Symbol;Acc:MGI:3036249]	-	45	45	54	66	19	27	31	0.544332	0.465913	0.465734	0.587361	0.151135	0.235488	0.325782
ENSMUSG00000112237	309.847	230.769	236.418	218.707	127.68	93.2737	116.71	248.935	112.555	1.13933	2.20278	9.24069e-12	1.90456e-10	D630033A02Rik	10	122985074	122986555	-	1482	transcribed_processed_pseudogene	RIKEN cDNA D630033A02 gene [Source:MGI Symbol;Acc:MGI:3028060]	-	244	213	261	234	153	102	106	5.00479	3.73953	3.81706	3.53119	2.0637	1.50852	1.88893
ENSMUSG00000020953	290.799	290.357	321.564	297.217	670.948	665.718	647.411	299.984	661.359	-1.13864	2.20173	3.29875e-35	2.41661e-33	Coch	12	51593341	51605771	+	2998	protein_coding	cochlin [Source:MGI Symbol;Acc:MGI:1278313]	-	229	268	355	318	804	728	588	2.32192	2.32589	2.56645	2.37219	5.36079	5.32228	5.17968
ENSMUSG00000029287	1838.76	1647.88	1938.44	2021.64	4096.62	3887.32	4317.17	1861.68	4100.37	-1.13758	2.20012	8.03471e-70	2.1391e-67	Tgfbr3	5	107106570	107289629	-	6545	protein_coding	transforming growth factor, beta receptor III [Source:MGI Symbol;Acc:MGI:104637]	-	1448	1521	2140	2163	4909	4251	3921	6.72517	6.04651	7.08664	7.39096	14.993	14.2357	15.8214
ENSMUSG00000018819	308.577	278.439	320.659	319.649	667.61	646.515	711.271	306.831	675.132	-1.13467	2.19568	3.60278e-33	2.3834e-31	Lsp1	7	142460809	142494867	+	5174	protein_coding	lymphocyte specific 1 [Source:MGI Symbol;Acc:MGI:96832]	-	243	257	354	342	800	707	646	1.42766	1.29239	1.4829	1.47827	3.09078	2.99496	3.29734
ENSMUSG00000109841	29.2069	37.9198	38.9501	38.3205	81.7823	68.5836	89.1842	36.0993	79.85	-1.13424	2.19504	1.02421e-05	9.86305e-05	E330011O21Rik	16	78250861	78302487	-	3227	processed_transcript	RIKEN cDNA E330011O21 gene [Source:MGI Symbol;Acc:MGI:3759668]	-	23	35	43	41	98	75	81	0.216657	0.282198	0.288806	0.284144	0.607059	0.509402	0.662893
ENSMUSG00000034098	24.1274	31.4192	26.2686	17.7583	52.5743	50.2946	60.5571	24.8934	54.4754	-1.13131	2.19057	0.000304619	0.00212261	Fstl5	3	76074270	76710019	+	9264	protein_coding	follistatin-like 5 [Source:MGI Symbol;Acc:MGI:2442179]	-	19	29	29	19	63	55	55	0.0623446	0.0814488	0.0678478	0.0458679	0.13594	0.130125	0.156791
ENSMUSG00000034463	2090.2	1903.57	2219.25	1955.28	4284.39	4238.47	4888.61	2042.07	4470.49	-1.12946	2.18777	5.89342e-70	1.58839e-67	Scara3	14	65919394	65953935	-	3597	protein_coding	scavenger receptor class A, member 3 [Source:MGI Symbol;Acc:MGI:2444418]	-	1646	1757	2450	2092	5134	4635	4440	13.9102	12.7092	14.7626	13.0069	28.5312	28.2428	32.5987
ENSMUSG00000037892	179.051	162.513	162.141	155.151	322.122	357.549	400.778	164.714	360.15	-1.12907	2.18718	2.21007e-18	7.26626e-17	Pcdh18	3	49743296	49757325	-	5366	protein_coding	protocadherin 18 [Source:MGI Symbol;Acc:MGI:1920423]	-	141	150	179	166	386	391	364	0.798753	0.727321	0.723001	0.691849	1.43794	1.59707	1.79146
ENSMUSG00000057899	34.2864	28.169	26.2686	42.9937	14.1867	14.6312	16.5156	32.9294	15.1112	1.12896	2.18701	0.00387596	0.0191352	Adgrf2	17	42708936	42742179	-	3284	protein_coding	adhesion G protein-coupled receptor F2 [Source:MGI Symbol;Acc:MGI:2182728]	-	27	26	29	46	17	16	15	0.249922	0.205994	0.191395	0.313263	0.103478	0.106786	0.120627
ENSMUSG00000052415	69.8426	74.7561	67.0303	69.1638	119.335	142.654	200.389	70.1982	154.126	-1.12875	2.18669	7.69243e-08	1.05221e-06	Tchh	3	93442330	93449077	+	5823	protein_coding	trichohyalin [Source:MGI Symbol;Acc:MGI:2177944]	-	55	69	74	74	143	156	182	0.287118	0.30831	0.275436	0.28421	0.4909	0.587186	0.825433
ENSMUSG00000041754	109.208	96.4245	102.357	94.3992	237.002	189.291	232.319	100.597	219.537	-1.1284	2.18616	2.11633e-12	4.62943e-11	Trem3	17	48247777	48258841	+	994	protein_coding	triggering receptor expressed on myeloid cells 3 [Source:MGI Symbol;Acc:MGI:1930003]	-	86	89	113	101	284	207	211	2.63	2.32964	2.46393	2.27242	5.71131	4.56438	5.606
ENSMUSG00000042604	66.033	52.0042	35.3268	45.7976	123.508	93.2737	105.7	49.7904	107.494	-1.12796	2.1855	3.27818e-06	3.46902e-05	Kcna4	2	107290639	107298502	+	4833	protein_coding	potassium voltage-gated channel, shaker-related subfamily, member 4 [Source:MGI Symbol;Acc:MGI:96661]	-	52	48	39	49	148	102	96	0.327062	0.25841	0.174898	0.226743	0.612138	0.462574	0.52458
ENSMUSG00000027996	11.4288	10.8342	18.1163	15.889	20.8628	45.7224	26.4249	14.0671	31.0034	-1.12572	2.18211	0.0104781	0.0434967	Sfrp2	3	83766321	83774316	+	2153	protein_coding	secreted frizzled-related protein 2 [Source:MGI Symbol;Acc:MGI:108078]	-	9	10	20	17	25	50	24	0.12707	0.120848	0.201336	0.176587	0.232113	0.509007	0.294391
ENSMUSG00000085925	16.5082	22.7519	16.3047	6.54252	29.208	37.4924	34.1322	15.5268	33.6108	-1.12508	2.18113	0.00787542	0.0344891	Rtl1	12	109589193	109600330	-	6358	protein_coding	retrotransposon Gaglike 1 [Source:MGI Symbol;Acc:MGI:2656842]	-	13	21	18	7	35	41	31	0.0621537	0.0859378	0.0613604	0.0246225	0.11004	0.141339	0.128765
ENSMUSG00000058952	1169.55	1113.76	1308.9	1321.59	2597.84	2672.02	2784.53	1228.45	2684.79	-1.125	2.18101	1.07699e-66	2.55562e-64	Cfi	3	129835884	129875332	+	2220	protein_coding	complement component factor i [Source:MGI Symbol;Acc:MGI:105937]	-	921	1028	1445	1414	3113	2922	2529	12.611	12.0483	14.1075	14.2446	28.0305	28.8486	30.0852
ENSMUSG00000105445	16.5082	17.3347	13.5872	15.889	24.2009	42.9791	36.3343	15.8298	34.5047	-1.12484	2.18077	0.00428746	0.0208416	Gm42972	3	127266673	127272289	-	5617	TEC	predicted gene 42972 [Source:MGI Symbol;Acc:MGI:5663109]	-	13	16	15	17	29	47	33	0.0703531	0.0741141	0.0578793	0.0676859	0.103204	0.183397	0.155155
ENSMUSG00000047420	389.849	367.28	455.625	465.453	887.922	837.634	1023.97	419.552	916.507	-1.12158	2.17585	1.99638e-28	1.08147e-26	Fam180a	6	35312668	35326141	-	1606	protein_coding	family with sequence similarity 180, member A [Source:MGI Symbol;Acc:MGI:3039626]	-	307	339	503	498	1064	916	930	5.81081	5.49211	6.78826	6.93486	13.2434	12.5011	15.2931
ENSMUSG00000099472	16.5082	15.1679	20.8338	12.1504	34.215	32.0057	39.6374	16.1651	35.286	-1.12108	2.17509	0.00330948	0.0167982	Gm29539	1	74774943	74777405	-	758	antisense	predicted gene 29539 [Source:MGI Symbol;Acc:MGI:5580245]	-	13	14	23	13	41	35	36	0.521337	0.480556	0.65765	0.383555	1.08123	1.01204	1.25427
ENSMUSG00000074272	85.081	72.5892	67.9361	71.033	169.406	142.654	169.56	74.1598	160.54	-1.12059	2.17437	9.19474e-10	1.57931e-08	Ceacam1	7	25461707	25477603	-	5806	protein_coding	carcinoembryonic antigen-related cell adhesion molecule 1 [Source:MGI Symbol;Acc:MGI:1347245]	-	67	67	75	76	203	156	154	0.350786	0.30025	0.279976	0.292746	0.698913	0.588905	0.700489
ENSMUSG00000047414	1220.34	1062.84	1090.6	1128.12	2440.12	2469.01	2417.88	1125.47	2442.34	-1.11993	2.17336	1.19651e-82	4.50362e-80	Flrt2	12	95692226	95785215	+	7721	protein_coding	fibronectin leucine rich transmembrane protein 2 [Source:MGI Symbol;Acc:MGI:3603594]	-	961	981	1204	1207	2924	2700	2196	3.7835	3.30583	3.37979	3.49613	7.57021	7.66458	7.51132
ENSMUSG00000038067	839.381	674.972	702.007	727.154	1815.9	1260.11	1715.42	735.878	1597.14	-1.11964	2.17293	6.65035e-26	3.23349e-24	Csf3	11	98701263	98703629	+	1413	protein_coding	colony stimulating factor 3 (granulocyte) [Source:MGI Symbol;Acc:MGI:1339751]	-	661	623	775	778	2176	1378	1558	14.2201	11.4718	11.8876	12.3138	30.7837	21.3749	29.1194
ENSMUSG00000097103	53.3343	43.3369	44.385	57.948	20.0283	24.6901	24.2229	49.751	22.9804	1.11837	2.17101	0.000374104	0.00254663	Gm2885	17	6798390	6827990	-	1442	lincRNA	predicted gene 2885 [Source:MGI Symbol;Acc:MGI:3781063]	-	42	40	49	62	24	27	22	0.885377	0.721739	0.73649	0.961568	0.332698	0.41039	0.402916
ENSMUSG00000001119	4284.53	3689.05	3981.96	3663.81	7997.97	8014.22	9391.86	3904.84	8468.02	-1.11696	2.1689	2.71352e-68	6.73168e-66	Col6a1	10	76708792	76726168	-	4380	protein_coding	collagen, type VI, alpha 1 [Source:MGI Symbol;Acc:MGI:88459]	-	3374	3405	4396	3920	9584	8764	8530	23.4161	20.2269	21.753	20.0155	43.7398	43.8557	51.4319
ENSMUSG00000051124	43.1754	32.5026	46.1966	48.6016	102.645	85.0437	90.2852	42.619	92.658	-1.11686	2.16875	3.61497e-06	3.79781e-05	Gimap9	6	48676129	48679114	+	1642	protein_coding	GTPase, IMAP family member 9 [Source:MGI Symbol;Acc:MGI:3511744]	-	34	30	51	52	123	93	82	0.629434	0.475372	0.673183	0.708246	1.49739	1.24139	1.31886
ENSMUSG00000037406	16.5082	11.9176	15.3989	27.1047	41.7256	28.3479	46.2436	17.7324	38.7724	-1.1161	2.1676	0.00446184	0.0215692	Htra4	8	25024929	25038962	-	2404	protein_coding	HtrA serine peptidase 4 [Source:MGI Symbol;Acc:MGI:3036260]	-	13	11	17	29	50	31	42	0.164382	0.119054	0.153268	0.269785	0.415757	0.282634	0.461394
ENSMUSG00000033847	88.8906	107.259	134.061	129.916	238.671	234.099	281.866	115.031	251.545	-1.11527	2.16636	9.54502e-12	1.96212e-10	Pla2g4c	7	13324655	13360672	+	3747	protein_coding	phospholipase A2, group IVC (cytosolic, calcium-independent) [Source:MGI Symbol;Acc:MGI:1196403]	-	70	99	148	139	286	256	256	0.567882	0.687443	0.85608	0.829631	1.52576	1.49746	1.80432
ENSMUSG00000053279	524.454	462.621	468.307	473.865	945.503	1122.94	1054.8	482.312	1041.08	-1.11178	2.16111	6.31544e-39	5.40676e-37	Aldh1a1	19	20492715	20643462	+	4934	protein_coding	aldehyde dehydrogenase family 1, subfamily A1 [Source:MGI Symbol;Acc:MGI:1353450]	-	413	427	517	507	1133	1228	958	2.54446	2.25172	2.27106	2.29807	4.59023	5.45503	5.12771
ENSMUSG00000116518	78.7316	74.7561	82.4292	72.9023	32.546	37.4924	37.4353	77.2048	35.8246	1.11158	2.16082	7.26228e-06	7.21962e-05	Gm49494	15	99875540	99877595	+	1358	processed_transcript	predicted gene, 49494 [Source:MGI Symbol;Acc:MGI:6155173]	-	62	69	91	78	39	41	34	1.38783	1.32201	1.45237	1.28454	0.574075	0.661732	0.661206
ENSMUSG00000024043	237.465	180.931	249.099	238.335	463.989	433.448	573.641	226.457	490.36	-1.1102	2.15876	5.06568e-17	1.51491e-15	Arhgap28	17	67842713	68004120	-	5377	protein_coding	Rho GTPase activating protein 28 [Source:MGI Symbol;Acc:MGI:2147003]	-	187	167	275	255	556	474	521	1.05717	0.808094	1.10848	1.06061	2.06699	1.93213	2.55891
ENSMUSG00000000791	24.1274	21.6684	15.3989	21.4968	29.208	42.0646	62.7592	20.6729	44.6773	-1.11011	2.15861	0.00269695	0.0141362	Il12rb1	8	70808449	70821424	+	4105	protein_coding	interleukin 12 receptor, beta 1 [Source:MGI Symbol;Acc:MGI:104579]	-	19	20	17	23	35	46	57	0.140697	0.126766	0.0897578	0.125305	0.170435	0.245608	0.366707
ENSMUSG00000006270	199.369	224.268	255.44	225.25	86.7893	110.648	120.013	226.082	105.817	1.10656	2.15332	7.9632e-12	1.65882e-10	Vax1	19	59166187	59170056	-	1117	protein_coding	ventral anterior homeobox 1 [Source:MGI Symbol;Acc:MGI:1277163]	Homeobox	157	207	282	241	104	121	109	4.27258	4.82172	5.47183	4.82523	1.86116	2.37427	2.5771
ENSMUSG00000026193	50053	41936	43586.9	43712.4	91340.8	100885	97175.5	44822.1	96467	-1.10592	2.15235	6.44934e-94	3.27432e-91	Fn1	1	71585520	71653200	-	11685	protein_coding	fibronectin 1 [Source:MGI Symbol;Acc:MGI:95566]	-	39416	38707	48119	46769	109454	110323	88258	102.539	86.1879	89.2533	89.5124	187.244	206.936	199.472
ENSMUSG00000032024	820.333	743.227	817.045	773.886	1662.35	1534.44	1899.29	788.623	1698.7	-1.10587	2.15229	5.74661e-46	6.27271e-44	Clmp	9	40685962	40785319	+	4591	protein_coding	CXADR-like membrane protein [Source:MGI Symbol;Acc:MGI:1918816]	-	646	686	902	828	1992	1678	1725	4.2773	3.88778	4.25829	4.03345	8.67334	8.01092	9.92291
ENSMUSG00000034127	19.048	23.8353	18.1163	14.0197	35.0495	37.4924	48.4457	18.7548	40.3292	-1.10583	2.15222	0.00218468	0.0118582	Tspan8	10	115816832	115849893	+	1702	protein_coding	tetraspanin 8 [Source:MGI Symbol;Acc:MGI:2384918]	-	15	22	20	15	42	41	44	0.267902	0.336317	0.254687	0.197099	0.49328	0.527986	0.682732
ENSMUSG00000029082	554.931	421.451	490.952	446.76	1057.33	891.587	1135.17	478.524	1028.03	-1.10493	2.15089	5.39878e-27	2.77974e-25	Bst1	5	43818885	43843986	+	3317	protein_coding	bone marrow stromal cell antigen 1 [Source:MGI Symbol;Acc:MGI:105370]	-	437	389	542	478	1267	975	1031	4.00479	3.05133	3.54152	3.22282	7.63546	6.44254	8.20863
ENSMUSG00000036800	20.3178	27.0855	32.6094	24.3008	55.0779	53.038	61.6582	26.0784	56.5913	-1.10407	2.1496	0.000257579	0.00183047	Fam135b	15	71431609	71727838	-	19492	protein_coding	family with sequence similarity 135, member B [Source:MGI Symbol;Acc:MGI:1917613]	-	16	25	36	26	66	58	56	0.0249521	0.033371	0.0400297	0.0298312	0.0676849	0.0652183	0.0758733
ENSMUSG00000022893	3551.81	3708.55	4092.47	3844.2	7957.92	8476.02	8028.78	3799.26	8154.24	-1.10064	2.14449	1.74585e-108	1.31426e-105	Adamts1	16	85793827	85803113	-	5302	protein_coding	a disintegrin-like and metallopeptidase (reprolysin type) with thrombospondin type 1 motif, 1 [Source:MGI Symbol;Acc:MGI:109249]	-	2797	3423	4518	4113	9536	9269	7292	16.036	16.7978	18.469	17.3489	35.9526	38.317	36.3215
ENSMUSG00000050953	12335.5	12110.5	14935.1	14466.4	27737.5	27912.6	30922.7	13461.9	28857.6	-1.09989	2.14339	1.64456e-27	8.5891e-26	Gja1	10	56377330	56402513	+	10257	protein_coding	gap junction protein, alpha 1 [Source:MGI Symbol;Acc:MGI:95713]	-	9714	11178	16488	15478	33238	30524	28085	28.7887	28.355	34.8405	33.748	64.7767	65.2257	72.3122
ENSMUSG00000025658	93.97	81.2566	100.546	103.746	233.664	183.804	192.682	94.8794	203.383	-1.09876	2.1417	9.09432e-11	1.74309e-09	Cnksr2	X	157821436	158043294	-	9267	protein_coding	connector enhancer of kinase suppressor of Ras 2 [Source:MGI Symbol;Acc:MGI:2661175]	-	74	75	111	111	280	201	175	0.242737	0.210575	0.259609	0.267878	0.603981	0.475395	0.498719
ENSMUSG00000061167	86.3508	102.925	83.335	81.3141	190.269	188.376	188.278	88.4813	188.974	-1.09785	2.14035	3.80281e-11	7.52667e-10	Rpl15-ps3	9	22185607	22186221	-	615	processed_pseudogene	ribosomal protein L15, pseudogene 3 [Source:MGI Symbol;Acc:MGI:3782952]	-	68	95	92	87	228	206	171	3.36107	4.01915	3.24227	3.16372	7.41078	7.34159	7.34308
ENSMUSG00000035916	22.8576	15.1679	14.493	16.8236	20.8628	37.4924	52.8499	17.3355	37.0684	-1.0962	2.1379	0.00766346	0.0337369	Ptprq	10	107517049	107720051	-	7499	protein_coding	protein tyrosine phosphatase, receptor type, Q [Source:MGI Symbol;Acc:MGI:1096349]	-	18	14	16	18	25	41	48	0.0729648	0.0485747	0.0462437	0.0536813	0.0666409	0.119834	0.169042
ENSMUSG00000030149	10.1589	11.9176	12.6814	18.6929	31.7115	29.2623	25.3239	13.3627	28.7659	-1.09589	2.13746	0.0092662	0.039409	Klrk1	6	129610323	129623864	-	7183	protein_coding	killer cell lectin-like receptor subfamily K, member 1 [Source:MGI Symbol;Acc:MGI:1196250]	-	8	11	14	20	38	32	23	0.0338554	0.0398448	0.0422434	0.0622699	0.10575	0.0976432	0.0845628
ENSMUSG00000035799	567.63	510.291	589.686	499.101	1132.43	1057.1	1286.01	541.677	1158.52	-1.09563	2.13706	3.38244e-35	2.46615e-33	Twist1	12	33957671	33959829	+	1628	protein_coding	twist basic helix-loop-helix transcription factor 1 [Source:MGI Symbol;Acc:MGI:98872]	bHLH	447	471	651	534	1357	1156	1168	8.34636	7.52752	8.66688	7.33568	16.6621	15.5633	18.9472
ENSMUSG00000069515	43.1754	36.8363	20.8338	34.5819	76.7752	70.4125	67.1634	33.8568	71.4504	-1.09553	2.13692	0.000115885	0.000899036	Lyz1	10	117287797	117292868	-	1263	protein_coding	lysozyme 1 [Source:MGI Symbol;Acc:MGI:96902]	-	34	34	23	37	92	77	61	0.818313	0.700424	0.394694	0.655167	1.45609	1.33624	1.27551
ENSMUSG00000009687	1846.38	1422.53	1790.8	1606.66	3475.75	3575.49	3611.41	1666.59	3554.22	-1.09303	2.13322	9.43512e-53	1.41081e-50	Fxyd5	7	31032722	31042481	-	4192	protein_coding	FXYD domain-containing ion transport regulator 5 [Source:MGI Symbol;Acc:MGI:1201785]	-	1454	1313	1977	1719	4165	3910	3280	10.5436	8.14946	10.2217	9.17082	19.8609	20.4434	20.6638
ENSMUSG00000003949	346.673	359.696	421.204	398.159	796.125	791.912	863.215	381.433	817.084	-1.09285	2.13295	4.61392e-33	3.03393e-31	Hlf	11	90336536	90390895	-	6681	protein_coding	hepatic leukemia factor [Source:MGI Symbol;Acc:MGI:96108]	TF_bZIP	273	332	465	426	954	866	784	1.24212	1.29295	1.50851	1.42601	2.85438	2.84102	3.09907
ENSMUSG00000027082	1118.75	1214.52	1277.2	1414.12	2647.91	2508.33	2896.83	1256.15	2684.36	-1.09243	2.13232	1.97087e-49	2.45864e-47	Tfpi	2	84432855	84476775	-	5463	protein_coding	tissue factor pathway inhibitor [Source:MGI Symbol;Acc:MGI:1095418]	-	881	1121	1410	1513	3173	2743	2631	4.90218	5.339	5.59402	6.19386	11.6103	11.0051	12.7188
ENSMUSG00000038400	4356.91	3934.99	3499.16	3832.05	8235.81	8703.72	8016.66	3905.78	8318.73	-1.09216	2.13193	6.50958e-74	2.00156e-71	Pmepa1	2	173224458	173276533	-	4913	protein_coding	prostate transmembrane protein, androgen induced 1 [Source:MGI Symbol;Acc:MGI:1929600]	-	3431	3632	3863	4100	9869	9518	7281	21.2284	19.2347	17.0418	18.6634	40.1542	42.4616	39.1383
ENSMUSG00000020467	3591.18	3080.17	3920.37	3943.27	7273.61	7468.3	8501.12	3633.75	7747.68	-1.09189	2.13152	8.31827e-23	3.47885e-21	Efemp1	11	28853204	28926743	+	2037	protein_coding	epidermal growth factor-containing fibulin-like extracellular matrix protein 1 [Source:MGI Symbol;Acc:MGI:1339998]	-	2828	2843	4328	4219	8716	8167	7721	42.2019	36.3137	46.0503	46.3204	85.5323	87.8758	100.101
ENSMUSG00000041794	63.4933	66.0887	75.1827	62.6212	38.3876	24.6901	30.8291	66.8465	31.3023	1.09185	2.13147	6.93875e-05	0.000567766	Myrip	9	120301513	120474841	+	5537	protein_coding	myosin VIIA and Rab interacting protein [Source:MGI Symbol;Acc:MGI:2384407]	-	50	61	83	67	46	27	28	0.274498	0.286642	0.324893	0.270616	0.166069	0.106878	0.133549
ENSMUSG00000032589	243.814	196.099	250.005	190.668	423.933	489.23	494.366	220.147	469.176	-1.0917	2.13125	2.05822e-18	6.77721e-17	Bsn	9	108096022	108190384	-	15938	protein_coding	bassoon [Source:MGI Symbol;Acc:MGI:1277955]	-	192	181	276	204	508	535	449	0.366194	0.295481	0.375329	0.286253	0.637139	0.735729	0.743995
ENSMUSG00000045259	97.7796	86.6737	113.227	107.484	53.4088	51.2091	37.4353	101.291	47.3511	1.09026	2.12912	1.71908e-06	1.92655e-05	Klhdc9	1	171358446	171360798	-	1558	protein_coding	kelch domain containing 9 [Source:MGI Symbol;Acc:MGI:1916124]	-	77	80	125	115	64	56	34	1.50234	1.336	1.73892	1.65076	0.821139	0.787805	0.576327
ENSMUSG00000047904	21.5877	18.4182	37.1384	42.059	54.2433	83.2148	55.0519	29.8008	64.17	-1.08966	2.12824	0.00100461	0.0060837	Sstr2	11	113619342	113626028	+	2143	protein_coding	somatostatin receptor 2 [Source:MGI Symbol;Acc:MGI:98328]	-	17	17	41	45	65	91	50	0.241141	0.206401	0.414666	0.469617	0.606311	0.930716	0.616177
ENSMUSG00000030711	53.3343	26.0021	59.7838	39.2551	92.6309	99.6748	92.4873	44.5938	94.931	-1.08895	2.12719	3.98083e-05	0.000340806	Sult1a1	7	126672865	126676432	-	1507	protein_coding	sulfotransferase family 1A, phenol-preferring, member 1 [Source:MGI Symbol;Acc:MGI:102896]	-	42	24	66	42	111	109	84	0.847189	0.414365	0.94922	0.62329	1.47236	1.5853	1.47205
ENSMUSG00000025092	859.699	709.641	817.045	835.573	1703.24	1701.79	1727.53	805.49	1710.85	-1.08696	2.12425	2.24923e-55	3.74831e-53	Hspa12a	19	58795751	58860984	-	5733	protein_coding	heat shock protein 12A [Source:MGI Symbol;Acc:MGI:1920692]	-	677	655	902	894	2041	1861	1569	3.58964	2.97266	3.41005	3.48746	7.11648	7.11479	7.22767
ENSMUSG00000095545	24.1274	28.169	48.0082	63.5559	24.2009	17.3745	16.5156	40.9651	19.3637	1.08649	2.12356	0.00677912	0.030527	Zfp969	2	175692223	175703646	-	1758	protein_coding	zinc finger protein 969 [Source:MGI Symbol;Acc:MGI:3782422]	zf-C2H2	19	26	53	68	29	19	15	0.328533	0.384804	0.653421	0.865055	0.329749	0.236882	0.225336
ENSMUSG00000029671	66.033	48.754	91.4873	129.916	181.089	138.996	219.107	84.0475	179.731	-1.08456	2.12073	2.41694e-05	0.000217316	Wnt16	6	22288227	22298522	+	4360	protein_coding	wingless-type MMTV integration site family, member 16 [Source:MGI Symbol;Acc:MGI:2136018]	-	52	45	101	139	217	152	199	0.362544	0.268541	0.502078	0.712988	0.994895	0.764108	1.20538
ENSMUSG00000027750	210.798	221.018	200.185	135.524	398.063	401.443	416.193	191.881	405.233	-1.08348	2.11914	4.12695e-14	1.01918e-12	Postn	3	54361109	54391037	+	8702	protein_coding	periostin, osteoblast specific factor [Source:MGI Symbol;Acc:MGI:1926321]	-	166	204	221	145	477	439	378	0.579873	0.609953	0.550439	0.372651	1.09573	1.10572	1.14718
ENSMUSG00000090628	15.2384	15.1679	28.0803	23.3661	45.8982	36.5779	49.5468	20.4632	44.0076	-1.08331	2.11889	0.00230408	0.0124045	Gm17083	13	34006966	34008331	-	1366	processed_pseudogene	predicted gene 17083 [Source:MGI Symbol;Acc:MGI:4937910]	-	12	14	31	25	55	40	45	0.267039	0.266663	0.491867	0.409301	0.804852	0.641811	0.87
ENSMUSG00000006586	199.369	230.769	213.772	221.511	474.838	413.33	489.962	216.355	459.377	-1.08325	2.11881	1.82355e-21	7.16005e-20	Runx1t1	4	13743436	13893649	+	7959	protein_coding	runt-related transcription factor 1; translocated to, 1 (cyclin D-related) [Source:MGI Symbol;Acc:MGI:104793]	-	157	213	236	237	569	452	445	0.599633	0.696316	0.642673	0.665953	1.42908	1.24474	1.47659
ENSMUSG00000054150	148.574	106.175	140.401	128.046	286.238	250.559	293.977	130.799	276.925	-1.08293	2.11833	3.10653e-13	7.23785e-12	Syne3	12	104929933	105009809	-	5548	protein_coding	spectrin repeat containing, nuclear envelope family member 3 [Source:MGI Symbol;Acc:MGI:2442408]	-	117	98	155	137	343	274	267	0.641052	0.459595	0.605524	0.552253	1.23584	1.08246	1.27096
ENSMUSG00000045573	307.307	533.043	509.974	361.708	952.179	817.517	950.197	428.008	906.631	-1.08158	2.11635	1.71824e-06	1.92655e-05	Penk	4	4133531	4138819	-	1634	protein_coding	preproenkephalin [Source:MGI Symbol;Acc:MGI:104629]	-	242	492	563	387	1141	894	863	4.50202	7.83427	7.4678	5.29679	13.9585	11.9918	13.9481
ENSMUSG00000045827	2219.72	2048.75	2685.74	2860.01	4785.93	5014.83	5768.34	2453.56	5189.7	-1.08017	2.11428	4.3403e-13	9.98451e-12	Serpinb9	13	33003250	33017957	+	3494	protein_coding	serine (or cysteine) peptidase inhibitor, clade B, member 9 [Source:MGI Symbol;Acc:MGI:106603]	-	1748	1891	2965	3060	5735	5484	5239	15.2077	14.0817	18.3924	19.5863	32.8106	34.4011	39.5989
ENSMUSG00000039661	46.985	34.6695	40.7617	28.974	24.2009	15.5456	13.2125	37.8475	17.653	1.07815	2.11133	0.00401125	0.0197096	Dusp26	8	31089471	31097047	+	2305	protein_coding	dual specificity phosphatase 26 (putative) [Source:MGI Symbol;Acc:MGI:1914209]	-	37	32	45	31	29	17	12	0.48795	0.361214	0.423134	0.300777	0.251496	0.16165	0.137489
ENSMUSG00000069609	16.5082	36.8363	27.1745	73.837	107.652	76.8136	61.6582	38.589	82.0413	-1.07807	2.11121	0.00367266	0.0182887	Cd300ld4	11	115020728	115027012	-	852	protein_coding	CD300 molecule like family member D4 [Source:MGI Symbol;Acc:MGI:3702658]	-	13	34	30	79	129	84	56	0.463818	1.0383	0.763164	2.07368	3.02659	2.16091	1.73582
ENSMUSG00000020614	130.796	124.593	115.039	156.086	297.921	241.414	293.977	131.628	277.771	-1.07616	2.10842	1.28089e-12	2.8389e-11	Fam20a	11	109669749	109722279	-	3634	protein_coding	family with sequence similarity 20, member A [Source:MGI Symbol;Acc:MGI:2388266]	-	103	115	127	167	357	264	267	0.861582	0.823376	0.757452	1.02774	1.96376	1.59227	1.94037
ENSMUSG00000073402	69.8426	43.3369	48.0082	57.0134	28.3734	26.519	22.0208	54.5503	25.6377	1.07572	2.10777	0.00048356	0.00320188	Gm8909	17	36164443	36168537	-	1544	protein_coding	predicted gene 8909 [Source:MGI Symbol;Acc:MGI:3704134]	-	55	40	53	61	34	29	20	1.08283	0.674059	0.743986	0.883561	0.440186	0.411669	0.34209
ENSMUSG00000069072	120.637	190.682	218.301	315.91	464.824	423.389	450.325	211.383	446.179	-1.07474	2.10634	0.000942957	0.00574859	Slc7a14	3	31202858	31310378	-	9829	protein_coding	solute carrier family 7 (cationic amino acid transporter, y+ system), member 14 [Source:MGI Symbol;Acc:MGI:3040688]	-	95	176	241	338	557	463	409	0.293804	0.465896	0.531427	0.769062	1.13279	1.03245	1.09893
ENSMUSG00000048424	716.204	748.644	1103.28	1099.14	1957.77	1670.7	2164.64	916.819	1931.04	-1.07346	2.10447	7.28049e-07	8.71384e-06	Ranbp3l	15	8967949	9067335	+	6855	protein_coding	RAN binding protein 3-like [Source:MGI Symbol;Acc:MGI:2444654]	-	564	691	1218	1176	2346	1827	1966	2.50101	2.62274	3.85102	3.83666	6.84108	5.84156	7.57414
ENSMUSG00000040258	40.6357	30.3358	42.5733	17.7583	67.5956	77.7281	60.5571	32.8258	68.6269	-1.073	2.10381	0.000468846	0.00311769	Nxph4	10	127525473	127534559	-	1675	protein_coding	neurexophilin 4 [Source:MGI Symbol;Acc:MGI:1336197]	-	32	28	47	19	81	85	55	0.580737	0.434939	0.608162	0.253684	0.966661	1.11225	0.867172
ENSMUSG00000088239	40.6357	46.5871	31.7035	53.2748	24.2009	19.2034	17.6166	43.0503	20.3403	1.07281	2.10353	0.0019364	0.0107103	Gm25430	6	142238539	142238827	-	289	misc_RNA	predicted gene, 25430 [Source:MGI Symbol;Acc:MGI:5455207]	-	32	43	35	57	29	21	16	3.36586	3.87129	2.62486	4.41094	2.00588	1.59265	1.46211
ENSMUSG00000071540	16.5082	20.585	12.6814	12.1504	23.3664	37.4924	36.3343	15.4813	32.3977	-1.07127	2.10128	0.00851474	0.036758	3425401B19Rik	14	32659119	32685293	-	5572	protein_coding	RIKEN cDNA 3425401B19 gene [Source:MGI Symbol;Acc:MGI:3588196]	-	13	19	14	13	28	41	33	0.0709212	0.0887213	0.0544569	0.0521778	0.10045	0.161276	0.156408
ENSMUSG00000040133	190.48	160.346	166.67	199.079	427.271	277.078	425.001	179.144	376.45	-1.07111	2.10104	8.88391e-12	1.84008e-10	Gpr176	2	118277110	118373419	-	3899	protein_coding	G protein-coupled receptor 176 [Source:MGI Symbol;Acc:MGI:2685858]	-	150	148	184	213	512	303	386	1.16945	0.987629	1.02282	1.22174	2.62495	1.70328	2.61452
ENSMUSG00000029163	4801.36	4712.88	4386.86	4500.32	9759.63	9003.66	10198.9	4600.36	9654.07	-1.06988	2.09926	2.34076e-103	1.59691e-100	Emilin1	5	30913402	30921277	+	4937	protein_coding	elastin microfibril interfacer 1 [Source:MGI Symbol;Acc:MGI:1926189]	-	3781	4350	4843	4815	11695	9846	9263	23.2803	22.9251	21.2612	21.8116	47.3523	43.7114	49.5503
ENSMUSG00000082895	25.3973	37.9198	36.2326	24.3008	12.5177	15.5456	16.5156	30.9626	14.8596	1.06959	2.09884	0.00749192	0.0330817	Rpsa-ps9	2	28477166	28478050	+	885	processed_pseudogene	ribosomal protein SA, pseudogene 9 [Source:MGI Symbol;Acc:MGI:3650393]	-	20	35	40	26	15	17	15	0.686959	1.02899	0.97961	0.657028	0.338807	0.421021	0.447616
ENSMUSG00000096255	205.718	178.765	244.57	200.014	473.169	379.496	454.729	207.267	435.798	-1.06887	2.09779	2.01374e-16	5.75418e-15	Dynlt1b	17	6430112	6436296	+	771	protein_coding	dynein light chain Tctex-type 1B [Source:MGI Symbol;Acc:MGI:98643]	-	162	165	270	214	567	415	413	6.38712	5.5682	7.59007	6.20745	14.7005	11.7975	14.1466
ENSMUSG00000079364	13.9685	13.0011	25.3628	22.4315	40.0566	26.519	52.8499	18.691	39.8085	-1.06631	2.09407	0.00670519	0.030244	Gm3558	14	7545151	7568566	-	2055	protein_coding	predicted gene 3558 [Source:MGI Symbol;Acc:MGI:3781735]	-	11	12	28	24	48	29	48	0.162714	0.151934	0.295313	0.261188	0.46691	0.309303	0.61686
ENSMUSG00000025927	246.354	300.108	370.478	386.009	766.917	605.365	680.442	325.737	684.241	-1.06448	2.09141	6.50333e-16	1.80629e-14	Tfap2b	1	19208914	19238576	+	6338	protein_coding	transcription factor AP-2 beta [Source:MGI Symbol;Acc:MGI:104672]	AP-2	194	277	409	413	919	662	618	0.930451	1.13714	1.39864	1.45731	2.89846	2.28931	2.5751
ENSMUSG00000104998	102.859	92.0908	115.039	125.242	51.7398	43.8935	61.6582	108.808	52.4305	1.06408	2.09084	1.49982e-06	1.69827e-05	Gm43822	3	37232867	37233342	+	476	TEC	predicted gene 43822 [Source:MGI Symbol;Acc:MGI:5663959]	-	81	85	127	134	62	48	56	5.17276	4.64619	5.78273	6.29581	2.60369	2.2102	3.10698
ENSMUSG00000006205	1193.67	901.407	882.264	880.436	1895.18	2018.19	2120.6	964.445	2011.32	-1.06359	2.09012	7.86792e-32	4.89358e-30	Htra1	7	130936111	130985660	+	2879	protein_coding	HtrA serine peptidase 1 [Source:MGI Symbol;Acc:MGI:1929076]	-	940	832	974	942	2271	2207	1926	9.92499	7.51912	7.33253	7.3175	15.7681	16.8019	17.6674
ENSMUSG00000029061	187.94	152.762	191.127	145.805	342.985	333.774	385.364	169.409	354.041	-1.06357	2.0901	3.06665e-15	8.16441e-14	Mmp23	4	155650655	155653384	-	2340	protein_coding	matrix metallopeptidase 23 [Source:MGI Symbol;Acc:MGI:1347361]	-	148	141	211	156	411	365	350	1.9226	1.56779	1.95435	1.49095	3.51099	3.41881	3.95011
ENSMUSG00000031189	142.225	127.844	174.822	159.824	332.971	280.736	338.019	151.179	317.242	-1.06261	2.0887	9.62286e-14	2.32643e-12	Aff2	X	69360294	69868037	+	7267	protein_coding	AF4/FMR2 family, member 2 [Source:MGI Symbol;Acc:MGI:1202294]	AF-4	112	118	193	171	399	307	307	0.468497	0.422486	0.575623	0.526253	1.09754	0.925936	1.11568
ENSMUSG00000021950	53.3343	69.339	69.7478	57.948	142.702	107.905	143.135	62.5923	131.247	-1.06232	2.08828	3.29431e-07	4.15952e-06	Anxa8	14	34085981	34100571	+	1880	protein_coding	annexin A8 [Source:MGI Symbol;Acc:MGI:1201374]	-	42	64	77	62	171	118	130	0.679103	0.885742	0.887706	0.737543	1.8182	1.37569	1.82618
ENSMUSG00000038793	17.7781	32.5026	31.7035	19.6276	64.2575	44.808	50.6478	25.403	53.2377	-1.06193	2.08773	0.00127565	0.00749466	Lefty1	1	180935022	180938400	+	1758	protein_coding	left right determination factor 1 [Source:MGI Symbol;Acc:MGI:107405]	-	14	30	35	21	77	49	46	0.242077	0.444005	0.431505	0.267149	0.87554	0.610907	0.691029
ENSMUSG00000003657	45.7151	35.7529	44.385	23.3661	86.7893	56.6958	89.1842	37.3048	77.5564	-1.06163	2.08728	0.000269115	0.00190254	Calb2	8	110137502	110168210	-	1743	protein_coding	calbindin 2 [Source:MGI Symbol;Acc:MGI:101914]	-	36	33	49	25	104	62	81	0.62784	0.492608	0.609305	0.320772	1.19272	0.779637	1.22728
ENSMUSG00000040987	128.256	127.844	169.387	129.916	266.21	283.479	323.705	138.851	291.131	-1.05988	2.08476	9.35803e-13	2.09534e-11	Mill2	7	18839966	18865402	+	4546	protein_coding	MHC I like leukocyte 2 [Source:MGI Symbol;Acc:MGI:2179989]	-	101	118	187	139	319	310	294	0.675361	0.675364	0.891556	0.683816	1.4027	1.49462	1.70795
ENSMUSG00000047878	934.621	832.068	763.602	843.985	1732.45	1703.62	1828.83	843.569	1754.96	-1.05966	2.08445	5.67386e-51	7.59915e-49	A4galt	15	83226722	83251774	-	2278	protein_coding	alpha 1,4-galactosyltransferase [Source:MGI Symbol;Acc:MGI:3512453]	-	736	768	843	903	2076	1863	1661	9.82128	8.77188	8.02066	8.86519	18.217	17.9249	19.2563
ENSMUSG00000037005	31.7466	14.0845	25.3628	36.4512	45.0637	49.3802	74.8706	26.9113	56.4382	-1.05957	2.08431	0.00215271	0.0116963	Xpnpep2	X	48108725	48136981	+	4878	protein_coding	X-prolyl aminopeptidase (aminopeptidase P) 2, membrane-bound [Source:MGI Symbol;Acc:MGI:2180001]	-	25	13	28	39	54	54	68	0.155791	0.0693405	0.124409	0.178804	0.221287	0.242633	0.36815
ENSMUSG00000095834	91.4303	84.5069	122.285	84.1181	163.565	203.007	234.521	95.5851	200.364	-1.05895	2.08341	1.89737e-08	2.84099e-07	Tdgf1-ps1	16	3730510	3731022	+	513	processed_pseudogene	teratocarcinoma-derived growth factor, pseudogene 1 [Source:MGI Symbol;Acc:MGI:107367]	-	72	78	135	90	196	222	213	4.26638	3.95606	5.70365	3.92355	7.63735	9.48492	10.9653
ENSMUSG00000062184	786.047	664.137	872.3	854.266	1659.85	1556.39	1750.65	794.187	1655.63	-1.05706	2.08069	7.53427e-36	5.71113e-34	Hs6st2	X	51387212	51681856	-	7807	protein_coding	heparan sulfate 6-O-sulfotransferase 2 [Source:MGI Symbol;Acc:MGI:1354959]	-	619	613	963	914	1989	1702	1590	2.41019	2.04297	2.67349	2.61828	5.09278	4.7783	5.37861
ENSMUSG00000060459	681.918	589.381	807.987	705.657	1435.36	1236.33	1680.19	696.236	1450.63	-1.05601	2.07917	8.49069e-24	3.75984e-22	Kng2	16	22985854	23029482	-	2734	protein_coding	kininogen 2 [Source:MGI Symbol;Acc:MGI:3027157]	-	537	544	892	755	1720	1352	1526	5.97063	5.17709	7.07136	6.17593	12.5758	10.8387	14.7405
ENSMUSG00000061535	518.105	436.619	716.5	604.716	1216.72	989.433	1346.57	568.985	1184.24	-1.05596	2.0791	3.3968e-07	4.27409e-06	C1qtnf7	5	43515538	43618803	+	4162	protein_coding	C1q and tumor necrosis factor related protein 7 [Source:MGI Symbol;Acc:MGI:1925911]	-	408	403	791	647	1458	1082	1223	2.9799	2.51935	4.11918	3.47661	7.0026	5.69801	7.76036
ENSMUSG00000097030	31.7466	44.4203	42.5733	57.948	25.8699	19.2034	18.7177	44.1721	21.2637	1.05485	2.07751	0.00219896	0.0119268	Gm26693	17	32810144	32821697	+	1021	antisense	predicted gene, 26693 [Source:MGI Symbol;Acc:MGI:5477187]	-	25	41	47	62	31	21	17	0.744318	1.04482	0.997719	1.35806	0.606932	0.450808	0.439724
ENSMUSG00000040118	820.333	643.552	819.763	834.638	1633.14	1516.15	1711.01	779.572	1620.1	-1.05403	2.07632	1.29127e-35	9.58832e-34	Cacna2d1	5	15934691	16374511	+	12416	protein_coding	calcium channel, voltage-dependent, alpha2/delta subunit 1 [Source:MGI Symbol;Acc:MGI:88295]	-	646	594	905	893	1957	1658	1554	1.58159	1.24477	1.5798	1.60851	3.15074	2.92685	3.30542
ENSMUSG00000057098	120.637	86.6737	105.98	127.112	215.304	206.665	265.35	110.101	229.107	-1.05381	2.07601	4.63603e-10	8.21503e-09	Ebf1	11	44617317	45008091	+	9756	protein_coding	early B cell factor 1 [Source:MGI Symbol;Acc:MGI:95275]	COE	95	80	117	136	258	226	241	0.296003	0.213355	0.259926	0.31176	0.52863	0.507732	0.652383
ENSMUSG00000044968	833.032	902.49	957.447	951.469	443.961	417.903	461.335	911.109	441.066	1.05039	2.07109	1.3032e-36	1.04213e-34	Napepld	5	21662901	21701396	-	3956	protein_coding	N-acyl phosphatidylethanolamine phospholipase D [Source:MGI Symbol;Acc:MGI:2140885]	-	656	833	1057	1018	532	457	419	5.04071	5.47866	5.79102	5.755	2.68819	2.53197	2.79715
ENSMUSG00000021390	3488.32	3074.75	3726.52	3907.75	7044.12	6862.02	8116.86	3549.34	7341	-1.04743	2.06685	3.09275e-48	3.66944e-46	Ogn	13	49608046	49624501	+	2566	protein_coding	osteoglycin [Source:MGI Symbol;Acc:MGI:109278]	-	2747	2838	4114	4181	8441	7504	7372	32.5421	28.7767	34.7491	36.4399	65.7569	64.0965	75.8728
ENSMUSG00000002489	646.361	551.462	591.497	578.545	1120.75	1195.18	1349.87	591.966	1221.94	-1.04555	2.06415	3.46707e-36	2.71289e-34	Tiam1	16	89787111	90143769	-	10048	protein_coding	T cell lymphoma invasion and metastasis 1 [Source:MGI Symbol;Acc:MGI:103306]	-	509	509	653	619	1343	1307	1226	1.53986	1.31802	1.40854	1.37773	2.67178	2.85098	3.22232
ENSMUSG00000041014	8.88906	10.8342	21.7396	29.9087	40.0566	32.9201	39.6374	17.8429	37.5381	-1.04484	2.06314	0.0123958	0.0498001	Nrg3	14	38368952	39473088	-	6817	protein_coding	neuregulin 3 [Source:MGI Symbol;Acc:MGI:1097165]	-	7	10	24	32	48	36	36	0.031214	0.0381673	0.0763052	0.104981	0.140751	0.115746	0.139465
ENSMUSG00000105402	66.033	57.4213	51.6315	60.7519	34.215	26.519	24.2229	58.9594	28.319	1.04415	2.06216	0.000277097	0.00195202	Gm3716	5	64593857	64610700	-	3136	lincRNA	predicted gene 3716 [Source:MGI Symbol;Acc:MGI:3781892]	-	52	53	57	65	41	29	22	0.504047	0.439729	0.393945	0.463544	0.261344	0.202684	0.18527
ENSMUSG00000059246	46.985	41.17	43.4791	48.6016	20.0283	25.6045	19.8187	45.0589	21.8172	1.04402	2.06196	0.00116968	0.00693707	Foxb1	9	69757710	69760940	-	2984	protein_coding	forkhead box B1 [Source:MGI Symbol;Acc:MGI:1927549]	Fork	37	38	48	52	24	28	18	0.376918	0.331337	0.348641	0.389725	0.160774	0.205663	0.159306
ENSMUSG00000075359	27.937	23.8353	25.3628	17.7583	40.0566	64.9258	40.7384	23.7233	48.5736	-1.04342	2.06111	0.00208648	0.0114046	Gm20775	Y	10641257	10643107	-	1851	unprocessed_pseudogene	predicted gene, 20775 [Source:MGI Symbol;Acc:MGI:5434131]	-	22	22	28	19	48	71	37	0.361294	0.309244	0.32786	0.229563	0.518369	0.840717	0.527901
ENSMUSG00000111765	20.3178	16.2513	19.0221	16.8236	24.2009	43.8935	44.0416	18.1037	37.3786	-1.04155	2.05844	0.00619429	0.0282903	Gm10635	9	79444037	79519302	-	3721	lincRNA	predicted gene 10635 [Source:MGI Symbol;Acc:MGI:3641740]	-	16	15	21	18	29	48	40	0.130709	0.104886	0.12232	0.108185	0.155791	0.282735	0.283895
ENSMUSG00000029254	660.33	670.638	752.733	818.749	364.682	311.827	384.263	725.612	353.591	1.04155	2.05843	1.263e-23	5.53665e-22	Stap1	5	86071746	86106125	+	6215	protein_coding	signal transducing adaptor family member 1 [Source:MGI Symbol;Acc:MGI:1926193]	-	520	619	831	876	437	341	349	2.54335	2.5914	2.89799	3.15222	1.40554	1.20257	1.483
ENSMUSG00000043740	95.2399	110.509	86.9583	83.1834	215.304	223.125	137.63	93.9726	192.02	-1.03993	2.05612	1.08451e-07	1.45878e-06	B430306N03Rik	17	48316141	48327024	+	5256	protein_coding	RIKEN cDNA B430306N03 gene [Source:MGI Symbol;Acc:MGI:2443478]	-	75	102	96	89	258	244	125	0.433761	0.504929	0.39587	0.378694	0.981225	1.0175	0.628076
ENSMUSG00000028758	126.987	113.759	128.626	124.308	60.9194	56.6958	62.7592	123.42	60.1248	1.03949	2.0555	9.42443e-08	1.27554e-06	Kif17	4	138250435	138301967	+	4582	protein_coding	kinesin family member 17 [Source:MGI Symbol;Acc:MGI:1098229]	-	100	105	142	133	73	62	57	0.663421	0.596238	0.671691	0.649158	0.318472	0.296575	0.328532
ENSMUSG00000003545	92.7002	98.5914	100.546	100.007	182.758	177.403	245.532	97.961	201.898	-1.03589	2.05038	1.63831e-09	2.74701e-08	Fosb	7	19302696	19310051	-	6243	protein_coding	FBJ osteosarcoma oncogene B [Source:MGI Symbol;Acc:MGI:95575]	TF_bZIP	73	91	111	107	219	194	223	0.355446	0.379257	0.385359	0.383305	0.701221	0.681093	0.943341
ENSMUSG00000017400	86.3508	68.2556	54.3489	53.2748	49.2363	28.3479	16.5156	65.5575	31.3666	1.03555	2.0499	0.00194296	0.0107439	Stac2	11	98036623	98053462	-	3139	protein_coding	SH3 and cysteine rich domain 2 [Source:MGI Symbol;Acc:MGI:2144518]	-	68	63	60	57	59	31	15	0.658509	0.522197	0.414282	0.406104	0.37572	0.216455	0.126199
ENSMUSG00000039831	3184.82	2984.83	3670.36	3875.97	6724.51	6961.69	7415.5	3429	7033.9	-1.03522	2.04943	3.89781e-47	4.43193e-45	Arhgap29	3	121952541	122016753	+	8815	protein_coding	Rho GTPase activating protein 29 [Source:MGI Symbol;Acc:MGI:2443818]	-	2508	2755	4052	4147	8058	7613	6735	8.64867	8.13176	9.96285	10.5212	18.273	18.9292	20.1777
ENSMUSG00000032648	99.0495	59.5882	96.9222	85.0527	183.593	132.595	208.096	85.1532	174.761	-1.03503	2.04916	7.79397e-07	9.29275e-06	Pygm	19	6384399	6398459	+	3218	protein_coding	muscle glycogen phosphorylase [Source:MGI Symbol;Acc:MGI:97830]	-	78	55	107	91	220	145	189	0.736805	0.444695	0.720666	0.632425	1.3666	0.987597	1.55108
ENSMUSG00000061751	1088.27	1070.42	998.208	980.443	2001.16	1961.49	2391.46	1034.34	2118.04	-1.03421	2.04799	2.06256e-43	2.09432e-41	Kalrn	16	33969073	34573532	-	24050	protein_coding	kalirin, RhoGEF kinase [Source:MGI Symbol;Acc:MGI:2685385]	-	857	988	1102	1049	2398	2145	2172	1.0832	1.06888	0.993122	0.975471	1.99314	1.95484	2.38508
ENSMUSG00000086938	25.3973	20.585	17.2105	31.7779	65.9265	32.0057	47.3447	23.7427	48.4256	-1.03314	2.04647	0.00411116	0.020128	4930481A15Rik	19	5406740	5422847	+	2240	antisense	RIKEN cDNA 4930481A15 gene [Source:MGI Symbol;Acc:MGI:1922181]	-	20	19	19	34	79	35	43	0.27141	0.220694	0.183841	0.339457	0.70499	0.342466	0.506965
ENSMUSG00000026614	49.5247	40.0866	57.9722	69.1638	114.328	82.3003	138.731	54.1868	111.787	-1.03279	2.04597	3.35898e-05	0.000292034	Slc30a10	1	185454848	185468762	+	5836	protein_coding	solute carrier family 30, member 10 [Source:MGI Symbol;Acc:MGI:2685058]	-	39	37	64	74	137	90	126	0.203139	0.164957	0.237685	0.283576	0.469256	0.338007	0.570181
ENSMUSG00000068699	2640.05	2210.18	2721.98	2335.68	4941.15	5148.34	5100.01	2476.97	5063.17	-1.03148	2.04412	1.84099e-59	3.34922e-57	Flnc	6	29433256	29461883	+	9402	protein_coding	filamin C, gamma [Source:MGI Symbol;Acc:MGI:95557]	-	2079	2040	3005	2499	5921	5630	4632	6.72169	5.64541	6.92724	5.94429	12.5886	13.1246	13.0108
ENSMUSG00000034324	165.082	195.016	294.39	282.263	137.695	117.049	89.1842	234.188	114.643	1.03012	2.04219	5.50109e-07	6.7242e-06	Tmem132c	5	127241808	127565793	+	5850	protein_coding	transmembrane protein 132C [Source:MGI Symbol;Acc:MGI:2443061]	-	130	180	325	302	165	128	81	0.67551	0.800575	1.2041	1.15453	0.563809	0.47957	0.365668
ENSMUSG00000087336	38.096	35.7529	30.7977	20.5622	17.5248	13.7167	14.3135	31.3022	15.185	1.02927	2.041	0.0102721	0.0427875	Gm15860	5	123332726	123344437	-	976	antisense	predicted gene 15860 [Source:MGI Symbol;Acc:MGI:3801778]	-	30	33	34	22	21	15	13	0.934363	0.87973	0.755032	0.504112	0.430104	0.336852	0.351764
ENSMUSG00000036356	366.991	346.695	401.276	316.845	730.199	662.06	801.556	357.952	731.272	-1.02914	2.04081	1.03307e-23	4.55616e-22	Csgalnact1	8	68356781	68735146	-	5093	protein_coding	chondroitin sulfate N-acetylgalactosaminyltransferase 1 [Source:MGI Symbol;Acc:MGI:2442354]	-	289	320	443	339	875	724	728	1.72492	1.63479	1.88524	1.48861	3.4343	3.11575	3.77498
ENSMUSG00000084329	31.7466	27.0855	25.3628	21.4968	43.3947	46.6368	71.5675	26.423	53.8664	-1.02843	2.03981	0.00135558	0.00788535	Gm6733	11	72833461	72835380	+	1920	processed_pseudogene	predicted gene 6733 [Source:MGI Symbol;Acc:MGI:3645402]	-	25	25	28	23	52	51	65	0.395806	0.338785	0.316077	0.267905	0.541385	0.582193	0.894066
ENSMUSG00000051331	1217.8	1131.09	1404.92	1182.33	2531.08	2180.96	2843.98	1234.03	2518.67	-1.02755	2.03856	5.19987e-33	3.39875e-31	Cacna1c	6	118587240	119196418	-	21191	protein_coding	calcium channel, voltage-dependent, L type, alpha 1C subunit [Source:MGI Symbol;Acc:MGI:103013]	-	959	1044	1551	1265	3033	2385	2583	1.37566	1.28184	1.58634	1.33504	2.86105	2.46681	3.21907
ENSMUSG00000060183	10119.6	10159.2	9459.43	10417.6	4984.55	4785.31	5009.73	10038.9	4926.53	1.02695	2.03771	1.9276e-128	2.33785e-125	Cxcl11	5	92359544	92365485	-	3794	polymorphic_pseudogene	chemokine (C-X-C motif) ligand 11 [Source:MGI Symbol;Acc:MGI:1860203]	-	7969	9377	10443	11146	5973	5233	4550	63.8485	64.3061	59.6574	65.7015	31.4702	30.2309	31.6717
ENSMUSG00000096979	125.717	104.008	121.379	88.7913	41.7256	70.4125	49.5468	109.974	53.895	1.02694	2.03769	1.22698e-05	0.000116563	Gm26880	4	146509094	146511764	-	1318	lincRNA	predicted gene, 26880 [Source:MGI Symbol;Acc:MGI:5477374]	-	99	96	134	95	50	77	45	2.2833	1.89514	2.20356	1.61199	0.758331	1.28048	0.901684
ENSMUSG00000059325	500.327	503.791	510.88	548.637	229.491	272.506	259.845	515.909	253.947	1.0262	2.03666	3.23696e-23	1.39381e-21	Hopx	5	77086988	77115121	-	1516	protein_coding	HOP homeobox [Source:MGI Symbol;Acc:MGI:1916782]	Homeobox	394	465	564	587	275	298	236	7.90026	7.98066	8.06336	8.6595	3.62608	4.30839	4.11121
ENSMUSG00000034486	177.781	178.765	205.62	203.753	96.8035	84.1292	102.397	191.48	94.4431	1.02591	2.03625	2.72867e-10	4.99745e-09	Gbx2	1	89927956	89931179	-	2177	protein_coding	gastrulation brain homeobox 2 [Source:MGI Symbol;Acc:MGI:95668]	Homeobox	140	165	227	218	116	92	93	1.95485	1.97202	2.25998	2.2395	1.06513	0.926248	1.12819
ENSMUSG00000015452	86.3508	72.5892	115.944	72.9023	43.3947	42.0646	42.9405	86.9467	42.7999	1.02569	2.03594	5.13543e-05	0.000432696	Ager	17	34597862	34600936	+	2141	protein_coding	advanced glycosylation end product-specific receptor [Source:MGI Symbol;Acc:MGI:893592]	-	68	67	128	78	52	46	39	0.965465	0.814223	1.29578	0.814764	0.485502	0.470911	0.481067
ENSMUSG00000046999	55.8741	46.5871	43.4791	53.2748	24.2009	23.7756	25.3239	49.8038	24.4335	1.02542	2.03555	0.000787936	0.00490489	1110032F04Rik	3	68869586	68872163	+	2578	protein_coding	RIKEN cDNA 1110032F04 gene [Source:MGI Symbol;Acc:MGI:1915975]	-	44	43	48	57	29	26	23	0.518817	0.433981	0.403547	0.494477	0.224864	0.221049	0.235615
ENSMUSG00000084803	21.5877	23.8353	23.5512	19.6276	44.2292	38.4068	52.8499	22.1504	45.162	-1.02357	2.03294	0.00188064	0.0104682	5830444B04Rik	4	155398763	155421704	-	5410	processed_transcript	RIKEN cDNA 5830444B04 gene [Source:MGI Symbol;Acc:MGI:3603170]	-	17	22	26	21	53	42	48	0.0955203	0.105806	0.104163	0.0868112	0.195832	0.170157	0.234316
ENSMUSG00000030307	63.4933	83.4235	80.6176	54.2094	52.5743	21.9468	28.627	70.4359	34.3827	1.02324	2.03248	0.00104332	0.00629015	Slc6a11	6	114131241	114249952	+	5050	protein_coding	solute carrier family 6 (neurotransmitter transporter, GABA), member 11 [Source:MGI Symbol;Acc:MGI:95630]	-	50	77	89	58	63	24	26	0.30097	0.39672	0.381975	0.256856	0.249375	0.104164	0.135969
ENSMUSG00000109455	30.4768	20.585	22.6454	24.3008	48.4018	48.4657	51.7488	24.502	49.5388	-1.02311	2.03229	0.00106642	0.00640647	Gm44710	7	28378980	28392514	+	471	antisense	predicted gene 44710 [Source:MGI Symbol;Acc:MGI:5753286]	-	24	19	25	26	58	53	47	1.54894	1.04959	1.15042	1.23454	2.46156	2.46634	2.63533
ENSMUSG00000116287	27.937	19.5016	17.2105	14.9543	40.0566	43.8935	35.2332	19.9009	39.7278	-1.01973	2.02753	0.00447123	0.0215955	Gm3924	15	79045599	79051176	-	612	lincRNA	predicted gene 3924 [Source:MGI Symbol;Acc:MGI:3782098]	-	22	18	19	16	48	48	32	1.09274	0.765255	0.672881	0.584686	1.56781	1.71905	1.38088
ENSMUSG00000113775	16.5082	36.8363	17.2105	40.1897	53.4088	44.808	71.5675	27.6862	56.5948	-1.01915	2.02673	0.00425498	0.0207113	Gm48027	13	14171053	14174488	+	3436	sense_intronic	predicted gene, 48027 [Source:MGI Symbol;Acc:MGI:6097341]	-	13	34	19	43	64	49	65	0.11501	0.257461	0.11985	0.279878	0.372333	0.312565	0.499594
ENSMUSG00000066026	4088.97	3720.47	4217.48	3994.67	8121.48	7738.06	8497.82	4005.4	8119.12	-1.01889	2.02636	1.48532e-93	7.20578e-91	Dhrs3	4	144892827	144928209	+	2927	protein_coding	dehydrogenase/reductase (SDR family) member 3 [Source:MGI Symbol;Acc:MGI:1315215]	-	3220	3434	4656	4274	9732	8462	7718	33.4408	30.5255	34.4768	32.6562	66.4635	63.3648	69.6369
ENSMUSG00000112300	68.5727	97.5079	76.0885	88.7913	36.7186	39.3213	47.3447	82.7401	41.1282	1.0187	2.0261	3.87681e-05	0.000332945	Gm47976	10	78264531	78266075	-	1545	TEC	predicted gene, 47976 [Source:MGI Symbol;Acc:MGI:6097260]	-	54	90	84	95	44	43	43	1.06245	1.51565	1.17838	1.37515	0.569283	0.610011	0.735017
ENSMUSG00000078942	91.4303	97.5079	75.1827	85.9874	189.434	146.312	194.884	87.5271	176.877	-1.0184	2.02567	1.86285e-08	2.79312e-07	Naip6	13	100281121	100317674	-	6827	protein_coding	NLR family, apoptosis inhibitory protein 6 [Source:MGI Symbol;Acc:MGI:1298222]	-	72	90	83	92	227	160	177	0.320588	0.343003	0.263502	0.301378	0.664661	0.513674	0.684701
ENSMUSG00000001240	90.1604	127.844	128.626	138.328	237.002	257.874	246.633	121.239	247.17	-1.01752	2.02443	8.23019e-11	1.58302e-09	Ramp2	11	101246028	101259546	+	3301	protein_coding	receptor (calcitonin) activity modifying protein 2 [Source:MGI Symbol;Acc:MGI:1859650]	-	71	118	142	148	284	282	224	0.653818	0.930083	0.93235	1.0027	1.7198	1.87241	1.79209
ENSMUSG00000072812	853.349	700.974	889.511	745.847	1627.3	1520.73	1695.6	797.42	1614.54	-1.01731	2.02414	1.00902e-35	7.51803e-34	Ahnak2	12	112772194	112802657	-	14163	protein_coding	AHNAK nucleoprotein 2 [Source:MGI Symbol;Acc:MGI:2144831]	-	672	647	982	798	1950	1663	1540	1.44231	1.1886	1.50277	1.26009	2.75222	2.57356	2.87159
ENSMUSG00000005357	68.5727	46.5871	105.075	77.5756	128.515	160.943	166.257	74.4525	151.905	-1.01696	2.02365	1.03039e-05	9.91822e-05	Slc1a6	10	78780496	78814765	+	2152	protein_coding	solute carrier family 1 (high affinity aspartate/glutamate transporter), member 6 [Source:MGI Symbol;Acc:MGI:1096331]	-	54	43	116	83	154	176	151	0.762774	0.51989	1.16829	0.862561	1.43048	1.79254	1.85307
ENSMUSG00000000204	1269.87	937.16	944.765	743.043	1908.53	2002.64	1991.78	973.708	1967.65	-1.01606	2.02238	1.05069e-07	1.4159e-06	Slfn4	11	83175186	83190216	+	3964	protein_coding	schlafen 4 [Source:MGI Symbol;Acc:MGI:1329010]	-	1000	865	1043	795	2287	2190	1809	7.6685	5.67764	5.70278	4.48526	11.5329	12.109	12.0521
ENSMUSG00000019768	13.9685	27.0855	39.8559	14.9543	35.0495	60.3536	51.7488	23.9661	49.0506	-1.01562	2.02177	0.00864912	0.037191	Esr1	10	4611593	5005614	+	13661	protein_coding	estrogen receptor 1 (alpha) [Source:MGI Symbol;Acc:MGI:1352467]	ESR-like	11	25	44	16	42	66	47	0.0244768	0.0476149	0.0698082	0.0261934	0.0614569	0.105891	0.09086
ENSMUSG00000045532	1098.43	1120.26	1226.47	1051.48	544.937	576.102	549.418	1124.16	556.819	1.01425	2.01985	1.05261e-39	9.34129e-38	C1ql1	11	102939264	102946688	-	1473	protein_coding	complement component 1, q subcomponent-like 1 [Source:MGI Symbol;Acc:MGI:1344400]	-	865	1034	1354	1125	653	630	499	17.8508	18.2643	19.9229	17.0806	8.86165	9.37423	8.94654
ENSMUSG00000002020	8965.25	7225.34	6615.17	6486.44	14982	14334.9	15032.5	7323.05	14783.1	-1.01368	2.01906	3.94993e-14	9.78784e-13	Ltbp2	12	84783212	84876532	-	8184	protein_coding	latent transforming growth factor beta binding protein 2 [Source:MGI Symbol;Acc:MGI:99502]	-	7060	6669	7303	6940	17953	15676	13653	26.223	21.2022	19.3407	18.9648	43.8506	41.9824	44.0575
ENSMUSG00000080115	11.4288	18.4182	18.1163	17.7583	22.5319	36.5779	41.8395	16.4304	33.6497	-1.01367	2.01904	0.0113609	0.0464716	Eef1akmt3	10	127031004	127041513	-	2719	protein_coding	EEF1A lysine methyltransferase 3 [Source:MGI Symbol;Acc:MGI:3645330]	-	9	17	20	19	27	40	38	0.100618	0.162677	0.159425	0.156278	0.198499	0.32244	0.36909
ENSMUSG00000002771	163.813	146.262	161.235	154.216	286.238	305.426	356.737	156.382	316.133	-1.01246	2.01735	3.77342e-14	9.36108e-13	Grin2d	7	45831883	45878378	-	6658	protein_coding	glutamate receptor, ionotropic, NMDA2D (epsilon 4) [Source:MGI Symbol;Acc:MGI:95823]	-	129	135	178	165	343	334	324	0.588966	0.527564	0.579445	0.554235	1.0298	1.09951	1.28516
ENSMUSG00000030423	688.267	604.549	642.223	673.879	302.094	305.426	365.545	652.23	324.355	1.01223	2.01703	5.27993e-25	2.45247e-23	Pop4	7	38261996	38271423	-	2848	protein_coding	processing of precursor 4, ribonuclease P/MRP family, (S. cerevisiae) [Source:MGI Symbol;Acc:MGI:1913411]	-	542	558	709	721	362	334	332	5.785	5.09776	5.39563	5.66173	2.54081	2.57042	3.07862
ENSMUSG00000044966	22.8576	22.7519	27.1745	20.5622	52.5743	46.6368	41.8395	23.3365	47.0169	-1.01222	2.01701	0.00158842	0.00905166	Fbxo48	11	16951375	16954772	+	2247	protein_coding	F-box protein 48 [Source:MGI Symbol;Acc:MGI:2442569]	-	18	21	30	22	63	51	38	0.243508	0.243165	0.289371	0.218964	0.560456	0.497468	0.44662
ENSMUSG00000034164	25.3973	18.4182	23.5512	34.5819	42.5602	58.5247	53.9509	25.4871	51.6786	-1.01124	2.01564	0.00180605	0.0101253	Emid1	11	5106265	5152257	-	2890	protein_coding	EMI domain containing 1 [Source:MGI Symbol;Acc:MGI:2155091]	-	20	17	26	37	51	64	49	0.210366	0.153051	0.19499	0.286324	0.352758	0.485378	0.447771
ENSMUSG00000045377	121.907	67.1721	120.473	100.942	170.241	208.494	242.229	102.624	206.988	-1.00899	2.01251	4.0211e-07	5.02776e-06	Tmem88	11	69396519	69398234	-	1582	protein_coding	transmembrane protein 88 [Source:MGI Symbol;Acc:MGI:1914270]	-	96	62	133	108	204	228	220	1.84463	1.0197	1.82214	1.52676	2.57767	3.15883	3.6726
ENSMUSG00000097819	20.3178	28.169	31.7035	42.059	55.0779	73.1558	58.3551	30.5623	62.1963	-1.00896	2.01246	0.000856903	0.00528	Gm26813	1	59488480	59492605	-	3587	lincRNA	predicted gene, 26813 [Source:MGI Symbol;Acc:MGI:5477307]	-	16	26	35	45	66	80	53	0.135592	0.188594	0.211482	0.280566	0.367804	0.488829	0.390213
ENSMUSG00000052981	273.021	250.27	259.063	275.72	138.529	123.45	132.125	264.519	131.368	1.00865	2.01202	9.16997e-14	2.22433e-12	Ube2ql1	13	69702832	69739889	-	2674	protein_coding	ubiquitin-conjugating enzyme E2Q family-like 1 [Source:MGI Symbol;Acc:MGI:1924230]	-	215	231	286	295	166	135	120	2.44411	2.24769	2.31815	2.46726	1.24094	1.10655	1.18516
ENSMUSG00000079012	33.0165	28.169	24.457	30.8433	11.6832	16.4601	15.4145	29.1214	14.5193	1.00579	2.00804	0.0117304	0.0476795	Serpina3m	12	104338486	104394257	+	1719	protein_coding	serine (or cysteine) peptidase inhibitor, clade A, member 3M [Source:MGI Symbol;Acc:MGI:98378]	-	26	26	27	33	14	18	14	0.459771	0.393534	0.340427	0.429331	0.162801	0.229506	0.215085
ENSMUSG00000027955	384.769	383.531	300.731	357.035	697.653	769.965	671.634	356.516	713.084	-1.00537	2.00746	6.20341e-23	2.62455e-21	Fam198b	3	79884533	79946280	+	9598	protein_coding	family with sequence similarity 198, member B [Source:MGI Symbol;Acc:MGI:1915909]	-	303	354	332	382	836	842	610	0.959635	0.959639	0.749711	0.890095	1.74112	1.92278	1.67844
ENSMUSG00000109498	35.5562	37.9198	19.0221	42.9937	56.7469	61.268	85.881	33.8729	67.9653	-1.00434	2.00603	0.00115803	0.00688106	Gm45222	7	90145948	90150254	+	4307	TEC	predicted gene 45222 [Source:MGI Symbol;Acc:MGI:5753798]	-	28	35	21	46	68	67	78	0.197618	0.211436	0.105677	0.238856	0.315601	0.340956	0.478274
ENSMUSG00000064325	85.081	86.6737	93.299	108.419	169.406	200.264	194.884	93.3681	188.185	-1.00373	2.00518	2.77554e-09	4.56615e-08	Hhip	8	79965851	80058006	-	9076	protein_coding	Hedgehog-interacting protein [Source:MGI Symbol;Acc:MGI:1341847]	-	67	80	103	116	203	219	177	0.224401	0.229341	0.245968	0.285836	0.447101	0.528868	0.515034
ENSMUSG00000036594	15.2384	16.2513	45.2908	37.3858	81.7823	40.2357	51.7488	28.5416	57.9223	-1.0035	2.00485	0.0100032	0.0418814	H2-Aa	17	34282744	34287827	-	1874	protein_coding	histocompatibility 2, class II antigen A, alpha [Source:MGI Symbol;Acc:MGI:95895]	-	12	15	50	40	98	44	47	0.194651	0.208261	0.578278	0.477358	1.04535	0.514613	0.662347
ENSMUSG00000058571	1885.75	1670.64	2039.9	1902.94	3609.27	3824.22	3852.54	1874.8	3762.01	-1.00342	2.00475	3.24561e-60	6.05597e-58	Gpc6	14	116925315	117976544	+	6425	protein_coding	glypican 6 [Source:MGI Symbol;Acc:MGI:1346322]	-	1485	1542	2252	2036	4325	4182	3499	7.02583	6.24448	7.59682	7.08693	13.456	14.2662	14.3823
ENSMUSG00000029372	38.096	21.6684	31.7035	25.2354	62.5885	57.6102	53.9509	29.1758	58.0499	-1.00322	2.00448	0.000765725	0.00478162	Ppbp	5	90768518	90770063	+	1083	protein_coding	pro-platelet basic protein [Source:MGI Symbol;Acc:MGI:1888712]	-	30	20	35	27	75	63	49	0.842048	0.480493	0.700448	0.557557	1.38432	1.275	1.19488
ENSMUSG00000036334	1432.41	1209.1	1214.7	1331.87	2438.45	2511.07	2836.28	1297.02	2595.27	-1.0013	2.0018	4.73089e-45	5.03805e-43	Igsf10	3	59316735	59344394	-	10150	protein_coding	immunoglobulin superfamily, member 10 [Source:MGI Symbol;Acc:MGI:1923481]	-	1128	1116	1341	1425	2922	2746	2576	3.37821	2.86077	2.86351	3.1398	5.75464	5.9297	6.70251
ENSMUSG00000109429	54.6042	50.9208	38.0442	37.3858	87.6239	92.3592	89.1842	45.2388	89.7224	-1.00122	2.00169	2.96101e-05	0.000261284	Gm45223	7	90132492	90137629	+	5138	TEC	predicted gene 45223 [Source:MGI Symbol;Acc:MGI:5753799]	-	43	47	42	40	105	101	81	0.254401	0.238007	0.177171	0.174108	0.408507	0.430849	0.41634
ENSMUSG00000081941	31.7466	27.0855	21.7396	35.5165	61.754	50.2946	61.6582	29.0221	57.9023	-0.999794	1.99971	0.000801763	0.0049796	Gm11218	4	64856926	64858139	-	1214	processed_pseudogene	predicted gene 11218 [Source:MGI Symbol;Acc:MGI:3651636]	-	25	25	24	38	74	55	56	0.625987	0.535805	0.428478	0.700033	1.21848	0.992983	1.21822
ENSMUSG00000028545	54.6042	85.5903	86.0525	51.4055	138.529	129.852	149.741	69.4131	139.374	-0.999434	1.99922	4.15443e-06	4.29429e-05	Bend5	4	111415006	111460298	+	2105	protein_coding	BEN domain containing 5 [Source:MGI Symbol;Acc:MGI:1914871]	-	43	79	95	55	166	142	136	0.620955	0.976473	0.978155	0.584338	1.57638	1.47854	1.70626
ENSMUSG00000027408	1332.09	1112.67	1231	1049.61	2324.12	2129.75	2624.88	1181.34	2359.58	-0.998936	1.99852	1.76478e-33	1.1891e-31	Cpxm1	2	130390775	130397574	-	2432	protein_coding	carboxypeptidase X 1 (M14 family) [Source:MGI Symbol;Acc:MGI:1934569]	-	1049	1027	1359	1123	2785	2329	2384	13.1116	10.9873	12.1113	10.3269	22.8911	20.9896	25.8881
ENSMUSG00000048916	107.939	66.0887	107.792	116.831	46.7327	71.3269	30.8291	99.6625	49.6296	0.998415	1.9978	0.000333326	0.00230134	Gm5540	3	65393337	65395184	+	1848	processed_pseudogene	predicted pseudogene 5540 [Source:MGI Symbol;Acc:MGI:3644824]	-	85	61	119	125	56	78	28	1.39817	0.858842	1.39567	1.51273	0.605745	0.925104	0.400141
ENSMUSG00000024299	1205.1	1013	1046.22	885.109	1981.13	1977.95	2249.42	1037.36	2069.5	-0.998345	1.99771	4.68068e-32	2.9279e-30	Adamts10	17	33524204	33553782	+	5453	protein_coding	a disintegrin-like and metallopeptidase (reprolysin type) with thrombospondin type 1 motif, 10 [Source:MGI Symbol;Acc:MGI:2449112]	-	949	935	1155	947	2374	2163	2043	5.29023	4.4613	4.59074	3.8839	8.70261	8.69399	9.89442
ENSMUSG00000054871	162.543	150.596	232.795	158.89	338.812	392.298	328.11	176.206	353.073	-0.997898	1.99709	5.8434e-11	1.13899e-09	Tmem158	9	123259053	123260764	-	1712	protein_coding	transmembrane protein 158 [Source:MGI Symbol;Acc:MGI:1919559]	-	128	139	257	170	406	429	298	2.27274	2.1125	3.25361	2.22075	4.74052	5.49226	4.59695
ENSMUSG00000032537	60.9535	76.9229	105.075	95.3338	176.917	171.002	162.954	84.5712	170.291	-0.997077	1.99595	1.82778e-07	2.3865e-06	Ephb1	9	101922128	102354693	-	7002	protein_coding	Eph receptor B1 [Source:MGI Symbol;Acc:MGI:1096337]	-	48	71	116	102	212	187	148	0.208383	0.263828	0.359064	0.325786	0.605226	0.585352	0.558209
ENSMUSG00000027848	417.786	397.616	360.514	363.577	726.861	747.104	825.779	384.873	766.581	-0.996429	1.99506	1.24974e-27	6.60609e-26	Olfml3	3	103722222	103738001	-	6161	protein_coding	olfactomedin-like 3 [Source:MGI Symbol;Acc:MGI:1914877]	-	329	367	398	389	871	817	750	1.62326	1.54989	1.40013	1.41206	2.82599	2.90649	3.2149
ENSMUSG00000085884	12.6987	18.4182	13.5872	21.4968	37.5531	24.6901	37.4353	16.5502	33.2262	-0.996419	1.99504	0.011819	0.0479415	Gm15342	16	96036090	96038743	+	2100	processed_transcript	predicted gene 15342 [Source:MGI Symbol;Acc:MGI:3705188]	-	10	17	15	23	45	27	34	0.144752	0.210627	0.154813	0.244941	0.428349	0.281801	0.42758
ENSMUSG00000032368	3368.95	2848.31	3656.78	3537.63	6441.61	6315.18	7320.81	3352.92	6692.53	-0.996208	1.99475	2.37109e-43	2.39645e-41	Zic1	9	91358058	91365810	-	5693	protein_coding	zinc finger protein of the cerebellum 1 [Source:MGI Symbol;Acc:MGI:106683]	zf-C2H2	2653	2629	4037	3785	7719	6906	6649	14.1658	12.0153	15.3693	14.8689	27.1034	26.5879	30.8441
ENSMUSG00000028716	39.3658	35.7529	36.2326	42.9937	83.4513	64.0114	83.679	38.5863	77.0472	-0.996093	1.99459	9.46e-05	0.000751807	Pdzk1ip1	4	115088708	115093899	+	1778	protein_coding	PDZK1 interacting protein 1 [Source:MGI Symbol;Acc:MGI:1914432]	-	31	33	40	46	100	70	76	0.529998	0.482911	0.487601	0.578602	1.12427	0.862907	1.12886
ENSMUSG00000073530	90.1604	88.8406	76.0885	55.1441	132.688	168.258	160.752	77.5584	153.899	-0.995944	1.99439	8.59095e-07	1.01653e-05	Pappa2	1	158711727	158980490	-	10294	protein_coding	pappalysin 2 [Source:MGI Symbol;Acc:MGI:3051647]	-	71	82	84	59	159	184	146	0.209661	0.20726	0.176861	0.12818	0.308757	0.39177	0.374564
ENSMUSG00000026676	246.354	217.768	205.62	223.38	458.982	486.486	382.061	223.28	442.51	-0.99351	1.99102	1.73373e-16	4.98671e-15	Ccdc3	2	5137776	5230878	+	2670	protein_coding	coiled-coil domain containing 3 [Source:MGI Symbol;Acc:MGI:1921436]	-	194	201	227	239	550	532	347	2.20869	1.95871	1.84268	2.00189	4.11771	4.36715	3.43222
ENSMUSG00000031340	30.4768	20.585	26.2686	24.3008	57.5814	36.5779	57.254	25.4078	50.4711	-0.993492	1.991	0.0021908	0.0118885	Gabre	X	72255999	72274803	-	4736	protein_coding	gamma-aminobutyric acid (GABA) A receptor, subunit epsilon [Source:MGI Symbol;Acc:MGI:1330235]	-	24	19	29	26	69	40	52	0.154044	0.104382	0.132716	0.122777	0.291234	0.185117	0.289967
ENSMUSG00000089417	85.081	94.2577	52.5373	75.7063	156.888	106.076	194.884	76.8955	152.616	-0.992756	1.98998	2.65063e-05	0.000236284	Gm22009	3	69085105	69085447	-	343	scaRNA	predicted gene, 22009 [Source:MGI Symbol;Acc:MGI:5451786]	-	67	87	58	81	188	116	177	5.93779	6.59949	3.66497	5.28135	10.9564	7.41245	13.6281
ENSMUSG00000026042	20113.4	17616.4	17453.2	17462	36142.8	35014.2	37190.9	18161.3	36116	-0.992057	1.98902	1.73826e-90	7.74447e-88	Col5a2	1	45374321	45503282	-	9591	protein_coding	collagen, type V, alpha 2 [Source:MGI Symbol;Acc:MGI:88458]	-	15839	16260	19268	18683	43310	38290	33778	50.2005	44.1105	43.5421	43.5649	90.2669	87.5023	93.0095
ENSMUSG00000107505	40.6357	48.754	60.6896	35.5165	26.7044	19.2034	24.2229	46.3989	23.3769	0.991849	1.98873	0.00294351	0.0152224	Gm18009	6	128447084	128448398	-	1016	processed_pseudogene	predicted gene, 18009 [Source:MGI Symbol;Acc:MGI:5010194]	-	32	45	67	38	32	21	22	0.957415	1.1524	1.42928	0.836457	0.629594	0.453026	0.571856
ENSMUSG00000042842	1128.91	915.491	1199.3	1181.39	2052.9	2252.29	2296.77	1106.27	2200.65	-0.990412	1.98675	2.32597e-34	1.64331e-32	Serpinb6b	13	32965209	32979067	+	2262	protein_coding	serine (or cysteine) peptidase inhibitor, clade B, member 6b [Source:MGI Symbol;Acc:MGI:894688]	-	889	845	1324	1264	2460	2463	2086	11.9468	9.71962	12.6862	12.4971	21.7394	23.8655	24.3545
ENSMUSG00000051652	72.3823	47.6705	45.2908	50.4708	115.163	107.905	94.6893	53.9536	105.919	-0.989653	1.98571	1.52944e-05	0.000143056	Lrrc3	10	77897575	77902536	-	4296	protein_coding	leucine rich repeat containing 3 [Source:MGI Symbol;Acc:MGI:2447899]	-	57	44	50	54	138	118	86	0.403325	0.266486	0.252256	0.281115	0.642124	0.602027	0.528678
ENSMUSG00000096802	77.4618	56.3379	52.5373	63.5559	35.0495	32.0057	26.4249	62.4732	31.1601	0.988685	1.98438	0.000462492	0.00307919	Gm15433	1	84963669	84964559	+	891	processed_pseudogene	predicted pseudogene 15433 [Source:MGI Symbol;Acc:MGI:3705860]	-	61	52	58	68	42	35	24	2.08112	1.51849	1.41087	1.70681	0.942271	0.86097	0.711362
ENSMUSG00000049871	262.862	213.434	274.462	281.328	473.169	503.861	562.631	258.022	513.22	-0.987388	1.98259	2.14119e-17	6.5837e-16	Nlrc3	16	3945007	3976632	-	7069	protein_coding	NLR family, CARD domain containing 3 [Source:MGI Symbol;Acc:MGI:2444070]	-	207	197	303	301	567	551	511	0.890136	0.725093	0.929011	0.952275	1.60335	1.70841	1.90906
ENSMUSG00000032899	144.765	92.0908	125.003	113.092	242.009	212.152	248.835	118.738	234.332	-0.984206	1.97822	1.75365e-09	2.92691e-08	Styk1	6	131299142	131353597	-	5865	protein_coding	serine/threonine/tyrosine kinase 1 [Source:MGI Symbol;Acc:MGI:2141396]	-	114	85	138	121	290	232	226	0.590855	0.377082	0.509973	0.461393	0.988403	0.866998	1.01765
ENSMUSG00000001496	53.3343	46.5871	57.9722	37.3858	24.2009	26.519	23.1218	48.8199	24.6139	0.984194	1.97821	0.00180006	0.0100995	Nkx2-1	12	56531958	56536908	-	2842	protein_coding	NK2 homeobox 1 [Source:MGI Symbol;Acc:MGI:108067]	Homeobox	42	43	64	40	29	29	21	0.449231	0.393668	0.488081	0.314767	0.203976	0.223652	0.195143
ENSMUSG00000045954	441.913	361.863	595.121	525.271	882.915	907.132	1072.41	481.042	954.153	-0.983095	1.9767	9.21134e-15	2.36858e-13	Cavin2	1	51289126	51302960	+	3055	protein_coding	caveolae associated 2 [Source:MGI Symbol;Acc:MGI:99513]	-	348	334	657	562	1058	992	974	3.46268	2.8446	4.66112	4.11414	6.92275	7.11702	8.41986
ENSMUSG00000060878	48.2549	69.339	60.6896	54.2094	34.215	28.3479	25.3239	58.1232	29.2956	0.982897	1.97643	0.000679103	0.00430848	Olfr1420	19	11886565	11898079	+	3066	protein_coding	olfactory receptor 1420 [Source:MGI Symbol;Acc:MGI:3031254]	-	38	64	67	58	41	31	23	0.376752	0.543117	0.47363	0.423067	0.26731	0.221609	0.198113
ENSMUSG00000025491	7836.34	7236.17	9127.9	8506.21	16864.7	14401.6	17174	8176.65	16146.8	-0.981478	1.97449	6.86637e-20	2.47768e-18	Ifitm1	7	140967221	140969825	+	1094	protein_coding	interferon induced transmembrane protein 1 [Source:MGI Symbol;Acc:MGI:1915963]	-	6171	6679	10077	9101	20209	15749	15598	171.468	158.847	199.641	186.048	369.259	315.525	376.538
ENSMUSG00000044447	1862.89	1538.46	1931.2	1925.37	3486.6	3362.43	3902.08	1814.48	3583.7	-0.98066	1.97337	9.81347e-40	8.74441e-38	Dock5	14	67752135	67933442	-	12169	protein_coding	dedicator of cytokinesis 5 [Source:MGI Symbol;Acc:MGI:2652871]	-	1467	1420	2132	2060	4178	3677	3544	3.66454	3.03612	3.79724	3.78587	6.86306	6.62272	7.69124
ENSMUSG00000063873	356.832	297.941	416.675	369.185	654.258	727.901	755.313	360.158	712.49	-0.979643	1.97198	9.45029e-20	3.36009e-18	Slc24a3	2	145167754	145642166	+	4564	protein_coding	solute carrier family 24 (sodium/potassium/calcium exchanger), member 3 [Source:MGI Symbol;Acc:MGI:2137513]	-	281	275	460	395	784	796	686	1.87156	1.56773	2.18448	1.93555	3.4338	3.82266	3.9695
ENSMUSG00000028989	591.757	582.881	761.791	522.467	1275.97	1016.87	1346.57	614.724	1213.14	-0.978719	1.97071	1.65726e-17	5.13915e-16	Angptl7	4	148495183	148500460	-	2157	protein_coding	angiopoietin-like 7 [Source:MGI Symbol;Acc:MGI:3605801]	-	466	538	841	559	1529	1112	1223	6.56719	6.48959	8.45049	5.79583	14.1697	11.2993	14.9739
ENSMUSG00000037762	928.271	904.657	1057.99	1014.09	1733.28	1987.1	2063.35	976.253	1927.91	-0.978352	1.97021	2.69096e-38	2.25948e-36	Slc16a9	10	70245100	70285968	+	3869	protein_coding	solute carrier family 16 (monocarboxylic acid transporters), member 9 [Source:MGI Symbol;Acc:MGI:1914109]	-	731	835	1168	1085	2077	2173	1874	5.74332	5.6153	6.54305	6.27169	10.731	12.31	12.7917
ENSMUSG00000027217	290.799	231.852	262.686	273.851	485.687	545.925	530.701	264.797	520.771	-0.97644	1.9676	9.36089e-20	3.33918e-18	Tspan18	2	93201760	93334505	-	8175	protein_coding	tetraspanin 18 [Source:MGI Symbol;Acc:MGI:1917186]	-	229	214	290	293	582	597	482	0.851514	0.681101	0.768859	0.801556	1.42311	1.60061	1.5571
ENSMUSG00000026458	99.0495	68.2556	67.0303	78.5102	147.709	117.964	194.884	78.2114	153.519	-0.976144	1.9672	5.3323e-06	5.42448e-05	Ppfia4	1	134296783	134332928	-	6572	protein_coding	protein tyrosine phosphatase, receptor type, f polypeptide (PTPRF), interacting protein (liprin), alpha 4 [Source:MGI Symbol;Acc:MGI:1915757]	-	78	63	74	84	177	129	177	0.360779	0.249418	0.244045	0.285848	0.538369	0.430219	0.711268
ENSMUSG00000039699	95.2399	72.5892	76.9943	75.7063	150.212	177.403	142.034	80.1324	156.55	-0.974491	1.96495	1.3275e-07	1.76944e-06	Batf2	19	6140983	6172476	+	2522	protein_coding	basic leucine zipper transcription factor, ATF-like 2 [Source:MGI Symbol;Acc:MGI:1921731]	TF_bZIP	75	67	85	81	180	194	129	0.903983	0.691218	0.730483	0.71828	1.4267	1.68599	1.35083
ENSMUSG00000031825	891.445	933.909	832.444	825.292	474.838	455.395	394.172	870.773	441.468	0.974458	1.9649	1.39564e-28	7.63613e-27	Crispld2	8	119992438	120052793	+	4777	protein_coding	cysteine-rich secretory protein LCCL domain containing 2 [Source:MGI Symbol;Acc:MGI:1926142]	-	702	862	919	883	569	498	358	4.4671	4.69502	4.16962	4.13389	2.38101	2.28493	1.97918
ENSMUSG00000093460	1238.12	1290.35	1283.54	1211.3	627.554	631.884	660.623	1255.83	640.02	0.973931	1.96419	1.79418e-47	2.07242e-45	Six3os1	17	85600651	85618398	-	11884	processed_transcript	SIX homeobox 3, opposite strand 1 [Source:MGI Symbol;Acc:MGI:1925118]	-	975	1191	1417	1296	752	691	600	2.49394	2.60756	2.5843	2.43891	1.26491	1.27442	1.33336
ENSMUSG00000005763	147.304	97.5079	48.0082	75.7063	55.0779	32.9201	51.7488	92.1317	46.5823	0.973613	1.96375	0.00250218	0.0133035	Cd247	1	165788681	165877277	+	5329	protein_coding	CD247 antigen [Source:MGI Symbol;Acc:MGI:88334]	-	116	90	53	81	66	36	47	0.661693	0.439422	0.215559	0.339933	0.247572	0.148066	0.232921
ENSMUSG00000032380	306.038	307.692	317.941	238.335	171.075	127.108	147.539	292.501	148.574	0.97347	1.96356	7.79164e-11	1.50397e-09	Dapk2	9	66158223	66272242	+	3512	protein_coding	death-associated protein kinase 2 [Source:MGI Symbol;Acc:MGI:1341297]	-	241	284	351	255	205	139	134	2.08596	2.10402	2.16615	1.62383	1.16682	0.867478	1.00765
ENSMUSG00000059921	1268.6	1203.68	1442.96	1395.43	2559.45	2458.04	2817.56	1327.67	2611.68	-0.973323	1.96336	4.79574e-44	4.96189e-42	Unc5c	3	141465216	141834924	+	19135	protein_coding	unc-5 netrin receptor C [Source:MGI Symbol;Acc:MGI:1095412]	-	999	1111	1593	1493	3067	2688	2559	1.58702	1.51067	1.80436	1.74496	3.20398	3.07892	3.53183
ENSMUSG00000072115	36.8261	32.5026	19.9279	25.2354	40.8911	66.7547	59.4561	28.623	55.7006	-0.972888	1.96277	0.00253051	0.0134347	Ang	14	51091150	51102009	+	1202	protein_coding	angiogenin, ribonuclease, RNase A family, 5 [Source:MGI Symbol;Acc:MGI:88022]	-	29	30	22	27	49	73	54	0.733394	0.649385	0.396693	0.502358	0.814884	1.33112	1.18644
ENSMUSG00000106427	45.7151	62.8384	40.7617	36.4512	70.9336	80.4714	122.215	46.4416	91.2068	-0.972117	1.96172	0.000356159	0.00244403	Gm42820	3	98121588	98124650	+	3063	TEC	predicted gene 42820 [Source:MGI Symbol;Acc:MGI:5662957]	-	36	58	45	39	85	88	111	0.357273	0.492682	0.318421	0.284755	0.554723	0.6297	0.957047
ENSMUSG00000039997	1028.59	937.16	971.94	1092.6	1895.18	2052.94	1978.57	1007.57	1975.56	-0.97086	1.96001	8.57096e-50	1.09423e-47	Ifi203	1	173920407	173942672	-	6706	protein_coding	interferon activated gene 203 [Source:MGI Symbol;Acc:MGI:96428]	-	810	865	1073	1169	2271	2245	1797	3.67169	3.35612	3.46795	3.89856	6.76952	7.33754	7.07688
ENSMUSG00000073407	43.1754	48.754	35.3268	38.3205	28.3734	14.6312	19.8187	41.3942	20.9411	0.970409	1.9594	0.00560567	0.0260655	Gm6034	17	36042961	36058645	+	1633	protein_coding	predicted gene 6034 [Source:MGI Symbol;Acc:MGI:3646212]	-	34	45	39	41	34	16	18	0.632903	0.716988	0.517624	0.561502	0.416195	0.214749	0.291101
ENSMUSG00000031465	124.447	65.0053	96.0164	110.288	177.751	182.89	220.208	98.9392	193.616	-0.969287	1.95787	6.95291e-07	8.36303e-06	Angpt2	8	18690263	18741562	-	3690	protein_coding	angiopoietin 2 [Source:MGI Symbol;Acc:MGI:1202890]	-	98	60	106	118	213	200	200	0.807316	0.423068	0.62261	0.71517	1.15387	1.18796	1.4314
ENSMUSG00000066113	1263.52	1118.09	1300.75	1125.31	2315.77	2313.55	2429.99	1201.92	2353.11	-0.969065	1.95757	1.90567e-51	2.60016e-49	Adamtsl1	4	85514172	86428385	+	12767	protein_coding	ADAMTS-like 1 [Source:MGI Symbol;Acc:MGI:1924989]	-	995	1032	1436	1204	2775	2530	2207	2.36907	2.10318	2.43782	2.10907	4.34488	4.3434	4.56532
ENSMUSG00000092074	36.8261	29.2524	34.421	19.6276	77.6097	26.519	71.5675	30.0318	58.5654	-0.968825	1.95725	0.00896722	0.0383399	Dynlt1a	17	6306340	6317500	-	4267	protein_coding	dynein light chain Tctex-type 1A [Source:MGI Symbol;Acc:MGI:3807506]	-	29	27	38	21	93	29	65	0.206595	0.164637	0.193018	0.110065	0.435677	0.148961	0.402298
ENSMUSG00000020592	1142.88	1050.92	1017.23	1071.1	2127.17	2000.81	2148.13	1070.53	2092.04	-0.968409	1.95668	5.71183e-58	1.02209e-55	Sdc1	12	8771323	8793715	+	3809	protein_coding	syndecan 1 [Source:MGI Symbol;Acc:MGI:1349162]	-	900	970	1123	1146	2549	2188	1951	7.1825	6.62592	6.39006	6.72864	13.3771	12.5902	13.5271
ENSMUSG00000045215	63.4933	87.7571	86.9583	78.5102	161.061	142.654	162.954	79.1797	155.556	-0.966387	1.95394	1.4083e-07	1.8667e-06	Asxl3	18	22344883	22530227	+	15533	protein_coding	additional sex combs like 3, transcriptional regulator [Source:MGI Symbol;Acc:MGI:2685175]	-	50	81	96	84	193	156	148	0.0978495	0.13568	0.133953	0.120942	0.248374	0.220124	0.251631
ENSMUSG00000105356	43.1754	36.8363	32.6094	35.5165	83.4513	59.4391	72.6686	37.0344	71.853	-0.96592	1.95331	0.000274735	0.00193913	Gm42603	5	96798207	96800352	+	2146	TEC	predicted gene 42603 [Source:MGI Symbol;Acc:MGI:5662740]	-	34	34	36	38	100	65	66	0.481608	0.412225	0.363588	0.396011	0.931482	0.663868	0.812216
ENSMUSG00000074264	126.987	153.846	163.953	188.798	260.368	308.169	366.646	158.396	311.728	-0.965883	1.95326	7.35795e-10	1.27688e-08	Amy1	3	113555710	113606699	-	3446	protein_coding	amylase 1, salivary [Source:MGI Symbol;Acc:MGI:88019]	-	100	142	181	202	312	337	333	0.882122	1.07216	1.13841	1.31096	1.80985	2.14345	2.55203
ENSMUSG00000059742	72.3823	79.0898	38.9501	67.2945	35.0495	26.519	37.4353	64.4292	33.0013	0.961466	1.94729	0.00157421	0.00898003	Kcnh7	2	62693414	63184287	-	15226	protein_coding	potassium voltage-gated channel, subfamily H (eag-related), member 7 [Source:MGI Symbol;Acc:MGI:2159566]	-	57	73	43	72	42	29	34	0.113798	0.124745	0.0612095	0.105755	0.0551401	0.0417455	0.0589726
ENSMUSG00000002266	21.5877	14.0845	27.1745	27.1047	44.2292	42.9791	45.1426	22.4878	44.1169	-0.960566	1.94607	0.00473911	0.0226786	Zim1	7	6671269	6696450	-	8086	protein_coding	zinc finger, imprinted 1 [Source:MGI Symbol;Acc:MGI:1341879]	zf-C2H2	17	13	30	29	53	47	41	0.0639086	0.0418307	0.0804125	0.0802081	0.131023	0.127398	0.133908
ENSMUSG00000040855	359.372	281.69	321.564	334.603	571.641	637.37	683.745	324.307	630.919	-0.959685	1.94488	5.73235e-20	2.07534e-18	Reps2	X	162411954	162643649	-	8296	protein_coding	RALBP1 associated Eps domain containing protein 2 [Source:MGI Symbol;Acc:MGI:2663511]	-	283	260	355	358	685	697	621	1.03696	0.815436	0.927462	0.965091	1.65054	1.84146	1.97688
ENSMUSG00000028597	513.026	520.042	597.838	514.055	1049.82	955.598	1129.67	536.24	1045.03	-0.959186	1.94421	7.45205e-29	4.12908e-27	Gpx7	4	108400390	108406961	-	1289	protein_coding	glutathione peroxidase 7 [Source:MGI Symbol;Acc:MGI:1914555]	-	404	480	660	550	1258	1045	1026	9.52736	9.68888	11.0976	9.54253	19.5089	17.7689	21.0209
ENSMUSG00000073421	54.6042	68.2556	52.5373	69.1638	108.487	146.312	101.296	61.1402	118.698	-0.957684	1.94219	1.42461e-05	0.000133939	H2-Ab1	17	34263209	34269418	+	1637	protein_coding	histocompatibility 2, class II antigen A, beta 1 [Source:MGI Symbol;Acc:MGI:103070]	-	43	63	58	74	130	160	92	0.79848	1.00133	0.767919	1.01097	1.58745	2.14225	1.48421
ENSMUSG00000114755	58.4138	53.0877	49.8198	41.1244	70.0991	115.22	109.003	50.6114	98.1075	-0.957474	1.94191	0.00011728	0.000908891	Galr3	15	79041885	79043558	+	1245	protein_coding	galanin receptor 3 [Source:MGI Symbol;Acc:MGI:1329003]	-	46	49	55	44	84	126	99	1.12314	1.02403	0.95748	0.790382	1.3487	2.21819	2.10002
ENSMUSG00000021136	2259.09	1622.97	2275.41	1943.13	3836.26	3817.82	4137.7	2025.15	3930.59	-0.956686	1.94085	6.53167e-13	1.4838e-11	Smoc1	12	81026808	81186414	+	3496	protein_coding	SPARC related modular calcium binding 1 [Source:MGI Symbol;Acc:MGI:1929878]	-	1779	1498	2512	2079	4597	4175	3758	15.4685	11.1487	15.5734	13.2995	26.285	26.1748	28.3885
ENSMUSG00000041757	571.439	573.13	511.786	496.297	1058.16	925.421	1145.08	538.163	1042.89	-0.956144	1.94012	2.24487e-26	1.11129e-24	Plekha6	1	133164210	133303435	+	12530	protein_coding	pleckstrin homology domain containing, family A member 6 [Source:MGI Symbol;Acc:MGI:2388662]	-	450	529	565	531	1268	1012	1040	1.09171	1.09847	0.977313	0.947758	2.02289	1.77022	2.192
ENSMUSG00000020473	8643.97	7942.56	8620.64	8339.84	16641	15188.1	16925.2	8386.75	16251.4	-0.954317	1.93766	2.98323e-95	1.66992e-92	Aebp1	11	5861947	5872088	+	4058	protein_coding	AE binding protein 1 [Source:MGI Symbol;Acc:MGI:1197012]	-	6807	7331	9517	8923	19941	16609	15372	50.9903	47.0042	50.8305	49.1759	98.2288	89.7076	100.04
ENSMUSG00000103907	39.3658	22.7519	37.1384	52.3401	88.4584	33.8346	99.0935	37.8991	73.7955	-0.954277	1.93761	0.0072977	0.0324143	Gm37498	3	50400282	50404283	-	4002	TEC	predicted gene, 37498 [Source:MGI Symbol;Acc:MGI:5610726]	-	31	21	41	56	106	37	90	0.235466	0.13653	0.222046	0.312943	0.52946	0.202639	0.593913
ENSMUSG00000102882	52.0645	40.0866	41.6675	44.863	25.0354	23.7756	19.8187	44.6704	22.8766	0.953887	1.93709	0.00288189	0.0149832	Gm2065	9	83114108	83116864	+	2757	TEC	predicted gene 2065 [Source:MGI Symbol;Acc:MGI:3780232]	-	41	37	46	48	30	26	18	0.452055	0.349181	0.361624	0.389366	0.217515	0.206697	0.172422
ENSMUSG00000025496	29.2069	45.5037	55.2547	38.3205	84.2858	49.3802	113.407	42.0714	82.3577	-0.953858	1.93705	0.00182747	0.0102296	Drd4	7	141292006	141296464	+	3381	protein_coding	dopamine receptor D4 [Source:MGI Symbol;Acc:MGI:94926]	-	23	42	61	41	101	54	103	0.206789	0.323213	0.39104	0.271202	0.597146	0.350063	0.804543
ENSMUSG00000036972	901.604	706.391	971.94	830.9	1595.59	1571.02	1792.49	852.709	1653.03	-0.953483	1.93654	3.02107e-26	1.48878e-24	Zic4	9	91362413	91389348	+	10335	protein_coding	zinc finger protein of the cerebellum 4 [Source:MGI Symbol;Acc:MGI:107201]	zf-C2H2	710	652	1073	889	1912	1718	1628	2.0883	1.64143	2.25022	1.92373	3.69812	3.64343	4.16008
ENSMUSG00000033032	241.274	212.351	228.265	187.864	360.51	412.416	489.962	217.439	420.963	-0.952687	1.93547	5.46248e-13	1.2474e-11	Afap1l1	18	61730261	61786702	-	3680	protein_coding	actin filament associated protein 1-like 1 [Source:MGI Symbol;Acc:MGI:2147199]	-	190	196	252	201	432	451	445	1.56946	1.38578	1.48419	1.22152	2.34661	2.68613	3.19352
ENSMUSG00000048191	64.7631	74.7561	62.5013	48.6016	121.839	94.1881	147.539	62.6555	121.189	-0.952625	1.93539	2.54076e-05	0.000227232	Muc6	7	141633456	141655319	-	9361	protein_coding	mucin 6, gastric [Source:MGI Symbol;Acc:MGI:2663233]	-	51	69	69	52	146	103	134	0.165612	0.191784	0.159758	0.124232	0.31177	0.241164	0.378042
ENSMUSG00000062380	120.637	93.1742	124.097	97.2031	198.614	251.473	179.469	108.778	209.852	-0.951212	1.9335	6.0482e-08	8.38338e-07	Tubb3	8	123411424	123422015	+	1868	protein_coding	tubulin, beta 3 class III [Source:MGI Symbol;Acc:MGI:107813]	-	95	86	137	104	238	275	163	1.54593	1.19786	1.58957	1.24512	2.54685	3.22666	2.30445
ENSMUSG00000061353	16311.4	14995.6	16388.9	16141.3	30406.3	27991.3	34131.1	15959.3	30842.9	-0.950389	1.93239	7.00368e-65	1.49899e-62	Cxcl12	6	117168535	117181367	+	8176	protein_coding	chemokine (C-X-C motif) ligand 12 [Source:MGI Symbol;Acc:MGI:103556]	-	12845	13841	18093	17270	36436	30610	30999	47.757	44.0465	47.963	47.2395	89.0828	82.0579	100.13
ENSMUSG00000021835	446.993	365.113	438.415	410.309	782.773	732.473	891.842	415.207	802.363	-0.949063	1.93062	2.30631e-22	9.46412e-21	Bmp4	14	46383520	46390669	-	2248	protein_coding	bone morphogenetic protein 4 [Source:MGI Symbol;Acc:MGI:88180]	-	352	337	484	439	938	801	810	4.75982	3.90049	4.66644	4.36739	8.34086	7.8097	9.51582
ENSMUSG00000040441	36.8261	22.7519	14.493	30.8433	50.0708	34.749	66.0623	26.2286	50.294	-0.948128	1.92937	0.00884799	0.0379341	Slc26a10	10	127171393	127180645	-	4027	protein_coding	solute carrier family 26, member 10 [Source:MGI Symbol;Acc:MGI:2143920]	-	29	21	16	33	60	38	60	0.218907	0.135682	0.0861142	0.183268	0.297834	0.206824	0.393484
ENSMUSG00000038530	373.34	387.865	355.985	457.976	717.681	844.95	715.675	393.792	759.435	-0.946415	1.92708	5.44355e-20	1.97734e-18	Rgs4	1	169741477	169747642	-	3098	protein_coding	regulator of G-protein signaling 4 [Source:MGI Symbol;Acc:MGI:108409]	-	294	358	393	490	860	924	650	2.88476	3.00668	2.74946	3.53727	5.54908	6.53715	5.54101
ENSMUSG00000011171	107.939	89.924	185.692	161.694	248.685	240.5	304.988	136.312	264.724	-0.946166	1.92675	2.80781e-06	3.00919e-05	Vipr2	12	116077726	116146261	+	4463	protein_coding	vasoactive intestinal peptide receptor 2 [Source:MGI Symbol;Acc:MGI:107166]	-	85	83	205	173	298	263	277	0.578943	0.483879	0.99555	0.866908	1.33473	1.2916	1.63912
ENSMUSG00000045871	29.2069	40.0866	28.9861	25.2354	52.5743	50.2946	75.9717	30.8788	59.6135	-0.945991	1.92651	0.00173771	0.00979343	Slitrk6	14	110748580	110755149	-	4240	protein_coding	SLIT and NTRK-like family, member 6 [Source:MGI Symbol;Acc:MGI:2443198]	-	23	37	32	27	63	55	69	0.164894	0.22705	0.163576	0.142414	0.297015	0.284312	0.429774
ENSMUSG00000075297	139.685	102.925	106.886	135.524	50.9053	73.1558	64.9613	121.255	63.0075	0.94591	1.9264	1.00337e-05	9.66662e-05	H60b	10	22158586	22288849	+	1213	protein_coding	histocompatibility 60b [Source:MGI Symbol;Acc:MGI:3649078]	-	110	95	118	145	61	80	59	2.75661	2.03774	2.10842	2.67338	1.00525	1.44553	1.28454
ENSMUSG00000049690	1403.2	1511.37	1518.15	1582.35	816.154	777.281	749.808	1503.77	781.081	0.944833	1.92497	1.93136e-45	2.07702e-43	Nckap5	1	125913620	126830799	-	12100	protein_coding	NCK-associated protein 5 [Source:MGI Symbol;Acc:MGI:2686394]	-	1105	1395	1676	1693	978	850	681	2.77601	2.99967	3.0021	3.12914	1.61569	1.53968	1.48634
ENSMUSG00000031775	100.319	83.4235	58.878	71.033	41.7256	42.0646	37.4353	78.4135	40.4085	0.943333	1.92297	0.000299975	0.00209628	Pllp	8	94674894	94696278	-	2083	protein_coding	plasma membrane proteolipid [Source:MGI Symbol;Acc:MGI:1915051]	-	79	77	65	76	50	46	34	1.15287	0.961804	0.676333	0.815977	0.479827	0.484024	0.431069
ENSMUSG00000022419	72.3823	60.6716	79.7117	90.6606	158.557	149.969	129.923	75.8566	146.15	-0.942989	1.92251	1.16886e-06	1.35299e-05	Deptor	15	55112317	55259271	+	8874	protein_coding	DEP domain containing MTOR-interacting protein [Source:MGI Symbol;Acc:MGI:2146322]	-	57	56	88	97	190	164	118	0.195254	0.164193	0.214931	0.244459	0.427995	0.405063	0.351172
ENSMUSG00000031099	674.298	608.883	752.733	800.056	1318.53	1303.09	1476.49	708.993	1366.04	-0.942217	1.92148	1.12709e-26	5.64347e-25	Smarca1	X	47809368	47892974	-	6118	protein_coding	SWI/SNF related, matrix associated, actin dependent regulator of chromatin, subfamily a, member 1 [Source:MGI Symbol;Acc:MGI:1935127]	-	531	562	831	856	1580	1425	1341	2.63833	2.39008	2.94393	3.12909	5.1624	5.10509	5.78864
ENSMUSG00000050447	245.084	230.769	254.534	316.845	468.996	547.754	496.569	261.808	504.44	-0.941945	1.92112	4.34001e-15	1.14567e-13	Lypd6	2	50066429	50193569	+	3729	protein_coding	LY6/PLAUR domain containing 6 [Source:MGI Symbol;Acc:MGI:2443848]	-	193	213	281	339	562	599	451	1.57329	1.48618	1.63324	2.03311	3.01265	3.52073	3.19405
ENSMUSG00000042244	308.577	230.769	325.188	309.368	599.18	552.327	540.61	293.475	564.039	-0.941676	1.92076	2.84777e-16	8.08449e-15	Pglyrp3	3	92014583	92031582	+	1107	protein_coding	peptidoglycan recognition protein 3 [Source:MGI Symbol;Acc:MGI:2685266]	-	243	213	359	331	718	604	491	6.67272	5.0063	7.02883	6.68704	12.9653	11.9588	11.7136
ENSMUSG00000040540	1136.53	1035.75	1059.8	966.423	489.859	584.332	565.934	1049.63	546.708	0.941598	1.92065	5.89106e-29	3.30611e-27	Gm9770	10	130412499	130413309	+	811	processed_pseudogene	predicted gene 9770 [Source:MGI Symbol;Acc:MGI:3708545]	-	895	956	1170	1034	587	639	514	33.5464	30.6706	31.2681	28.5137	14.4684	17.2694	16.7378
ENSMUSG00000036036	304.768	273.022	304.354	342.08	564.131	561.471	640.805	306.056	588.802	-0.939949	1.91846	1.76459e-19	6.13419e-18	Zfp57	17	37001163	37010635	+	3786	protein_coding	zinc finger protein 57 [Source:MGI Symbol;Acc:MGI:99204]	zf-C2H2	240	252	336	366	676	614	582	1.92697	1.73183	1.92351	2.16199	3.56919	3.55456	4.05975
ENSMUSG00000090523	1704.16	1307.69	1635	1455.24	2947.5	2784.49	3037.77	1525.52	2923.25	-0.938766	1.91689	8.16555e-36	6.16824e-34	Gypc	18	32528322	32560034	-	2331	protein_coding	glycophorin C [Source:MGI Symbol;Acc:MGI:1098566]	-	1342	1207	1805	1557	3532	3045	2759	17.5007	13.4726	16.7831	14.9383	30.2888	28.6314	31.2584
ENSMUSG00000030208	736.522	609.966	762.697	734.631	1240.92	1428.37	1423.64	710.954	1364.31	-0.938399	1.9164	7.93288e-29	4.3733e-27	Emp1	6	135362545	135383173	+	5935	protein_coding	epithelial membrane protein 1 [Source:MGI Symbol;Acc:MGI:107941]	-	580	563	842	786	1487	1562	1293	2.97065	2.46816	3.07488	2.9618	5.00835	5.76844	5.75354
ENSMUSG00000034755	72.3823	62.8384	67.9361	73.837	120.17	134.424	144.236	69.2485	132.943	-0.937943	1.9158	9.76349e-07	1.14411e-05	Pcdh11x	X	120290259	120910619	+	13946	protein_coding	protocadherin 11 X-linked [Source:MGI Symbol;Acc:MGI:2442849]	-	57	58	75	79	144	147	131	0.124242	0.108209	0.11656	0.126687	0.206403	0.231029	0.248073
ENSMUSG00000020774	16.5082	21.6684	19.0221	28.0394	34.215	48.4657	40.7384	21.3095	41.1397	-0.937855	1.91568	0.00744585	0.0329116	Aspa	11	73304992	73329596	-	5954	protein_coding	aspartoacylase [Source:MGI Symbol;Acc:MGI:87914]	-	13	20	21	30	41	53	37	0.066371	0.087399	0.0764446	0.112685	0.137651	0.195103	0.164116
ENSMUSG00000022340	2525.76	2828.81	2635.92	2474.94	1386.96	1402.76	1308.03	2616.36	1365.92	0.936623	1.91404	6.25914e-56	1.0511e-53	Sybu	15	44671856	44788063	-	7702	protein_coding	syntabulin (syntaxin-interacting) [Source:MGI Symbol;Acc:MGI:2442392]	-	1989	2611	2910	2648	1662	1534	1188	7.8501	8.82041	8.1889	7.68897	4.31352	4.36536	4.07352
ENSMUSG00000037568	115.558	93.1742	119.568	114.027	199.449	200.264	236.723	110.582	212.145	-0.935131	1.91206	4.26616e-09	6.86327e-08	Vash2	1	190947646	190979296	-	4314	protein_coding	vasohibin 2 [Source:MGI Symbol;Acc:MGI:2444826]	-	91	86	132	122	239	219	215	0.641217	0.518685	0.663178	0.632461	1.10744	1.11266	1.31618
ENSMUSG00000027330	256.513	199.35	230.077	189.733	388.883	407.844	455.83	218.918	417.519	-0.933922	1.91046	1.0293e-13	2.48295e-12	Cdc25b	2	131186949	131198497	+	3728	protein_coding	cell division cycle 25B [Source:MGI Symbol;Acc:MGI:99701]	-	202	184	254	203	466	446	414	1.6471	1.28418	1.47671	1.21779	2.4987	2.62215	2.9328
ENSMUSG00000100975	31.7466	11.9176	33.5152	33.6472	63.423	56.6958	38.5364	27.7067	52.885	-0.933701	1.91017	0.00841571	0.0363809	Gm28875	12	104925501	104926689	-	1189	lincRNA	predicted gene 28875 [Source:MGI Symbol;Acc:MGI:5579581]	-	25	11	37	36	76	62	35	0.639149	0.240711	0.67446	0.677134	1.27772	1.1429	0.777398
ENSMUSG00000102803	26.6672	33.5861	19.9279	43.9283	56.7469	50.2946	71.5675	31.0274	59.5364	-0.933146	1.90944	0.00320722	0.016382	Gm37477	9	91380519	91381402	-	884	TEC	predicted gene, 37477 [Source:MGI Symbol;Acc:MGI:5610705]	-	21	31	22	47	68	55	65	0.722123	0.91242	0.539395	1.18905	1.53766	1.36367	1.94186
ENSMUSG00000078247	185.4	158.18	164.858	180.387	329.633	305.426	350.13	172.206	328.396	-0.931747	1.90758	1.7063e-13	4.05334e-12	Airn	17	12741311	12860136	+	3597	antisense	antisense Igf2r RNA [Source:MGI Symbol;Acc:MGI:1353471]	-	146	146	182	193	395	334	318	1.23383	1.05608	1.09665	1.19997	2.19513	2.03519	2.33477
ENSMUSG00000032419	1005.73	959.911	1086.98	1088.86	1967.78	1784.09	2180.06	1035.37	1977.31	-0.930755	1.90627	9.98543e-36	7.46548e-34	Tbx18	9	87702800	87731260	-	4718	protein_coding	T-box18 [Source:MGI Symbol;Acc:MGI:1923615]	T-box	792	886	1200	1165	2358	1951	1980	5.10283	4.88609	5.51264	5.52232	9.99056	9.06353	11.0832
ENSMUSG00000060572	234.925	204.767	170.293	194.406	392.221	325.543	428.304	201.098	382.023	-0.930614	1.90609	9.85435e-12	2.02e-10	Mfap2	4	141010418	141015984	+	1211	protein_coding	microfibrillar-associated protein 2 [Source:MGI Symbol;Acc:MGI:99559]	-	185	189	188	208	470	356	389	4.64378	4.06072	3.36473	3.84125	7.75814	6.44323	8.48326
ENSMUSG00000026582	43.1754	58.5048	62.5013	57.0134	100.976	103.333	114.508	55.2987	106.272	-0.930508	1.90595	1.76836e-05	0.00016365	Sele	1	164048234	164057677	+	2912	protein_coding	selectin, endothelial cell [Source:MGI Symbol;Acc:MGI:98278]	-	34	54	69	61	121	113	104	0.354921	0.482489	0.513563	0.468481	0.830612	0.850521	0.94319
ENSMUSG00000037003	1109.86	1052	1186.62	1008.48	2079.61	2016.36	2125.01	1089.24	2073.66	-0.92838	1.90314	1.4145e-47	1.64255e-45	Tns2	15	102100413	102116401	+	5452	protein_coding	tensin 2 [Source:MGI Symbol;Acc:MGI:2387586]	-	874	971	1310	1079	2492	2205	1930	4.87304	4.63392	5.20777	4.42608	9.13685	8.86443	9.34886
ENSMUSG00000047988	22.8576	24.9187	27.1745	14.9543	45.0637	27.4334	56.153	22.4763	42.8834	-0.928204	1.90291	0.0116927	0.0475971	4933428G20Rik	11	97490783	97500340	-	1425	protein_coding	RIKEN cDNA 4933428G20 gene [Source:MGI Symbol;Acc:MGI:1918475]	-	18	23	30	16	54	30	51	0.383974	0.419951	0.456292	0.251107	0.757501	0.461428	0.945176
ENSMUSG00000044641	2068.61	2148.42	1941.16	2051.55	1044.81	1152.2	1036.08	2052.44	1077.7	0.928106	1.90278	3.10216e-51	4.20641e-49	Pard6b	2	168081004	168101203	+	3399	protein_coding	par-6 family cell polarity regulator beta [Source:MGI Symbol;Acc:MGI:2135605]	-	1629	1983	2143	2195	1252	1260	941	14.5685	15.1795	13.6649	14.4423	7.36304	8.12489	7.31132
ENSMUSG00000035112	186.67	156.013	187.504	190.668	324.626	335.602	371.05	180.214	343.759	-0.928056	1.90271	1.87282e-13	4.42495e-12	Wnk4	11	101260567	101277409	+	4148	protein_coding	WNK lysine deficient protein kinase 4 [Source:MGI Symbol;Acc:MGI:1917097]	-	147	144	207	204	389	367	337	1.07727	0.903252	1.0816	1.09988	1.87463	1.93921	2.1456
ENSMUSG00000026166	124.447	153.846	117.756	114.961	237.002	273.42	215.804	127.752	242.075	-0.927178	1.90155	3.46745e-09	5.66177e-08	Ccl20	1	83116766	83119167	+	1421	protein_coding	chemokine (C-C motif) ligand 20 [Source:MGI Symbol;Acc:MGI:1329031]	-	98	142	130	123	284	299	196	2.09641	2.60004	1.98283	1.93582	3.99511	4.61185	3.64267
ENSMUSG00000112532	31.7466	16.2513	24.457	31.7779	38.3876	44.808	66.0623	26.0582	49.7526	-0.926228	1.9003	0.00686466	0.0308422	Gm36283	10	108417251	108453297	+	3907	lincRNA	predicted gene, 36283 [Source:MGI Symbol;Acc:MGI:5595442]	-	25	15	27	34	46	49	60	0.194509	0.0998926	0.149781	0.194621	0.235352	0.274885	0.405569
ENSMUSG00000025243	19.048	23.8353	17.2105	23.3661	35.8841	39.3213	44.0416	20.865	39.749	-0.925892	1.89986	0.00715716	0.0318939	Slc6a20b	9	123590800	123632565	-	8538	protein_coding	solute carrier family 6 (neurotransmitter transporter), member 20B [Source:MGI Symbol;Acc:MGI:1336891]	-	15	22	19	25	43	43	40	0.0534047	0.0670427	0.0482318	0.0654844	0.100674	0.110385	0.123726
ENSMUSG00000030559	40.6357	31.4192	46.1966	42.059	74.2717	76.8136	78.1738	40.0776	76.4197	-0.925248	1.89901	0.000230889	0.0016619	Rab38	7	88430273	88491572	+	1577	protein_coding	RAB38, member RAS oncogene family [Source:MGI Symbol;Acc:MGI:1919683]	-	32	29	51	45	89	84	71	0.616826	0.478467	0.70093	0.638167	1.12814	1.16747	1.18901
ENSMUSG00000045441	69.8426	78.0063	86.9583	80.3795	146.874	142.654	161.853	78.7967	150.46	-0.924931	1.89859	2.72557e-07	3.48372e-06	Gprin3	6	59347226	59426294	-	8339	protein_coding	GPRIN family member 3 [Source:MGI Symbol;Acc:MGI:1924785]	-	55	72	96	86	176	156	147	0.20049	0.224649	0.249513	0.230642	0.421893	0.410023	0.465544
ENSMUSG00000068762	137.145	104.008	108.698	113.092	73.4371	61.268	46.2436	115.736	60.3163	0.924574	1.89812	1.90575e-05	0.000174735	Gstm6	3	107938847	107943749	-	1989	protein_coding	glutathione S-transferase, mu 6 [Source:MGI Symbol;Acc:MGI:1309467]	-	108	96	120	121	88	67	42	1.65057	1.2558	1.30762	1.36052	0.884407	0.738309	0.557663
ENSMUSG00000018474	8745.56	8228.59	8209.4	7934.2	15382.6	15017.1	16730.3	8279.44	15710	-0.924271	1.89773	3.93181e-89	1.71671e-86	Chd3	11	69343273	69369406	-	8443	protein_coding	chromodomain helicase DNA binding protein 3 [Source:MGI Symbol;Acc:MGI:1344395]	-	6887	7595	9063	8489	18433	16422	15195	24.7958	23.4054	23.2655	22.4861	43.6419	42.6312	47.5293
ENSMUSG00000089698	33.0165	49.8374	31.7035	47.6669	22.5319	23.7756	17.6166	40.5561	21.308	0.92303	1.89609	0.00811688	0.035341	Gm2541	16	85553233	85553943	-	711	processed_pseudogene	predicted pseudogene 2541 [Source:MGI Symbol;Acc:MGI:3780709]	-	26	46	35	51	27	26	16	1.1116	1.68335	1.06693	1.60418	0.759099	0.801497	0.594303
ENSMUSG00000008307	63.4933	70.4224	68.842	57.0134	122.673	111.563	135.428	64.9427	123.221	-0.922139	1.89492	3.90215e-06	4.06625e-05	1700109H08Rik	5	3571566	3584356	+	3062	protein_coding	RIKEN cDNA 1700109H08 gene [Source:MGI Symbol;Acc:MGI:1924286]	-	50	65	76	61	147	122	123	0.496374	0.552323	0.537953	0.445532	0.959658	0.873278	1.06086
ENSMUSG00000015093	24.1274	30.3358	29.8919	28.974	51.7398	47.5513	62.7592	28.3323	54.0168	-0.920591	1.89289	0.00192124	0.0106453	Clic3	2	25456838	25458776	+	1012	protein_coding	chloride intracellular channel 3 [Source:MGI Symbol;Acc:MGI:1916704]	-	19	28	33	31	62	52	57	0.570712	0.719884	0.706756	0.68507	1.22466	1.12621	1.48748
ENSMUSG00000028766	387.309	418.201	383.16	360.773	645.079	742.532	812.567	387.361	733.392	-0.919606	1.8916	1.64231e-20	6.13928e-19	Alpl	4	137741733	137796384	-	4033	protein_coding	alkaline phosphatase, liver/bone/kidney [Source:MGI Symbol;Acc:MGI:87983]	-	305	386	423	386	773	812	738	2.29888	2.49026	2.27326	2.14049	3.83138	4.41292	4.83265
ENSMUSG00000089829	151.114	149.512	134.061	101.876	78.4442	73.1558	59.4561	134.141	70.3521	0.919251	1.89113	7.71476e-06	7.63468e-05	Gm16565	1	165781075	165789367	+	2181	processed_transcript	predicted gene 16565 [Source:MGI Symbol;Acc:MGI:4414985]	-	119	138	148	109	94	80	54	1.65858	1.6463	1.47076	1.1177	0.861542	0.803956	0.653876
ENSMUSG00000058441	308.577	244.853	317.035	216.838	168.572	136.253	124.417	271.826	143.081	0.918884	1.89065	2.70808e-08	3.94135e-07	Panx2	15	89059734	89073567	+	3599	protein_coding	pannexin 2 [Source:MGI Symbol;Acc:MGI:1890615]	-	243	226	350	232	202	149	113	2.05243	1.63385	2.10777	1.44165	1.12195	0.907407	0.82919
ENSMUSG00000109408	153.654	192.849	110.509	127.112	222.815	243.243	361.141	146.031	275.733	-0.918122	1.88965	2.97431e-06	3.17516e-05	A930037H05Rik	11	119448788	119491298	-	9082	processed_transcript	RIKEN cDNA A930037H05 gene [Source:MGI Symbol;Acc:MGI:1925689]	-	121	178	122	136	267	266	328	0.404993	0.509946	0.291149	0.334897	0.587671	0.641945	0.953783
ENSMUSG00000059430	55.8741	49.8374	57.0664	49.5362	87.6239	115.22	97.9925	53.0785	100.279	-0.917728	1.88914	3.56546e-05	0.000308634	Actg2	6	83512905	83536265	-	1557	protein_coding	actin, gamma 2, smooth muscle, enteric [Source:MGI Symbol;Acc:MGI:104589]	-	44	46	63	53	105	126	89	0.85903	0.768696	0.876977	0.761274	1.34805	1.7737	1.50959
ENSMUSG00000021696	568.9	647.886	638.6	720.612	358.841	344.747	320.402	643.999	341.33	0.916161	1.88709	4.57382e-20	1.66418e-18	Elovl7	13	108214404	108285683	+	4013	protein_coding	ELOVL family member 7, elongation of long chain fatty acids (yeast) [Source:MGI Symbol;Acc:MGI:1921809]	-	448	598	705	771	430	377	291	3.39354	3.87719	3.80764	4.29674	2.14192	2.05907	1.91505
ENSMUSG00000043301	35.5562	31.4192	32.6094	36.4512	74.2717	53.9524	63.8603	34.009	64.0281	-0.915299	1.88596	0.000843003	0.00520316	Kcnj6	16	94748636	94997701	-	7633	protein_coding	potassium inwardly-rectifying channel, subfamily J, member 6 [Source:MGI Symbol;Acc:MGI:104781]	-	28	29	36	39	89	59	58	0.111508	0.0988526	0.102222	0.114268	0.233077	0.169416	0.200674
ENSMUSG00000037206	7106.17	6895.98	6767.35	6307.92	12675.4	12694.4	12896.5	6769.35	12755.4	-0.914623	1.88508	3.51643e-102	2.32628e-99	Islr	9	58156268	58204306	-	2686	protein_coding	immunoglobulin superfamily containing leucine-rich repeat [Source:MGI Symbol;Acc:MGI:1349645]	-	5596	6365	7471	6749	15189	13882	11713	63.3309	61.6563	60.285	56.1936	113.039	113.278	115.165
ENSMUSG00000031520	246.354	240.52	226.454	233.661	484.852	379.496	472.346	236.747	445.565	-0.913929	1.88417	9.90054e-15	2.53982e-13	Vegfc	8	54077606	54187096	+	2449	protein_coding	vascular endothelial growth factor C [Source:MGI Symbol;Acc:MGI:109124]	-	194	222	250	250	581	415	429	2.408	2.35857	2.21252	2.283	4.74233	3.71413	4.62622
ENSMUSG00000026204	454.612	416.034	423.016	388.812	773.594	783.682	815.87	420.618	791.048	-0.913535	1.88366	3.84325e-27	1.9882e-25	Ptprn	1	75247027	75264502	-	4249	protein_coding	protein tyrosine phosphatase, receptor type, N [Source:MGI Symbol;Acc:MGI:102765]	-	358	384	467	416	927	857	741	2.56118	2.35142	2.38214	2.18958	4.36111	4.42071	4.60563
ENSMUSG00000089817	60.9535	49.8374	41.6675	32.7126	78.4442	85.0437	95.7904	46.2928	86.4261	-0.912974	1.88292	0.000321699	0.00223023	Gm7162	17	12819819	12820842	-	1024	processed_pseudogene	predicted gene 7162 [Source:MGI Symbol;Acc:MGI:3645097]	-	48	46	46	35	94	93	87	1.4249	1.16881	0.973631	0.764402	1.83498	1.99059	2.24376
ENSMUSG00000097925	19.048	22.7519	17.2105	20.5622	38.3876	31.0912	42.9405	19.8931	37.4731	-0.912124	1.88181	0.0100281	0.0419556	Gm26574	1	189833141	189836620	-	2141	antisense	predicted gene, 26574 [Source:MGI Symbol;Acc:MGI:5477068]	-	15	21	19	22	46	34	39	0.21297	0.255204	0.192342	0.229805	0.429482	0.348065	0.481067
ENSMUSG00000028681	17.7781	42.2534	51.6315	35.5165	61.754	88.7015	59.4561	36.7949	69.9705	-0.912077	1.88175	0.00390912	0.0192815	Ptch2	4	117096075	117116101	+	5974	protein_coding	patched 2 [Source:MGI Symbol;Acc:MGI:1095405]	-	14	39	57	38	74	97	54	0.0712372	0.169857	0.206798	0.142257	0.247611	0.355881	0.238718
ENSMUSG00000043943	35.5562	19.5016	30.7977	39.2551	62.5885	64.0114	49.5468	31.2777	58.7155	-0.910893	1.88021	0.00267292	0.014027	Naalad2	9	18321951	18402995	-	4749	protein_coding	N-acetylated alpha-linked acidic dipeptidase 2 [Source:MGI Symbol;Acc:MGI:1919810]	-	28	18	34	42	75	70	45	0.179226	0.0986179	0.155172	0.197788	0.315692	0.323068	0.250246
ENSMUSG00000034353	500.327	550.378	517.221	495.362	262.037	287.137	275.26	515.822	274.811	0.909257	1.87808	4.52768e-20	1.65015e-18	Ramp1	1	91179822	91225196	+	3022	protein_coding	receptor (calcitonin) activity modifying protein 1 [Source:MGI Symbol;Acc:MGI:1858418]	-	394	508	571	530	314	314	250	3.9632	4.37376	4.09523	3.92225	2.07701	2.27737	2.18476
ENSMUSG00000025911	2494.02	2549.29	2521.79	2604.86	1379.45	1272.91	1412.63	2542.49	1355	0.909173	1.87797	1.25344e-63	2.58149e-61	Adhfe1	1	9547948	9580673	+	3780	protein_coding	alcohol dehydrogenase, iron containing, 1 [Source:MGI Symbol;Acc:MGI:1923437]	-	1964	2353	2784	2787	1653	1392	1283	15.7941	16.1963	15.963	16.4892	8.74148	8.07133	8.9638
ENSMUSG00000003411	34.2864	19.5016	37.1384	25.2354	58.4159	52.1235	52.8499	29.0404	54.4631	-0.908502	1.8771	0.00326377	0.0166203	Rab3b	4	108879063	108943324	+	3524	protein_coding	RAB3B, member RAS oncogene family [Source:MGI Symbol;Acc:MGI:1917158]	-	27	18	41	27	70	57	48	0.232901	0.132899	0.252165	0.171349	0.397069	0.354517	0.359718
ENSMUSG00000064246	252561	248265	236420	235473	139931	126025	122866	243180	129607	0.907826	1.87622	3.99755e-88	1.71119e-85	Chil1	1	134182176	134190181	+	2804	protein_coding	chitinase-like 1 [Source:MGI Symbol;Acc:MGI:1340899]	-	198888	229149	261002	251938	167680	137815	111591	2156.13	2126.3	2017.45	2009.41	1195.38	1077.25	1051.01
ENSMUSG00000030110	124.447	114.843	125.908	135.524	212.801	208.494	286.27	125.18	235.855	-0.907129	1.87531	1.51022e-08	2.28797e-07	Ret	6	118151745	118197718	-	6763	protein_coding	ret proto-oncogene [Source:MGI Symbol;Acc:MGI:97902]	-	98	106	139	145	255	228	260	0.440485	0.407804	0.445463	0.479493	0.753711	0.738913	1.01529
ENSMUSG00000087365	26.6672	34.6695	36.2326	33.6472	70.9336	62.1825	51.7488	32.8041	61.6216	-0.907098	1.87527	0.00124489	0.00733922	C430049B03Rik	X	53055046	53057190	-	1610	processed_transcript	RIKEN cDNA C430049B03 gene [Source:MGI Symbol;Acc:MGI:1924903]	-	21	32	40	36	85	68	47	0.396495	0.517141	0.538481	0.50007	1.05535	0.925723	0.770956
ENSMUSG00000051041	819.063	880.822	934.801	948.665	1675.7	1637.78	1734.14	895.838	1682.54	-0.905578	1.8733	7.26074e-43	7.27107e-41	Olfml1	7	107567446	107591094	+	1685	protein_coding	olfactomedin-like 1 [Source:MGI Symbol;Acc:MGI:2679264]	-	645	813	1032	1015	2008	1791	1575	11.636	12.5538	13.2744	13.4716	23.8214	23.2967	24.6853
ENSMUSG00000020312	212.067	185.265	174.822	195.341	363.013	348.405	363.343	191.874	358.254	-0.905075	1.87264	3.35819e-14	8.36902e-13	Shc2	10	79618051	79637918	-	5426	protein_coding	SHC (Src homology 2 domain containing) transforming protein 2 [Source:MGI Symbol;Acc:MGI:106180]	-	167	171	193	209	435	381	330	0.93558	0.819977	0.770928	0.861431	1.60256	1.53902	1.60617
ENSMUSG00000071478	100.319	113.759	98.7339	95.3338	57.5814	63.0969	41.8395	102.037	54.1726	0.902787	1.86967	3.98637e-05	0.000341146	Hist1h2ad	13	23574381	23574952	+	572	protein_coding	histone cluster 1, H2ad [Source:MGI Symbol;Acc:MGI:2448289]	-	79	105	109	102	69	69	38	4.19832	4.77616	4.13016	3.98803	2.41133	2.64394	1.75447
ENSMUSG00000074121	46.985	48.754	45.2908	41.1244	81.7823	76.8136	96.8914	45.5385	85.1624	-0.902422	1.8692	0.000135733	0.00103386	Ntf5	7	45413695	45417179	+	2653	protein_coding	neurotrophin 5 [Source:MGI Symbol;Acc:MGI:97381]	-	37	45	50	44	98	84	88	0.423944	0.441327	0.408478	0.370911	0.738402	0.693969	0.875997
ENSMUSG00000042812	74.922	97.5079	96.0164	87.8567	159.392	137.167	205.894	89.0758	167.484	-0.901334	1.86779	2.21724e-06	2.43239e-05	Foxf1	8	121084386	121088144	+	2415	protein_coding	forkhead box F1 [Source:MGI Symbol;Acc:MGI:1347470]	Fork	59	90	106	94	191	150	187	0.742641	0.96964	0.951316	0.870491	1.58096	1.36136	2.04495
ENSMUSG00000063531	271.751	227.519	304.354	286.936	465.658	564.214	500.973	272.64	510.282	-0.900807	1.86711	1.7605e-14	4.45347e-13	Sema3e	5	14025276	14256689	+	9285	protein_coding	sema domain, immunoglobulin domain (Ig), short basic domain, secreted, (semaphorin) 3E [Source:MGI Symbol;Acc:MGI:1340034]	-	214	210	336	307	558	617	455	0.700609	0.588468	0.784321	0.739452	1.20131	1.45647	1.29416
ENSMUSG00000112855	21.5877	33.5861	28.0803	24.3008	55.9124	48.4657	46.2436	26.8887	50.2072	-0.90019	1.86631	0.0035814	0.0179037	Gm47842	10	33324012	33327775	-	3764	processed_pseudogene	predicted gene, 47842 [Source:MGI Symbol;Acc:MGI:6097046]	-	17	31	31	26	67	53	42	0.137291	0.214288	0.178504	0.154482	0.355819	0.30862	0.294684
ENSMUSG00000001504	247.624	172.264	207.432	202.818	94.3	120.707	118.912	207.534	111.306	0.900137	1.86624	8.7835e-08	1.19398e-06	Irx2	13	72628820	72634198	+	3282	protein_coding	Iroquois homeobox 2 [Source:MGI Symbol;Acc:MGI:1197526]	Homeobox	195	159	229	217	113	132	108	1.80609	1.2605	1.51228	1.47868	0.688246	0.881522	0.869046
ENSMUSG00000062098	859.699	806.066	990.056	1067.36	1678.21	1727.39	1817.82	930.796	1741.14	-0.899955	1.86601	6.45984e-27	3.30269e-25	Btbd3	2	138256565	138589292	+	5776	protein_coding	BTB (POZ) domain containing 3 [Source:MGI Symbol;Acc:MGI:2385155]	-	677	744	1093	1142	2011	1889	1651	3.56292	3.35144	4.10137	4.42173	6.95968	7.16808	7.54879
ENSMUSG00000042453	707.315	771.396	933.896	815.011	1481.26	1507.92	1540.35	806.904	1509.85	-0.899606	1.86556	1.03548e-28	5.67978e-27	Reln	5	21884454	22344702	-	23738	protein_coding	reelin [Source:MGI Symbol;Acc:MGI:103022]	-	557	712	1031	872	1775	1649	1399	0.713272	0.780407	0.941349	0.821535	1.49471	1.52256	1.55643
ENSMUSG00000094796	74.922	92.0908	60.6896	61.6866	41.7256	44.808	28.627	72.3473	38.3869	0.89915	1.86497	0.000976349	0.00592898	BC147527	13	120300392	120308779	+	1595	protein_coding	cDNA sequence BC147527 [Source:MGI Symbol;Acc:MGI:4840510]	-	59	85	67	66	50	49	26	1.12444	1.38658	0.910438	0.925416	0.626633	0.673338	0.430497
ENSMUSG00000046561	21.5877	22.7519	23.5512	18.6929	47.5672	35.6635	37.4353	21.6459	40.222	-0.8984	1.864	0.00836159	0.0362043	Arsj	3	126363684	126440375	+	3859	protein_coding	arylsulfatase J [Source:MGI Symbol;Acc:MGI:2443513]	-	17	21	26	20	57	39	34	0.133912	0.141589	0.146028	0.115907	0.29526	0.221507	0.232681
ENSMUSG00000056758	104.129	93.1742	115.039	120.569	198.614	203.007	205.894	108.228	202.505	-0.898215	1.86376	1.07885e-08	1.67275e-07	Hmga2	10	120361275	120476469	-	6772	protein_coding	high mobility group AT-hook 2 [Source:MGI Symbol;Acc:MGI:101761]	HMGI/HMGY	82	86	127	129	238	222	187	0.368079	0.33042	0.406465	0.426017	0.702529	0.718512	0.729259
ENSMUSG00000097623	54.6042	55.2545	49.8198	36.4512	18.3593	31.0912	29.7281	49.0324	26.3929	0.897903	1.86336	0.00542038	0.0253497	B230323A14Rik	9	69758740	69830845	+	2931	antisense	RIKEN cDNA B230323A14 gene [Source:MGI Symbol;Acc:MGI:2443084]	-	43	51	55	39	22	34	27	0.445961	0.45273	0.406708	0.297579	0.150041	0.25425	0.243279
ENSMUSG00000092060	645.092	570.963	634.071	600.042	1104.06	1082.71	1239.77	612.542	1142.18	-0.897871	1.86331	1.55175e-30	9.2306e-29	Bend4	5	67392147	67428310	-	9886	protein_coding	BEN domain containing 4 [Source:MGI Symbol;Acc:MGI:3648414]	-	508	527	700	642	1323	1184	1126	1.56202	1.387	1.53467	1.45234	2.67512	2.625	3.00798
ENSMUSG00000034384	88.8906	65.0053	96.9222	84.1181	39.2221	53.038	42.9405	83.734	45.0669	0.896055	1.86097	0.000272827	0.00192691	Barhl2	5	106452523	106458166	-	2314	protein_coding	BarH like homeobox 2 [Source:MGI Symbol;Acc:MGI:1859314]	Homeobox	70	60	107	90	47	58	39	0.919557	0.674642	1.00221	0.869827	0.406012	0.549367	0.445101
ENSMUSG00000096780	313.657	305.525	319.753	323.387	594.173	549.583	619.885	315.58	587.88	-0.895428	1.86016	3.51239e-21	1.36683e-19	Tmem181b-ps	17	6438524	6467022	-	4187	transcribed_unprocessed_pseudogene	transmembrane protein 181B, pseudogene [Source:MGI Symbol;Acc:MGI:3779544]	-	247	282	353	346	712	601	563	1.79324	1.75239	1.82729	1.84811	3.39923	3.14608	3.5511
ENSMUSG00000019737	80.0015	85.5903	72.4652	78.5102	149.378	143.568	147.539	79.1418	146.828	-0.89455	1.85903	4.90682e-07	6.04861e-06	Syne4	7	30314807	30319046	+	2946	protein_coding	spectrin repeat containing, nuclear envelope family member 4 [Source:MGI Symbol;Acc:MGI:2141950]	-	63	79	80	84	179	157	134	0.650058	0.697717	0.588564	0.637676	1.21458	1.16806	1.20124
ENSMUSG00000070880	1484.47	1525.46	1642.24	1711.34	849.534	864.153	857.709	1590.88	857.132	0.894258	1.85865	2.33746e-40	2.17145e-38	Gad1	2	70553072	70602014	+	7639	protein_coding	glutamate decarboxylase 1 [Source:MGI Symbol;Acc:MGI:95632]	-	1169	1408	1813	1831	1018	945	779	4.65181	4.79569	5.14396	5.3605	2.66388	2.7114	2.69314
ENSMUSG00000027574	133.336	131.094	144.025	122.439	196.945	309.998	233.42	132.723	246.788	-0.89393	1.85823	1.15894e-07	1.55698e-06	Nkain4	2	180934772	180954699	-	1239	protein_coding	Na+/K+ transporting ATPase interacting 4 [Source:MGI Symbol;Acc:MGI:1915372]	-	105	121	159	131	236	339	212	2.5761	2.54097	2.78139	2.36458	3.80754	5.99689	4.51879
ENSMUSG00000069763	176.511	151.679	156.706	149.543	302.094	309.998	267.552	158.61	293.215	-0.892943	1.85696	1.67817e-11	3.40801e-10	Tmem100	11	90030348	90036508	+	1767	protein_coding	transmembrane protein 100 [Source:MGI Symbol;Acc:MGI:1915138]	-	139	140	173	160	362	339	243	2.39124	2.06147	2.122	2.02506	4.09521	4.20495	3.63184
ENSMUSG00000029802	833.032	615.383	728.276	815.945	1326.04	1369.84	1470.99	748.159	1388.96	-0.892562	1.85647	3.47694e-23	1.49126e-21	Abcg2	6	58584523	58695676	+	8153	protein_coding	ATP binding cassette subfamily G member 2 (Junior blood group) [Source:MGI Symbol;Acc:MGI:1347061]	-	656	568	804	873	1589	1498	1336	2.44585	1.81266	2.13735	2.3947	3.89592	4.0271	4.32759
ENSMUSG00000029108	1362.57	1140.84	1302.56	1391.69	2292.41	2264.17	2679.93	1299.41	2412.17	-0.891266	1.8548	8.33433e-32	5.1543e-30	Pcdh7	5	57717967	58133230	+	10604	protein_coding	protocadherin 7 [Source:MGI Symbol;Acc:MGI:1860487]	-	1073	1053	1438	1489	2747	2476	2434	3.07591	2.58371	2.93918	3.14036	5.17837	5.11775	6.06189
ENSMUSG00000003484	77.4618	40.0866	48.0082	45.7976	86.7893	109.734	94.6893	52.8386	97.0708	-0.891118	1.85461	0.000362382	0.00248076	Cyp4f18	8	71988482	72009626	-	1855	protein_coding	cytochrome P450, family 4, subfamily f, polypeptide 18 [Source:MGI Symbol;Acc:MGI:1919304]	-	61	37	53	49	104	120	86	0.999609	0.518971	0.619253	0.590753	1.12071	1.41787	1.22437
ENSMUSG00000030670	36.8261	32.5026	46.1966	31.7779	75.9407	55.7813	73.7696	36.8258	68.4972	-0.891085	1.85457	0.00113579	0.00676365	Cyp2r1	7	114549682	114562972	-	2115	protein_coding	cytochrome P450, family 2, subfamily r, polypeptide 1 [Source:MGI Symbol;Acc:MGI:2449771]	-	29	30	51	34	91	61	67	0.416804	0.369059	0.522632	0.359519	0.860073	0.632146	0.836608
ENSMUSG00000044522	54.6042	32.5026	34.421	24.3008	52.5743	77.7281	70.4665	36.4572	66.923	-0.89097	1.85442	0.00327994	0.0166793	A730020M07Rik	3	121634936	121643485	-	2687	lincRNA	RIKEN cDNA A730020M07 gene [Source:MGI Symbol;Acc:MGI:2442643]	-	43	30	38	26	63	85	64	0.486457	0.290495	0.306515	0.216401	0.468681	0.693345	0.629028
ENSMUSG00000046402	4179.13	3577.46	4299.91	4027.39	7289.47	7105.26	7961.61	4020.97	7452.11	-0.889618	1.85269	2.53671e-50	3.29637e-48	Rbp1	9	98422961	98446575	+	2652	protein_coding	retinol binding protein 1, cellular [Source:MGI Symbol;Acc:MGI:97876]	-	3291	3302	4747	4309	8735	7770	7231	37.7223	32.3958	38.7956	36.3376	65.8406	64.2163	72.0082
ENSMUSG00000035273	119.367	107.259	84.2408	80.3795	151.047	181.061	209.197	97.8116	180.435	-0.889573	1.85263	2.39645e-06	2.60413e-05	Hpse	5	100679484	100719716	-	3516	protein_coding	heparanase [Source:MGI Symbol;Acc:MGI:1343124]	-	94	99	93	86	181	198	190	0.812687	0.732608	0.573285	0.54702	1.02904	1.23428	1.42713
ENSMUSG00000001763	608.265	621.884	644.941	581.349	339.647	340.175	314.897	614.11	331.573	0.887267	1.84967	2.60092e-22	1.06132e-20	Tspan33	6	29694222	29718559	+	5195	protein_coding	tetraspanin 33 [Source:MGI Symbol;Acc:MGI:1919012]	-	479	574	712	622	407	372	286	2.80281	2.87483	2.97051	2.67768	1.56608	1.56948	1.45391
ENSMUSG00000116953	88.8906	85.5903	113.227	84.1181	141.033	165.515	212.501	92.9565	173.016	-0.886837	1.84912	4.03016e-06	4.17968e-05	9030025P20Rik	17	14978468	14991572	+	3999	protein_coding	RIKEN cDNA 9030025P20 gene [Source:MGI Symbol;Acc:MGI:3583895]	-	70	79	125	90	169	181	193	0.532097	0.513997	0.677478	0.503321	0.844772	0.992031	1.27457
ENSMUSG00000025478	1702.89	1626.22	1492.78	1507.58	833.678	864.153	867.619	1582.37	855.15	0.886471	1.84865	6.97829e-40	6.26926e-38	Dpysl4	7	139086001	139102704	+	5983	protein_coding	dihydropyrimidinase-like 4 [Source:MGI Symbol;Acc:MGI:1349764]	-	1341	1501	1648	1613	999	945	788	6.81324	6.5275	5.97	6.02933	3.33773	3.46187	3.47828
ENSMUSG00000051951	57.1439	46.5871	89.6757	61.6866	133.522	116.135	105.7	63.7733	118.452	-0.886321	1.84846	0.000136504	0.0010387	Xkr4	1	3205901	3671498	-	6094	protein_coding	X-linked Kx blood group related 4 [Source:MGI Symbol;Acc:MGI:3528744]	-	45	43	99	66	160	127	96	0.224468	0.183591	0.352102	0.242212	0.524834	0.456772	0.416031
ENSMUSG00000022587	20382.6	19456.1	18600	18072.3	35867.4	35321.5	34843.5	19127.8	35344.1	-0.886167	1.84826	8.05623e-100	4.88544e-97	Ly6e	15	74955051	74959905	+	3784	protein_coding	lymphocyte antigen 6 complex, locus E [Source:MGI Symbol;Acc:MGI:106651]	-	16051	17958	20534	19336	42980	38626	31646	128.942	123.479	117.614	114.28	227.049	223.731	220.864
ENSMUSG00000040322	617.154	575.297	647.658	676.683	1200.03	1115.63	1178.11	629.198	1164.59	-0.886045	1.8481	7.568e-32	4.72049e-30	Slc25a24	3	109123149	109168457	+	3431	protein_coding	solute carrier family 25 (mitochondrial carrier, phosphate carrier), member 24 [Source:MGI Symbol;Acc:MGI:1917160]	-	486	531	715	724	1438	1220	1070	4.30586	4.02679	4.5167	4.71924	8.37804	7.79358	8.23608
ENSMUSG00000036381	39.3658	42.2534	28.0803	31.7779	60.9194	66.7547	67.1634	35.3694	64.9458	-0.885909	1.84793	0.00115844	0.00688158	P2ry14	3	59113855	59153618	-	11059	protein_coding	purinergic receptor P2Y, G-protein coupled, 14 [Source:MGI Symbol;Acc:MGI:2155705]	-	31	39	31	34	73	73	61	0.0852099	0.0917559	0.060755	0.068757	0.131951	0.144679	0.14567
ENSMUSG00000006219	1020.97	918.741	951.106	842.115	1714.09	1623.15	1831.03	933.234	1722.75	-0.885908	1.84793	1.83041e-34	1.30587e-32	Fblim1	4	141576062	141606096	-	4457	protein_coding	filamin binding LIM protein 1 [Source:MGI Symbol;Acc:MGI:1921452]	-	804	848	1050	901	2054	1775	1663	5.4835	4.95038	5.10603	4.52101	9.21217	8.72878	9.85387
ENSMUSG00000060530	228.576	161.43	204.714	188.798	100.976	99.6748	117.811	195.88	106.154	0.885864	1.84787	1.18135e-07	1.58415e-06	A930017M01Rik	15	44752280	44884740	+	6307	transcribed_processed_pseudogene	RIKEN cDNA A930017M01 gene [Source:MGI Symbol;Acc:MGI:2685151]	-	180	149	226	202	121	109	107	0.867549	0.614679	0.776644	0.716279	0.383501	0.378793	0.448042
ENSMUSG00000097216	19.048	29.2524	27.1745	15.889	50.0708	42.0646	34.1322	22.8409	42.0892	-0.885729	1.8477	0.0117843	0.0478541	4932441J04Rik	5	57570082	57720201	-	4716	processed_transcript	RIKEN cDNA 4932441J04 gene [Source:MGI Symbol;Acc:MGI:2441691]	-	15	27	30	17	60	46	31	0.0966855	0.148962	0.137874	0.0806174	0.254321	0.213787	0.173598
ENSMUSG00000026185	69555.6	66112.5	61186.9	62636.2	112463	133557	113367	64872.8	119796	-0.884958	1.84671	1.69068e-53	2.58482e-51	Igfbp5	1	72857932	72874884	-	6006	protein_coding	insulin-like growth factor binding protein 5 [Source:MGI Symbol;Acc:MGI:96440]	-	54774	61022	67549	67016	134765	146052	102964	277.226	264.354	243.764	249.544	448.535	532.991	452.749
ENSMUSG00000044707	77.4618	53.0877	64.3129	76.6409	40.8911	33.8346	35.2332	67.8758	36.653	0.884039	1.84553	0.000915086	0.00559587	Ccnjl	11	43528784	43586997	+	2781	protein_coding	cyclin J-like [Source:MGI Symbol;Acc:MGI:2685723]	-	61	49	71	82	49	37	32	0.666765	0.458438	0.553342	0.659427	0.352208	0.291607	0.303883
ENSMUSG00000042686	46.985	28.169	53.4431	31.7779	52.5743	71.3269	99.0935	40.0938	74.3316	-0.882744	1.84388	0.0036337	0.0181071	Jph1	1	16964560	17097889	-	4998	protein_coding	junctophilin 1 [Source:MGI Symbol;Acc:MGI:1891495]	-	37	26	59	34	63	78	90	0.225035	0.135351	0.255854	0.152138	0.25197	0.342055	0.475558
ENSMUSG00000030087	905.414	797.398	874.112	815.945	461.486	462.711	454.729	848.217	459.642	0.882482	1.84354	1.37864e-27	7.21753e-26	Klf15	6	90462576	90475238	+	2791	protein_coding	Kruppel-like factor 15 [Source:MGI Symbol;Acc:MGI:1929988]	zf-C2H2	713	736	965	873	553	506	413	7.76558	6.86125	7.49383	6.99533	3.96068	3.97364	3.90794
ENSMUSG00000021485	19.048	24.9187	31.7035	28.0394	49.2363	51.2091	44.0416	25.9274	48.1623	-0.881377	1.84213	0.00515077	0.0243022	Mxd3	13	55325168	55329823	-	2369	protein_coding	Max dimerization protein 3 [Source:MGI Symbol;Acc:MGI:104987]	bHLH	15	23	35	30	59	56	40	0.192473	0.252609	0.320213	0.283211	0.497841	0.518109	0.445915
ENSMUSG00000031289	821.603	708.558	865.054	961.75	1487.94	1462.2	1696.7	839.241	1548.95	-0.881177	1.84188	6.83051e-23	2.88427e-21	Il13ra2	X	147383476	147429192	-	2281	protein_coding	interleukin 13 receptor, alpha 2 [Source:MGI Symbol;Acc:MGI:1277954]	-	647	654	955	1029	1783	1599	1541	8.6223	7.45998	9.07433	10.0889	15.6254	15.3646	17.8416
ENSMUSG00000022894	3895.95	3563.37	3849.72	3761.95	6835.5	6689.19	7293.28	3767.75	6939.32	-0.88079	1.84138	8.12762e-80	3.00565e-77	Adamts5	16	85856173	85901828	-	10791	protein_coding	a disintegrin-like and metallopeptidase (reprolysin type) with thrombospondin type 1 motif, 5 (aggrecanase-2) [Source:MGI Symbol;Acc:MGI:1346321]	-	3068	3289	4250	4025	8191	7315	6624	8.64247	7.93026	8.53618	8.34177	15.1733	14.8577	16.2112
ENSMUSG00000097203	52.0645	40.0866	62.5013	66.3598	24.2009	35.6635	30.8291	55.253	30.2311	0.88009	1.84049	0.00377633	0.0187353	4732419C18Rik	8	123744631	123754726	-	3536	lincRNA	RIKEN cDNA 4732419C18 gene [Source:MGI Symbol;Acc:MGI:3045379]	-	41	37	69	71	29	39	28	0.352465	0.272254	0.422935	0.449055	0.163942	0.241741	0.209124
ENSMUSG00000027718	600.646	712.891	616.86	687.899	361.344	354.806	351.231	654.574	355.794	0.87985	1.84018	8.80213e-21	3.3419e-19	Il21	3	37222759	37232636	-	5259	protein_coding	interleukin 21 [Source:MGI Symbol;Acc:MGI:1890474]	-	473	658	681	736	433	388	319	2.73402	3.25543	2.8066	3.12989	1.64584	1.61706	1.60193
ENSMUSG00000008193	426.675	381.364	518.126	445.826	864.555	704.125	880.831	442.998	816.504	-0.878567	1.83855	6.76465e-16	1.87648e-14	Spib	7	44525993	44532071	-	2868	protein_coding	Spi-B transcription factor (Spi-1/PU.1 related) [Source:MGI Symbol;Acc:MGI:892986]	ETS	336	352	572	477	1036	770	800	3.56126	3.19337	4.32268	3.71957	7.22079	5.8845	7.36662
ENSMUSG00000031963	237.465	208.017	213.772	235.531	374.696	462.711	395.273	223.696	410.893	-0.878485	1.83844	2.03186e-13	4.78507e-12	Bmper	9	23223076	23485200	+	4833	protein_coding	BMP-binding endothelial regulator [Source:MGI Symbol;Acc:MGI:1920480]	-	187	192	236	252	449	506	359	1.17617	1.03364	1.05836	1.1661	1.85709	2.29473	1.96171
ENSMUSG00000039349	419.056	339.111	452.908	415.917	729.364	692.237	826.88	406.748	749.494	-0.878423	1.83837	2.71217e-17	8.28102e-16	C130074G19Rik	1	184871926	184883218	-	3035	protein_coding	RIKEN cDNA C130074G19 gene [Source:MGI Symbol;Acc:MGI:2444831]	-	330	313	500	445	874	757	751	3.30521	2.68331	3.57065	3.2791	5.75648	5.46682	6.53489
ENSMUSG00000052921	66.033	76.9229	68.842	53.2748	34.215	45.7224	27.526	66.2682	35.8211	0.878062	1.8379	0.00152665	0.00874297	Arhgef15	11	68943155	68957480	-	6483	protein_coding	Rho guanine nucleotide exchange factor (GEF) 15 [Source:MGI Symbol;Acc:MGI:3045246]	-	52	71	76	57	41	50	25	0.243821	0.284949	0.254082	0.196631	0.126419	0.169041	0.101841
ENSMUSG00000063594	35.5562	31.4192	28.9861	20.5622	32.546	65.8403	61.6582	29.1309	53.3481	-0.876518	1.83594	0.00932181	0.0395846	Gng8	7	16891786	16895436	+	1522	protein_coding	guanine nucleotide binding protein (G protein), gamma 8 [Source:MGI Symbol;Acc:MGI:109163]	-	28	29	32	22	39	72	56	0.559226	0.495757	0.455692	0.323267	0.512217	1.03685	0.971697
ENSMUSG00000028358	267.942	270.855	320.659	314.041	508.218	513.92	601.167	293.374	541.102	-0.875886	1.83514	1.15027e-15	3.15867e-14	Zfp618	4	62965573	63139708	+	9352	protein_coding	zinc finger protein 618 [Source:MGI Symbol;Acc:MGI:1919950]	zf-C2H2	211	250	354	336	609	562	546	0.685839	0.695538	0.820418	0.803505	1.30172	1.31713	1.54186
ENSMUSG00000016524	215.877	247.02	234.606	240.204	155.219	104.247	123.316	234.427	127.594	0.874793	1.83374	2.08356e-08	3.0859e-07	Il19	1	130932656	130940115	-	1149	protein_coding	interleukin 19 [Source:MGI Symbol;Acc:MGI:1890472]	-	170	228	259	257	186	114	112	4.49752	5.16298	4.88558	5.00227	3.23591	2.17462	2.57428
ENSMUSG00000100009	60.9535	109.426	115.039	111.223	57.5814	41.1502	64.9613	99.1601	54.5643	0.874651	1.83356	0.000660476	0.00420374	Gm7967	1	98589517	98607384	+	5950	lincRNA	predicted gene 7967 [Source:MGI Symbol;Acc:MGI:3644984]	-	48	101	127	119	69	45	59	0.245227	0.441662	0.462619	0.447284	0.231812	0.165765	0.261874
ENSMUSG00000073403	52.0645	43.3369	34.421	36.4512	22.5319	21.9468	23.1218	41.5684	22.5335	0.874355	1.83319	0.00858815	0.0370017	Gm10499	17	36141758	36145923	-	1762	transcribed_unprocessed_pseudogene	predicted gene 10499 [Source:MGI Symbol;Acc:MGI:3702919]	-	41	40	38	39	27	24	21	0.70733	0.590662	0.467427	0.495008	0.306311	0.298541	0.314754
ENSMUSG00000021403	24.1274	39.0032	28.0803	16.8236	52.5743	37.4924	58.3551	27.0086	49.4739	-0.874197	1.83299	0.0106451	0.0440471	Serpinb9b	13	33027416	33041884	+	3351	protein_coding	serine (or cysteine) peptidase inhibitor, clade B, member 9b [Source:MGI Symbol;Acc:MGI:894668]	-	19	36	31	18	63	41	53	0.172355	0.27952	0.200504	0.12013	0.375812	0.268168	0.417695
ENSMUSG00000034997	31.7466	27.0855	20.8338	14.9543	48.4018	42.0646	37.4353	23.6551	42.6339	-0.872732	1.83113	0.0122016	0.0491893	Htr2a	14	74640840	74709494	+	5606	protein_coding	5-hydroxytryptamine (serotonin) receptor 2A [Source:MGI Symbol;Acc:MGI:109521]	-	25	25	23	16	58	46	34	0.13556	0.116031	0.0889224	0.0638294	0.206814	0.179847	0.160171
ENSMUSG00000020042	118.097	96.4245	132.249	110.288	202.787	196.606	230.117	114.265	209.837	-0.872072	1.83029	5.22714e-08	7.34795e-07	Btbd11	10	85386814	85660292	+	10033	protein_coding	BTB (POZ) domain containing 11 [Source:MGI Symbol;Acc:MGI:1921257]	-	93	89	146	118	243	215	209	0.281771	0.230805	0.315398	0.26303	0.48415	0.469684	0.55014
ENSMUSG00000045349	52.0645	47.6705	48.0082	47.6669	26.7044	32.9201	19.8187	48.8525	26.4811	0.871782	1.82992	0.0044324	0.0214459	Sh2d5	4	138250403	138261332	+	3740	protein_coding	SH2 domain containing 5 [Source:MGI Symbol;Acc:MGI:2446215]	-	41	44	53	51	32	36	18	0.333239	0.306102	0.307143	0.304967	0.171034	0.210974	0.127104
ENSMUSG00000097881	392.388	381.364	346.021	487.885	246.181	192.949	220.208	401.915	219.779	0.870221	1.82794	1.43945e-10	2.71604e-09	Celrr	1	121087405	121178441	+	3876	lincRNA	cerebellum expressed regulatory RNA [Source:MGI Symbol;Acc:MGI:2685664]	-	309	352	382	522	295	211	200	2.42336	2.36289	2.13607	3.0119	1.5214	1.19315	1.36271
ENSMUSG00000029875	374.61	333.694	404.899	285.067	191.938	227.698	151.943	349.568	190.526	0.870167	1.82788	9.8889e-09	1.53764e-07	Ccdc184	15	98167158	98170134	+	2977	protein_coding	coiled-coil domain containing 184 [Source:MGI Symbol;Acc:MGI:2146066]	-	295	308	447	305	230	249	138	3.01222	2.69189	3.25436	2.29126	1.54438	1.83324	1.22421
ENSMUSG00000019779	261.592	261.105	262.686	284.132	489.025	437.106	542.812	267.379	489.648	-0.869458	1.82698	1.7648e-15	4.77414e-14	Frk	10	34483399	34611278	+	5256	protein_coding	fyn-related kinase [Source:MGI Symbol;Acc:MGI:103265]	-	206	241	290	304	586	478	493	1.1914	1.19302	1.19586	1.29352	2.22867	1.99329	2.47713
ENSMUSG00000041797	1048.91	1072.59	1057.09	1281.4	1906.03	1944.12	2271.44	1115	2040.53	-0.869357	1.82685	5.698e-27	2.9269e-25	Abca9	11	110100749	110168196	-	8048	protein_coding	ATP-binding cassette, sub-family A (ABC1), member 9 [Source:MGI Symbol;Acc:MGI:2386796]	-	826	990	1167	1371	2284	2126	2063	3.11987	3.20061	3.14282	3.80981	5.67299	5.78993	6.76969
ENSMUSG00000041361	116.828	112.676	186.598	138.328	232.829	248.73	282.967	138.607	254.842	-0.867661	1.8247	5.13446e-07	6.31495e-06	Myzap	9	71504347	71592360	-	5635	protein_coding	myocardial zonula adherens protein [Source:MGI Symbol;Acc:MGI:2142908]	-	92	104	206	148	279	272	257	0.496293	0.480203	0.792336	0.587383	0.989725	1.05797	1.20447
ENSMUSG00000022376	1544.16	1654.38	1704.74	1633.76	908.785	872.383	909.458	1634.26	896.875	0.867218	1.82414	6.98783e-45	7.40541e-43	Adcy8	15	64697084	64922296	-	8152	protein_coding	adenylate cyclase 8 [Source:MGI Symbol;Acc:MGI:1341110]	-	1216	1527	1882	1748	1089	954	826	4.53433	4.87371	5.00371	4.79547	2.67035	2.56497	2.67592
ENSMUSG00000105867	116.828	157.096	179.351	157.02	95.1345	74.9847	81.4769	152.574	83.8654	0.866991	1.82386	6.22915e-06	6.26675e-05	Gm42517	5	108366073	108367922	-	1850	protein_coding	predicted gene 42517 [Source:MGI Symbol;Acc:MGI:5662654]	-	92	145	198	168	114	82	74	1.51168	2.0393	2.31969	2.03091	1.23179	0.971494	1.05637
ENSMUSG00000024659	6113.13	5449.61	6264.62	6349.05	10914.6	10324.1	11841.7	6044.1	11026.8	-0.866907	1.82375	1.05183e-52	1.55152e-50	Anxa1	19	20373428	20390944	-	2608	protein_coding	annexin A1 [Source:MGI Symbol;Acc:MGI:96819]	-	4814	5030	6916	6793	13079	11290	10755	56.1103	50.1817	57.4756	58.2516	100.247	94.8821	108.908
ENSMUSG00000029838	4708.66	4906.82	5806.28	5783.59	8780.75	9687.66	10527	5301.33	9665.15	-0.865982	1.82258	8.84472e-15	2.27968e-13	Ptn	6	36714929	36810220	-	3433	protein_coding	pleiotrophin [Source:MGI Symbol;Acc:MGI:97804]	-	3708	4529	6410	6188	10522	10594	9561	32.833	34.3253	40.4688	40.3116	61.2673	67.637	73.5507
ENSMUSG00000025650	401.277	379.198	307.977	328.061	656.762	587.076	684.846	354.128	642.895	-0.865261	1.82167	5.00214e-16	1.39644e-14	Col7a1	9	108953586	108984875	+	10287	protein_coding	collagen, type VII, alpha 1 [Source:MGI Symbol;Acc:MGI:88462]	-	316	350	340	351	787	642	622	0.933775	0.885247	0.716352	0.763084	1.52929	1.36787	1.59683
ENSMUSG00000024663	848.27	874.321	921.214	933.711	1551.36	1635.95	1711.01	894.379	1632.77	-0.864979	1.82131	2.57558e-40	2.38252e-38	Rab3il1	19	10001669	10038380	+	4543	protein_coding	RAB3A interacting protein (rabin3)-like 1 [Source:MGI Symbol;Acc:MGI:1922010]	-	668	807	1017	999	1859	1789	1554	4.46969	4.62185	4.85193	4.91786	8.17976	8.63109	9.0337
ENSMUSG00000090222	41.9056	37.9198	27.1745	45.7976	68.4301	81.3859	57.254	38.1993	69.0233	-0.862422	1.81809	0.00185867	0.0103618	Ifi203-ps	1	173776529	173798270	-	2556	unprocessed_pseudogene	interferon activated gene 203, pseudogene [Source:MGI Symbol;Acc:MGI:3840117]	-	33	35	30	49	82	89	52	0.392462	0.356281	0.254388	0.428735	0.641294	0.76318	0.537279
ENSMUSG00000074607	138.415	175.514	144.025	141.131	101.811	62.1825	82.5779	149.771	82.1903	0.862218	1.81783	1.21317e-05	0.000115402	Tox2	2	163203125	163324170	+	3401	protein_coding	TOX high mobility group box family member 2 [Source:MGI Symbol;Acc:MGI:3611233]	HMG	109	162	159	151	122	68	75	0.974236	1.23935	1.01327	0.992943	0.717063	0.438228	0.582387
ENSMUSG00000022468	77.4618	79.0898	63.4071	55.1441	35.0495	44.808	33.0312	68.7757	37.6296	0.860274	1.81538	0.0012985	0.00759174	Endou	15	97711015	97731339	-	2745	protein_coding	endonuclease, polyU-specific [Source:MGI Symbol;Acc:MGI:97746]	-	61	73	70	59	42	49	30	0.67551	0.691936	0.552703	0.480688	0.305852	0.391248	0.288627
ENSMUSG00000028464	873.667	717.225	727.37	717.808	1309.35	1436.6	1377.4	759.017	1374.45	-0.860034	1.81508	4.86691e-28	2.61699e-26	Tpm2	4	43514711	43523765	-	2909	protein_coding	tropomyosin 2, beta [Source:MGI Symbol;Acc:MGI:98810]	-	688	662	803	768	1569	1571	1251	7.18934	5.92106	5.98285	5.90434	10.7816	11.8367	11.3572
ENSMUSG00000022483	138.415	126.76	149.46	121.504	225.319	213.981	292.876	134.035	244.059	-0.859986	1.81502	5.11039e-08	7.1931e-07	Col2a1	15	97975602	98004695	-	9243	protein_coding	collagen, type II, alpha 1 [Source:MGI Symbol;Acc:MGI:88452]	-	109	117	165	130	270	234	266	0.358474	0.32935	0.386908	0.314546	0.583922	0.554882	0.760022
ENSMUSG00000022371	567.63	482.123	567.04	514.055	898.77	983.946	1019.56	532.712	967.426	-0.859882	1.81489	2.86316e-24	1.28878e-22	Col14a1	15	55307750	55520803	+	7013	protein_coding	collagen, type XIV, alpha 1 [Source:MGI Symbol;Acc:MGI:1341272]	-	447	445	626	550	1077	1076	926	1.93753	1.65098	1.93467	1.75393	3.06984	3.36284	3.4871
ENSMUSG00000048482	984.146	920.908	980.092	980.443	1764.16	1602.11	1899.29	966.397	1755.19	-0.859702	1.81466	6.577e-36	5.02037e-34	Bdnf	2	109674700	109727007	+	6217	protein_coding	brain derived neurotrophic factor [Source:MGI Symbol;Acc:MGI:88145]	-	775	850	1082	1049	2114	1752	1725	3.78935	3.55732	3.7721	3.77354	6.79717	6.17662	7.32766
ENSMUSG00000021848	333.975	364.03	440.226	441.153	203.621	213.981	238.925	394.846	218.842	0.859523	1.81444	2.5421e-11	5.08676e-10	Otx2	14	48657677	48673819	-	4221	protein_coding	orthodenticle homeobox 2 [Source:MGI Symbol;Acc:MGI:97451]	TF_Otx	263	336	486	472	244	234	217	1.89402	2.07114	2.4955	2.50081	1.15552	1.21506	1.35769
ENSMUSG00000006958	276.831	214.517	193.844	239.269	383.876	405.1	465.739	231.115	418.239	-0.859277	1.81413	4.26795e-11	8.40158e-10	Chrd	16	20733127	20742384	+	6258	protein_coding	chordin [Source:MGI Symbol;Acc:MGI:1313268]	-	218	198	214	256	460	443	423	1.05892	0.823218	0.741164	0.914867	1.46935	1.55155	1.7851
ENSMUSG00000031070	125.717	100.758	134.966	143.001	206.959	236.842	245.532	126.111	229.778	-0.858998	1.81378	4.90341e-08	6.92857e-07	Mrgprf	7	145300828	145309557	+	2214	protein_coding	MAS-related GPR, member F [Source:MGI Symbol;Acc:MGI:2384823]	-	99	93	149	153	248	259	223	1.35926	1.09293	1.45863	1.54549	2.23912	2.56401	2.66002
ENSMUSG00000099696	67.3029	111.592	117.756	111.223	50.9053	56.6958	62.7592	101.969	56.7868	0.857774	1.81224	0.000276035	0.00194705	2900052N01Rik	9	46913493	46927366	+	3235	lincRNA	RIKEN cDNA 2900052N01 gene [Source:MGI Symbol;Acc:MGI:1920290]	-	53	103	130	119	61	62	57	0.498019	0.828415	0.870974	0.822672	0.376929	0.420064	0.465327
ENSMUSG00000060487	4501.67	5072.58	5072.57	5419.07	2704.66	3037.8	2565.42	5016.47	2769.29	0.857275	1.81161	2.37141e-39	2.07081e-37	Samd5	10	9622936	9675208	-	6922	protein_coding	sterile alpha motif domain containing 5 [Source:MGI Symbol;Acc:MGI:2444815]	-	3545	4682	5600	5798	3241	3322	2330	15.5679	17.5989	17.5345	18.7327	9.35948	10.5188	8.88959
ENSMUSG00000000732	2275.6	2257.85	2321.6	2220.72	1356.08	1137.57	1266.19	2268.94	1253.28	0.85576	1.80971	3.51838e-43	3.53962e-41	Icosl	10	78069302	78083913	+	4620	protein_coding	icos ligand [Source:MGI Symbol;Acc:MGI:1354701]	-	1792	2084	2563	2376	1625	1244	1150	11.7907	11.7366	12.0238	11.5016	7.03097	5.90169	6.57375
ENSMUSG00000007122	739.062	725.892	662.151	656.121	1185.84	1352.47	1230.96	695.806	1256.42	-0.855322	1.80916	2.20806e-29	1.25205e-27	Casq1	1	172209894	172219868	-	1951	protein_coding	calsequestrin 1 [Source:MGI Symbol;Acc:MGI:1309468]	-	582	670	731	702	1421	1479	1118	9.06796	8.93517	8.12075	8.04699	14.5593	16.6153	15.1336
ENSMUSG00000027931	69.8426	88.8406	75.1827	78.5102	135.191	140.825	148.64	78.094	141.552	-0.854573	1.80822	2.91091e-06	3.1151e-05	Npr1	3	90450591	90465866	-	4783	protein_coding	natriuretic peptide receptor 1 [Source:MGI Symbol;Acc:MGI:97371]	-	55	82	83	84	162	154	135	0.349548	0.446066	0.376109	0.392765	0.677047	0.705697	0.745402
ENSMUSG00000079436	90.1604	105.092	168.482	96.2685	197.78	188.376	242.229	115.001	209.461	-0.854279	1.80785	2.46881e-05	0.000221159	Kcnj13	1	87386363	87394729	-	1270	protein_coding	potassium inwardly-rectifying channel, subfamily J, member 13 [Source:MGI Symbol;Acc:MGI:3781032]	-	71	97	186	103	237	206	220	1.69941	1.98725	3.17428	1.81379	3.73034	3.55518	4.57484
ENSMUSG00000032218	73.6522	76.9229	81.5234	55.1441	110.99	122.536	156.348	71.8106	129.958	-0.852169	1.80521	5.19301e-05	0.000437041	Ccnb2	9	70407692	70421547	-	1531	protein_coding	cyclin B2 [Source:MGI Symbol;Acc:MGI:88311]	-	58	71	90	59	133	134	142	1.15159	1.20661	1.2741	0.861848	1.73652	1.91835	2.44946
ENSMUSG00000107134	53.3343	69.339	85.1466	70.0984	109.321	145.397	124.417	69.4796	126.379	-0.851756	1.8047	5.21537e-05	0.000438585	Gm42528	5	39606927	39610344	-	3418	TEC	predicted gene 42528 [Source:MGI Symbol;Acc:MGI:5662665]	-	42	64	94	75	131	159	113	0.373526	0.487184	0.596063	0.49073	0.766132	1.01958	0.8731
ENSMUSG00000050288	2643.86	2329.36	2649.51	2547.84	4652.41	4556.69	4552.8	2542.64	4587.3	-0.851396	1.80425	1.92842e-63	3.93452e-61	Fzd2	11	102604396	102608058	+	3663	protein_coding	frizzled class receptor 2 [Source:MGI Symbol;Acc:MGI:1888513]	-	2082	2150	2925	2726	5575	4983	4135	17.2778	15.2717	17.3071	16.6434	30.4237	29.8162	29.8123
ENSMUSG00000053199	306.038	274.106	288.955	308.433	505.715	522.15	567.035	294.383	531.633	-0.851163	1.80395	1.75219e-17	5.40282e-16	Arhgap20	9	51765337	51853856	+	12685	protein_coding	Rho GTPase activating protein 20 [Source:MGI Symbol;Acc:MGI:2445175]	-	241	253	319	330	606	571	515	0.577525	0.518938	0.54505	0.581805	0.954962	0.986606	1.0722
ENSMUSG00000109206	44.4453	46.5871	38.9501	44.863	69.2646	80.4714	86.9821	43.7114	78.906	-0.850929	1.80366	0.000461036	0.00307043	Gm45137	7	121039138	121043552	+	4415	TEC	predicted gene 45137 [Source:MGI Symbol;Acc:MGI:5753713]	-	35	43	43	48	83	88	79	0.24098	0.25341	0.211093	0.243144	0.375795	0.436868	0.472557
ENSMUSG00000025504	44.4453	39.0032	87.8641	41.1244	81.7823	102.418	105.7	53.1092	96.6334	-0.85042	1.80303	0.00257888	0.0136252	Eps8l2	7	141338880	141363020	+	5377	protein_coding	EPS8-like 2 [Source:MGI Symbol;Acc:MGI:2138828]	-	35	36	97	44	98	112	96	0.197866	0.1742	0.390992	0.183006	0.364326	0.456537	0.471507
ENSMUSG00000042793	66.033	49.8374	68.842	51.4055	93.4655	111.563	114.508	59.0295	106.512	-0.849756	1.8022	0.000105616	0.000829388	Lgr6	1	134983301	135105276	-	6851	protein_coding	leucine-rich repeat-containing G protein-coupled receptor 6 [Source:MGI Symbol;Acc:MGI:2441805]	-	52	46	76	55	112	122	104	0.230724	0.174698	0.240434	0.179541	0.32679	0.390305	0.400901
ENSMUSG00000082809	787.316	370.53	413.958	424.329	270.382	328.287	231.218	499.033	276.629	0.84929	1.80161	0.00928004	0.039442	Gm14150	2	151458956	151460309	+	1354	processed_pseudogene	predicted gene 14150 [Source:MGI Symbol;Acc:MGI:3651006]	-	620	342	457	454	324	359	210	13.9193	6.57193	7.31533	7.49879	4.78333	5.81131	4.09598
ENSMUSG00000000385	50.7946	66.0887	23.5512	35.5165	75.9407	63.0969	96.8914	43.9878	78.643	-0.848008	1.80001	0.00649855	0.0294519	Tmprss2	16	97564682	97611195	-	7302	protein_coding	transmembrane protease, serine 2 [Source:MGI Symbol;Acc:MGI:1354381]	-	40	61	26	38	91	69	88	0.166518	0.217357	0.0771734	0.116385	0.249117	0.207112	0.318272
ENSMUSG00000032271	76.1919	104.008	109.604	114.961	188.6	146.312	215.804	101.191	183.572	-0.847769	1.79972	6.93663e-06	6.92743e-05	Nnmt	9	48591877	48605153	-	1576	protein_coding	nicotinamide N-methyltransferase [Source:MGI Symbol;Acc:MGI:1099443]	-	60	96	121	123	226	160	196	1.15728	1.58489	1.66405	1.74543	2.86653	2.22516	3.28441
ENSMUSG00000109005	123.177	125.677	107.792	84.1181	201.118	128.937	264.249	110.191	198.101	-0.847041	1.79881	0.000108085	0.00084634	Gm45221	7	90185927	90188198	+	2272	TEC	predicted gene 45221 [Source:MGI Symbol;Acc:MGI:5753797]	-	97	116	119	90	241	141	240	1.2978	1.32842	1.13521	0.885907	2.12038	1.36022	2.78972
ENSMUSG00000063975	3481.97	3477.78	3360.57	3617.08	2038.72	1938.63	1827.72	3484.35	1935.02	0.846926	1.79866	1.11507e-60	2.1168e-58	Slco1a5	6	142234227	142322981	-	3722	protein_coding	solute carrier organic anion transporter family, member 1a5 [Source:MGI Symbol;Acc:MGI:1351865]	-	2742	3210	3710	3870	2443	2120	1660	22.3942	22.4395	21.604	23.2535	13.1205	12.4841	11.7785
ENSMUSG00000025810	2181.63	1895.99	2319.79	2201.09	3882.99	3709	4001.18	2149.62	3864.39	-0.845132	1.79643	2.08531e-42	2.05065e-40	Nrp1	8	128358604	128503363	+	9785	protein_coding	neuropilin 1 [Source:MGI Symbol;Acc:MGI:106206]	-	1718	1750	2561	2355	4653	4056	3634	5.33711	4.65332	5.67264	5.3825	9.50553	9.08521	9.80802
ENSMUSG00000036095	17.7781	36.8363	35.3268	23.3661	62.5885	47.5513	42.9405	28.3268	51.0268	-0.844185	1.79525	0.0106779	0.0441511	Dgkb	12	37817726	38634239	+	11377	protein_coding	diacylglycerol kinase, beta [Source:MGI Symbol;Acc:MGI:2442474]	-	14	34	39	25	75	52	39	0.0374063	0.0777564	0.0742973	0.0491435	0.131776	0.100178	0.0905304
ENSMUSG00000019851	288.259	274.106	322.47	331.799	529.081	569.701	543.913	304.159	547.565	-0.843819	1.79479	1.05663e-16	3.09213e-15	Perp	10	18845020	18857073	+	1952	protein_coding	PERP, TP53 apoptosis effector [Source:MGI Symbol;Acc:MGI:1929938]	-	227	253	356	355	634	623	494	3.53501	3.3723	3.95281	4.06726	6.49252	6.9953	6.68351
ENSMUSG00000022025	1211.45	1291.44	1473.76	1340.28	791.118	729.73	701.362	1329.23	740.737	0.843769	1.79473	3.47163e-27	1.80022e-25	Cnmd	14	79637690	79662170	-	1843	protein_coding	chondromodulin [Source:MGI Symbol;Acc:MGI:1341171]	-	954	1192	1627	1434	948	798	637	15.735	16.8281	19.1337	17.4011	10.2822	9.4902	9.12791
ENSMUSG00000002341	10374.8	9261.09	9523.74	9511.89	17092.5	18694.1	16241.4	9667.88	17342.7	-0.843508	1.79441	6.17915e-61	1.18331e-58	Ncan	8	70093085	70120873	-	7195	protein_coding	neurocan [Source:MGI Symbol;Acc:MGI:104694]	-	8170	8548	10514	10177	20482	20443	14751	34.5172	30.9114	31.6719	31.6332	56.9044	62.2747	54.1437
ENSMUSG00000005124	566.36	483.206	393.124	403.767	865.39	874.212	727.787	461.614	822.463	-0.840473	1.79064	3.72476e-13	8.59569e-12	Wisp1	15	66891320	66923201	+	5565	protein_coding	WNT1 inducible signaling pathway protein 1 [Source:MGI Symbol;Acc:MGI:1197008]	-	446	446	434	432	1037	956	661	2.4362	2.08523	1.69029	1.73609	3.72493	3.76522	3.13685
ENSMUSG00000072852	34.2864	37.9198	47.1024	53.2748	27.5389	21.9468	23.1218	43.1458	24.2025	0.839056	1.78888	0.010581	0.043807	2310040G07Rik	5	76928368	76947758	+	791	antisense	RIKEN cDNA 2310040G07 gene [Source:MGI Symbol;Acc:MGI:1917534]	-	27	35	52	57	33	24	21	1.0376	1.15127	1.42483	1.61158	0.833953	0.665017	0.701133
ENSMUSG00000068196	5700.42	5709.63	5067.13	5835.93	9731.26	10603.9	9507.47	5578.28	9947.56	-0.835018	1.78388	8.05812e-55	1.31281e-52	Col8a1	16	57624258	57754737	-	7833	protein_coding	collagen, type VIII, alpha 1 [Source:MGI Symbol;Acc:MGI:88463]	-	4489	5270	5594	6244	11661	11596	8635	17.4207	17.5052	15.4786	17.8274	29.7586	32.4473	29.1133
ENSMUSG00000032517	39.3658	74.7561	116.85	106.55	42.5602	58.5247	41.8395	84.3804	47.6414	0.834412	1.78313	0.00770017	0.0338575	Mobp	9	120149707	120181484	+	6849	protein_coding	myelin-associated oligodendrocytic basic protein [Source:MGI Symbol;Acc:MGI:108511]	-	31	69	129	114	51	64	38	0.137587	0.262124	0.408224	0.372247	0.148849	0.20481	0.146526
ENSMUSG00000019139	2974.02	3031.41	3690.29	3252.57	5799.03	5397.07	6137.19	3237.07	5777.76	-0.834374	1.78308	1.72474e-35	1.26777e-33	Isyna1	8	70594373	70597290	+	2436	protein_coding	myo-inositol 1-phosphate synthase A1 [Source:MGI Symbol;Acc:MGI:1919030]	-	2342	2798	4074	3480	6949	5902	5574	29.2249	29.8852	36.2477	31.9489	57.0229	53.1031	60.4292
ENSMUSG00000115149	285.72	289.274	251.817	314.975	161.896	145.397	173.964	285.446	160.419	0.833499	1.782	7.36484e-10	1.27706e-08	9330188P03Rik	14	105589476	105632054	+	4583	processed_transcript	RIKEN cDNA 9330188P03 gene [Source:MGI Symbol;Acc:MGI:2686435]	-	225	267	278	337	194	159	158	1.49237	1.51582	1.31471	1.6445	0.846167	0.760405	0.910468
ENSMUSG00000028020	281.91	293.607	389.501	315.91	487.356	578.846	654.017	320.232	573.406	-0.833242	1.78168	4.50983e-11	8.85378e-10	Glrb	3	80843599	80913660	-	4655	protein_coding	glycine receptor, beta subunit [Source:MGI Symbol;Acc:MGI:95751]	-	222	271	430	338	584	633	594	1.4497	1.51473	2.0021	1.62387	2.50783	2.98045	3.36996
ENSMUSG00000042515	154.924	136.511	129.532	141.131	240.34	239.585	269.755	140.524	249.893	-0.832557	1.78084	2.86545e-09	4.71052e-08	Mum1l1	X	139210042	139238335	+	4859	protein_coding	melanoma associated antigen (mutated) 1-like 1 [Source:MGI Symbol;Acc:MGI:2445062]	-	122	126	143	151	288	262	245	0.763233	0.674697	0.63786	0.694998	1.18481	1.18182	1.33161
ENSMUSG00000038146	3408.32	3017.33	2817.09	2493.63	5217.38	5206.87	5228.83	2934.09	5217.69	-0.832086	1.78026	1.2598e-29	7.16214e-28	Notch3	17	32120820	32166880	-	8044	protein_coding	notch 3 [Source:MGI Symbol;Acc:MGI:99460]	-	2684	2785	3110	2668	6252	5694	4749	10.1427	9.00821	8.37963	7.41767	15.5364	15.5147	15.5915
ENSMUSG00000047787	214.607	225.352	259.969	248.616	387.214	445.336	439.315	237.136	423.955	-0.831499	1.77953	5.1597e-13	1.17949e-11	Flrt1	19	7092014	7105729	-	5859	protein_coding	fibronectin leucine rich transmembrane protein 1 [Source:MGI Symbol;Acc:MGI:3026647]	-	169	208	287	266	464	487	399	0.876814	0.923688	1.06168	1.01534	1.58306	1.82181	1.79848
ENSMUSG00000024026	4248.97	4474.53	4268.2	4571.35	2405.07	2587.89	2414.58	4390.76	2469.18	0.830568	1.77839	2.67822e-66	6.2869e-64	Glo1	17	30592866	30612659	-	1935	protein_coding	glyoxalase 1 [Source:MGI Symbol;Acc:MGI:95742]	-	3346	4130	4712	4891	2882	2830	2193	52.5641	55.5334	52.7789	56.5289	29.7726	32.0556	29.9306
ENSMUSG00000038418	8321.43	7204.75	8146.9	7026.66	13968.9	13349.1	13618.8	7674.94	13645.6	-0.830556	1.77837	4.34558e-51	5.85607e-49	Egr1	18	34859823	34864984	+	4484	protein_coding	early growth response 1 [Source:MGI Symbol;Acc:MGI:95295]	zf-C2H2	6553	6650	8994	7518	16739	14598	12369	44.4241	38.587	43.4734	37.4965	74.6222	71.3552	72.8495
ENSMUSG00000097140	40.6357	58.5048	41.6675	53.2748	25.8699	25.6045	30.8291	48.5207	27.4345	0.830045	1.77774	0.00701678	0.03139	Gm26779	5	109886231	109891137	+	551	lincRNA	predicted gene, 26779 [Source:MGI Symbol;Acc:MGI:5477273]	-	32	54	46	57	31	28	28	1.7654	2.54993	1.80943	2.31354	1.12464	1.11379	1.34203
ENSMUSG00000024236	2711.16	2518.95	2504.58	2488.96	4480.5	4466.16	4671.71	2555.91	4539.46	-0.829644	1.77725	5.53023e-71	1.52823e-68	Svil	18	4920540	5119299	+	10701	protein_coding	supervillin [Source:MGI Symbol;Acc:MGI:2147319]	-	2135	2325	2765	2663	5369	4884	4243	6.06482	5.65306	5.60025	5.56545	10.0294	10.0034	10.4714
ENSMUSG00000016918	19719.7	16910	19438.8	18963	32737.1	31399.4	35838.8	18757.9	33325.1	-0.829031	1.77649	3.69171e-52	5.23336e-50	Sulf1	1	12692277	12861192	+	11294	protein_coding	sulfatase 1 [Source:MGI Symbol;Acc:MGI:2138563]	-	15529	15608	21460	20289	39229	34337	32550	41.7965	35.9571	41.183	40.176	69.4326	66.6365	76.1133
ENSMUSG00000041735	27.937	40.0866	48.0082	41.1244	65.092	75.8992	70.4665	39.2891	70.4859	-0.828908	1.77634	0.00173087	0.00976861	Gm13178	4	144703191	144721404	-	1227	protein_coding	predicted gene 13178 [Source:MGI Symbol;Acc:MGI:3650721]	-	22	37	53	44	78	83	64	0.545032	0.784589	0.936198	0.801977	1.27073	1.48263	1.3775
ENSMUSG00000057378	102.859	63.9219	74.2769	69.1638	139.364	128.937	142.034	77.5554	136.778	-0.828168	1.77543	3.2536e-05	0.000283993	Ryr3	2	112631355	113217096	-	18977	protein_coding	ryanodine receptor 3 [Source:MGI Symbol;Acc:MGI:99684]	-	81	59	82	74	167	141	129	0.129748	0.0808928	0.0936532	0.0872083	0.175911	0.162851	0.179523
ENSMUSG00000031803	52.0645	57.4213	59.7838	61.6866	97.638	111.563	99.0935	57.7391	102.765	-0.827054	1.77406	8.6897e-05	0.000696676	B3gnt3	8	71690756	71701789	-	3055	protein_coding	UDP-GlcNAc:betaGal beta-1,3-N-acetylglucosaminyltransferase 3 [Source:MGI Symbol;Acc:MGI:2152535]	-	41	53	66	66	117	122	90	0.407959	0.451388	0.468241	0.483155	0.765559	0.875279	0.778016
ENSMUSG00000103103	59.6837	55.2545	50.7257	61.6866	37.5531	42.9791	14.3135	56.8376	31.6152	0.82645	1.77332	0.0108732	0.0448127	4833445I07Rik	9	108567533	108569174	+	1642	lincRNA	RIKEN cDNA 4833445I07 gene [Source:MGI Symbol;Acc:MGI:2143268]	-	47	51	56	66	45	47	13	0.870099	0.808132	0.739182	0.898927	0.547827	0.627368	0.209087
ENSMUSG00000110344	50.7946	74.7561	61.5954	67.2945	40.0566	28.3479	39.6374	63.6101	36.014	0.826173	1.77298	0.00262513	0.0138128	Gm45716	11	90187683	90251255	+	2187	protein_coding	predicted gene 45716 [Source:MGI Symbol;Acc:MGI:5804831]	-	40	69	68	72	48	31	36	0.555975	0.820891	0.673902	0.736271	0.438729	0.310678	0.434721
ENSMUSG00000020027	318.736	248.104	304.354	320.583	519.902	506.604	559.328	297.944	528.611	-0.825548	1.77221	2.46117e-14	6.17583e-13	Socs2	10	95385362	95417180	-	9531	protein_coding	suppressor of cytokine signaling 2 [Source:MGI Symbol;Acc:MGI:1201787]	-	251	229	336	343	623	554	508	0.800533	0.625147	0.764077	0.80484	1.30663	1.274	1.40761
ENSMUSG00000036912	72.3823	73.6727	101.451	100.942	164.399	133.509	168.459	87.112	155.456	-0.824301	1.77068	1.809e-05	0.000166915	Piwil4	9	14696230	14740733	-	5385	protein_coding	piwi-like RNA-mediated gene silencing 4 [Source:MGI Symbol;Acc:MGI:3041167]	-	57	68	112	108	197	146	153	0.321761	0.328555	0.450784	0.44853	0.731282	0.594244	0.750349
ENSMUSG00000032251	1621.62	1693.39	1704.74	1664.6	961.359	940.053	932.58	1671.09	944.664	0.822958	1.76903	9.25322e-46	1.00003e-43	Irak1bp1	9	82829540	82847687	+	2158	protein_coding	interleukin-1 receptor-associated kinase 1 binding protein 1 [Source:MGI Symbol;Acc:MGI:1929475]	-	1277	1563	1882	1781	1152	1028	847	17.988	18.8449	18.9019	18.4572	10.671	10.4409	10.3655
ENSMUSG00000028184	4262.94	3770.31	4252.8	4235.81	7150.11	6998.27	7778.84	4130.46	7309.07	-0.822868	1.76892	4.31268e-54	6.87227e-52	Adgrl2	3	148815583	148990555	-	14198	protein_coding	adhesion G protein-coupled receptor L2 [Source:MGI Symbol;Acc:MGI:2139714]	-	3357	3480	4695	4532	8568	7653	7065	7.18734	6.37731	7.16712	7.13866	12.063	11.8141	13.1414
ENSMUSG00000072769	78.7316	69.339	109.604	72.9023	60.9194	47.5513	30.8291	82.6442	46.4333	0.821853	1.76768	0.00255725	0.0135306	Gm10419	5	108367769	108378239	+	6859	lincRNA	predicted gene 10419 [Source:MGI Symbol;Acc:MGI:3642823]	-	62	64	121	78	73	52	28	0.274774	0.242775	0.38235	0.254324	0.212748	0.166165	0.107809
ENSMUSG00000026358	180.321	160.346	153.083	169.171	318.784	303.597	252.138	165.73	291.506	-0.821747	1.76754	1.8223e-09	3.03221e-08	Rgs1	1	144242296	144249242	-	6947	protein_coding	regulator of G-protein signaling 1 [Source:MGI Symbol;Acc:MGI:1354694]	-	142	148	169	181	382	332	229	0.621348	0.554306	0.527261	0.582687	1.09918	1.04746	0.870554
ENSMUSG00000041134	76.1919	65.0053	84.2408	112.157	148.543	122.536	179.469	84.3989	150.183	-0.821066	1.76671	0.000108191	0.00084687	Cyyr1	16	85421533	85553397	-	8894	protein_coding	cysteine and tyrosine-rich protein 1 [Source:MGI Symbol;Acc:MGI:2152187]	-	60	60	93	120	178	134	163	0.205068	0.175525	0.226632	0.301743	0.400062	0.330222	0.484003
ENSMUSG00000030124	59.6837	66.0887	77.9001	63.5559	96.8035	126.194	133.226	66.8071	118.741	-0.819669	1.765	9.24314e-05	0.000735912	Lag3	6	124904361	124911705	-	2109	protein_coding	lymphocyte-activation gene 3 [Source:MGI Symbol;Acc:MGI:106588]	-	47	61	86	68	116	138	121	0.677431	0.752555	0.883808	0.721084	1.09948	1.43417	1.51519
ENSMUSG00000000753	10831.9	8692.29	8565.39	8480.97	15826.5	16732.6	15801	9142.65	16120	-0.81841	1.76346	2.95005e-14	7.38561e-13	Serpinf1	11	75409769	75422701	-	2359	protein_coding	serine (or cysteine) peptidase inhibitor, clade F, member 1 [Source:MGI Symbol;Acc:MGI:108080]	-	8530	8023	9456	9074	18965	18298	14351	109.917	88.49	86.8792	86.025	160.705	170.01	160.661
ENSMUSG00000003051	104.129	85.5903	86.0525	84.1181	168.572	166.43	137.63	89.9724	157.544	-0.81807	1.76305	3.97358e-06	4.13056e-05	Elf3	1	135253575	135258568	-	2217	protein_coding	E74-like factor 3 [Source:MGI Symbol;Acc:MGI:1101781]	ETS	82	79	95	90	202	182	125	1.12433	0.927143	0.92874	0.907885	1.82133	1.7993	1.48902
ENSMUSG00000027654	63.4933	50.9208	51.6315	78.5102	108.487	106.076	109.003	61.1389	107.855	-0.817665	1.76255	0.000190943	0.00140637	Fam83d	2	158768093	158786637	+	3991	protein_coding	family with sequence similarity 83, member D [Source:MGI Symbol;Acc:MGI:1919128]	-	50	47	57	84	130	116	99	0.380831	0.306409	0.309549	0.470708	0.651127	0.637051	0.655105
ENSMUSG00000026768	215.877	238.353	266.31	257.027	421.429	388.64	488.861	244.392	432.977	-0.817477	1.76232	9.0169e-12	1.86233e-10	Itga8	2	12106632	12301922	-	7368	protein_coding	integrin alpha 8 [Source:MGI Symbol;Acc:MGI:109442]	-	170	220	294	275	505	425	444	0.701364	0.776888	0.864837	0.834712	1.37008	1.26426	1.59144
ENSMUSG00000019122	1921.31	2345.61	2145.88	2237.54	4080.77	3771.18	3583.88	2162.58	3811.94	-0.817295	1.7621	3.75587e-36	2.92837e-34	Ccl9	11	83572919	83578636	-	3045	protein_coding	chemokine (C-C motif) ligand 9 [Source:MGI Symbol;Acc:MGI:104533]	-	1513	2165	2369	2394	4890	4124	3255	15.1041	18.4993	16.8622	17.5829	32.1015	29.6845	28.2307
ENSMUSG00000056966	458.421	509.208	615.049	525.271	288.741	349.319	259.845	526.987	299.302	0.816652	1.76131	2.54077e-11	5.08676e-10	Gjc3	5	137953461	137963098	-	4356	protein_coding	gap junction protein, gamma 3 [Source:MGI Symbol;Acc:MGI:2153041]	-	361	470	679	562	346	382	236	2.5192	2.80734	3.37846	2.88537	1.58779	1.92209	1.43081
ENSMUSG00000104728	34.2864	41.17	43.4791	53.2748	98.4725	53.9524	75.9717	43.0526	76.1322	-0.816454	1.76107	0.00330675	0.0167922	Gm42462	5	43752909	43754271	-	1363	TEC	predicted gene 42462 [Source:MGI Symbol;Acc:MGI:5662599]	-	27	38	48	57	118	59	69	0.60216	0.725392	0.763276	0.935261	1.73057	0.948755	1.33694
ENSMUSG00000004110	350.483	288.19	325.188	354.231	201.952	172.831	186.076	329.523	186.953	0.81612	1.76066	1.24283e-10	2.35727e-09	Cacna1e	1	154390731	154884501	-	25228	protein_coding	calcium channel, voltage-dependent, R type, alpha 1E subunit [Source:MGI Symbol;Acc:MGI:106217]	-	276	266	359	379	242	189	169	0.33256	0.274337	0.308424	0.335977	0.191751	0.164201	0.176914
ENSMUSG00000081957	76.1919	95.3411	101.451	93.4645	31.7115	69.498	56.153	91.6122	52.4542	0.815717	1.76017	0.00165822	0.00940521	Ak3l2-ps	2	72633936	72634607	+	672	processed_pseudogene	adenylate kinase 3-like 2, pseudogene [Source:MGI Symbol;Acc:MGI:3574349]	-	60	88	112	100	38	76	51	2.7141	3.40721	3.61231	3.32801	1.13036	2.4788	2.00428
ENSMUSG00000101389	1004.46	906.824	894.946	1079.52	1911.87	1698.13	1512.83	971.437	1707.61	-0.815496	1.7599	1.08619e-21	4.32714e-20	Ms4a4a	19	11375523	11392790	+	836	protein_coding	membrane-spanning 4-domains, subfamily A, member 4A [Source:MGI Symbol;Acc:MGI:3643932]	-	791	837	988	1155	2291	1857	1374	28.7617	26.0498	25.6146	30.8979	54.7801	48.6859	43.4048
ENSMUSG00000043556	700.966	633.802	760.885	686.03	1114.91	1322.29	1238.67	695.42	1225.29	-0.815269	1.75963	2.64168e-23	1.14199e-21	Fbxl7	15	26540459	26895580	-	6526	protein_coding	F-box and leucine-rich repeat protein 7 [Source:MGI Symbol;Acc:MGI:3052506]	-	552	585	840	734	1336	1446	1125	2.5712	2.33235	2.78977	2.51538	4.09226	4.85645	4.55263
ENSMUSG00000074280	261.592	241.603	223.736	276.655	469.831	448.08	401.879	250.897	439.93	-0.813909	1.75797	1.1787e-12	2.6204e-11	Gm6166	9	57483963	57484371	+	409	processed_pseudogene	predicted gene 6166 [Source:MGI Symbol;Acc:MGI:3645893]	-	206	223	247	296	563	490	365	15.3105	14.1862	13.0891	16.1854	27.5162	26.2585	23.5682
ENSMUSG00000078954	121.907	121.343	137.684	128.046	72.6026	71.3269	73.7696	127.245	72.5664	0.813447	1.75741	1.10126e-05	0.000105631	Arhgap8	15	84720052	84772207	+	3546	protein_coding	Rho GTPase activating protein 8 [Source:MGI Symbol;Acc:MGI:1920417]	-	96	112	152	137	87	78	67	0.822956	0.821797	0.929054	0.864044	0.490439	0.482119	0.498992
ENSMUSG00000053178	105.399	107.259	113.227	131.785	55.0779	74.0703	67.1634	114.417	65.4372	0.813217	1.75712	7.20885e-05	0.000587664	Mterf1b	5	4192367	4197651	+	1368	protein_coding	mitochondrial transcription termination factor 1b [Source:MGI Symbol;Acc:MGI:3704243]	-	83	99	125	141	66	81	61	1.84432	1.88293	1.98043	2.30508	0.964411	1.29777	1.17761
ENSMUSG00000026837	6984.26	6915.48	6717.53	6108.84	11438.7	11411.4	12345.9	6681.53	11732	-0.812481	1.75623	1.60442e-59	2.94338e-57	Col5a1	2	27886425	28039514	+	8490	protein_coding	collagen, type V, alpha 1 [Source:MGI Symbol;Acc:MGI:88457]	-	5500	6383	7416	6536	13707	12479	11213	19.6924	19.5615	18.9321	17.217	32.273	32.2159	34.8796
ENSMUSG00000040254	2237.5	2205.85	2862.38	2904.88	4581.48	4308.88	4561.6	2552.65	4483.99	-0.812114	1.75578	3.52707e-10	6.36886e-09	Sema3d	5	12383385	12588948	+	8595	protein_coding	sema domain, immunoglobulin domain (Ig), short basic domain, secreted, (semaphorin) 3D [Source:MGI Symbol;Acc:MGI:1860118]	-	1762	2036	3160	3108	5490	4712	4143	6.23167	6.16335	7.96852	8.08703	12.7682	12.0159	12.7299
ENSMUSG00000030329	1095.89	997.831	1110.53	1005.68	618.374	568.787	611.077	1052.48	599.412	0.812	1.75564	7.12491e-27	3.62573e-25	Pianp	6	124996694	125003096	+	2851	protein_coding	PILR alpha associated neural protein [Source:MGI Symbol;Acc:MGI:2441908]	-	863	921	1226	1076	741	622	555	9.20148	8.40519	9.32029	8.44051	5.19547	4.7818	5.14107
ENSMUSG00000026062	25.3973	40.0866	45.2908	33.6472	64.2575	42.0646	85.881	36.1055	64.0677	-0.811238	1.75472	0.00915469	0.0389735	Slc9a2	1	40680574	40769273	+	6984	protein_coding	solute carrier family 9 (sodium/hydrogen exchanger), member 2 [Source:MGI Symbol;Acc:MGI:105075]	-	20	37	50	36	77	46	78	0.0870502	0.137842	0.155168	0.115279	0.220389	0.144362	0.29495
ENSMUSG00000042451	87.6207	97.5079	63.4071	46.7323	47.5672	33.8346	44.0416	73.817	41.8145	0.810955	1.75437	0.00524865	0.0247	Mybph	1	134193448	134201232	+	2329	protein_coding	myosin binding protein H [Source:MGI Symbol;Acc:MGI:1858196]	-	69	90	70	50	57	37	40	0.900583	1.00544	0.651426	0.480125	0.489226	0.348201	0.453574
ENSMUSG00000025964	295.879	262.188	261.781	257.027	458.148	477.342	476.75	269.219	470.746	-0.809535	1.75265	3.5568e-15	9.4463e-14	Adam23	1	63445891	63596276	+	17907	protein_coding	a disintegrin and metallopeptidase domain 23 [Source:MGI Symbol;Acc:MGI:1345162]	-	233	242	289	275	549	522	433	0.395528	0.351623	0.349793	0.34345	0.612849	0.638919	0.63859
ENSMUSG00000026224	104.129	108.342	123.191	103.746	59.2504	67.6692	61.6582	109.852	62.8593	0.808149	1.75096	6.02788e-05	0.000500551	4933407L21Rik	1	85928483	85940624	+	3343	protein_coding	RIKEN cDNA 4933407L21 gene [Source:MGI Symbol;Acc:MGI:1918391]	-	82	100	136	111	71	74	56	0.745627	0.778303	0.881737	0.742575	0.424547	0.485169	0.442394
ENSMUSG00000021719	284.45	210.184	264.498	283.198	472.334	452.652	441.517	260.582	455.501	-0.806569	1.74905	4.7366e-12	1.00686e-10	Rgs7bp	13	104945904	105054930	-	7077	protein_coding	regulator of G-protein signalling 7 binding protein [Source:MGI Symbol;Acc:MGI:106334]	-	224	194	292	303	566	495	401	0.96215	0.713243	0.894273	0.957519	1.59872	1.53304	1.49642
ENSMUSG00000059588	641.282	608.883	806.176	745.847	1288.49	1121.11	1275	700.547	1228.2	-0.806307	1.74873	6.14891e-18	1.9654e-16	Calcrl	2	84330626	84425411	-	4882	protein_coding	calcitonin receptor-like [Source:MGI Symbol;Acc:MGI:1926944]	-	505	562	890	798	1544	1226	1158	3.1444	2.99519	3.9512	3.6556	6.32199	5.50415	6.26424
ENSMUSG00000062345	869.858	898.156	746.392	824.357	1629.8	1251.88	1487.5	834.691	1456.4	-0.805162	1.74734	2.48542e-19	8.57175e-18	Serpinb2	1	107511423	107535478	+	2349	protein_coding	serine (or cysteine) peptidase inhibitor, clade B, member 2 [Source:MGI Symbol;Acc:MGI:97609]	-	685	829	824	882	1953	1369	1351	8.86445	9.18241	7.60292	8.39729	16.6197	12.7737	15.189
ENSMUSG00000019790	1902.26	1720.47	1992.79	1926.3	3381.45	3021.34	3486.99	1885.46	3296.59	-0.804997	1.74714	2.09134e-37	1.70359e-35	Stxbp5	10	9755547	9901079	-	16513	protein_coding	syntaxin binding protein 5 (tomosyn) [Source:MGI Symbol;Acc:MGI:1926058]	-	1498	1588	2200	2061	4052	3304	3167	2.75759	2.50213	2.88757	2.7913	4.9051	4.38543	5.065
ENSMUSG00000035493	7681.41	6828.81	7592.54	7601.47	12223.9	13171.7	13518.6	7426.06	12971.4	-0.804401	1.74642	3.94521e-60	7.29898e-58	Tgfbi	13	56609523	56639562	+	3771	protein_coding	transforming growth factor, beta induced [Source:MGI Symbol;Acc:MGI:99959]	-	6049	6303	8382	8133	14648	14404	12278	48.7608	43.4887	48.1756	48.2334	77.6472	83.7191	85.9861
ENSMUSG00000040867	78.7316	72.5892	86.9583	65.4252	121.004	121.622	156.348	75.9261	132.991	-0.803879	1.74579	4.72895e-05	0.000399527	Begain	12	109032187	109068217	-	4408	protein_coding	brain-enriched guanylate kinase-associated [Source:MGI Symbol;Acc:MGI:3044626]	-	62	67	96	70	145	133	142	0.427557	0.395474	0.472026	0.355149	0.657553	0.661314	0.850754
ENSMUSG00000033227	551.121	377.031	551.642	494.427	946.338	844.036	791.647	493.555	860.673	-0.803452	1.74527	1.55339e-12	3.41715e-11	Wnt6	1	74771892	74785322	+	2192	protein_coding	wingless-type MMTV integration site family, member 6 [Source:MGI Symbol;Acc:MGI:98960]	-	434	348	609	529	1134	923	719	6.01857	4.1307	6.02162	5.3972	10.3413	9.22909	8.66255
ENSMUSG00000055653	332.705	229.685	313.412	257.962	421.429	543.182	518.589	283.441	494.4	-0.803187	1.74495	1.56302e-09	2.62883e-08	Gpc3	X	52272426	52613950	-	2690	protein_coding	glypican 3 [Source:MGI Symbol;Acc:MGI:104903]	-	262	212	346	276	505	594	471	2.96069	2.05054	2.78779	2.29462	3.75269	4.83985	4.62409
ENSMUSG00000021662	152.384	110.509	89.6757	145.805	199.449	194.777	256.542	124.593	216.923	-0.802663	1.74432	1.89341e-05	0.000173749	Arhgef28	13	97899469	98206439	-	7328	protein_coding	Rho guanine nucleotide exchange factor (GEF) 28 [Source:MGI Symbol;Acc:MGI:1346016]	-	120	102	99	156	239	213	233	0.497783	0.36216	0.29281	0.476094	0.651953	0.637077	0.839707
ENSMUSG00000056596	67.3029	46.5871	70.6536	58.8827	119.335	93.2737	105.7	60.8566	106.103	-0.802453	1.74406	0.000280135	0.00197087	Trnp1	4	133491100	133498550	-	1654	protein_coding	TMF1-regulated nuclear protein 1 [Source:MGI Symbol;Acc:MGI:1916789]	-	53	43	78	63	143	102	96	0.974057	0.676423	1.0221	0.851842	1.72824	1.35164	1.53283
ENSMUSG00000036103	3090.85	3002.16	3223.8	3252.57	5278.29	5598.25	5571.26	3142.34	5482.6	-0.801877	1.74337	2.49938e-69	6.57398e-67	Colec12	18	9707648	9877995	+	3322	protein_coding	collectin sub-family member 12 [Source:MGI Symbol;Acc:MGI:2152907]	-	2434	2771	3559	3480	6325	6122	5060	22.2723	21.7031	23.2201	23.4279	38.0597	40.3917	40.2261
ENSMUSG00000096992	81.2714	86.6737	42.5733	69.1638	115.997	87.787	160.752	69.9205	121.512	-0.801401	1.74279	0.00196167	0.0108281	Gm26788	1	34165856	34178446	-	4782	processed_transcript	predicted gene, 26788 [Source:MGI Symbol;Acc:MGI:5477282]	-	64	80	47	74	139	96	146	0.406831	0.435277	0.213022	0.34608	0.581044	0.440007	0.806307
ENSMUSG00000005800	59.6837	28.169	57.0664	66.3598	94.3	88.7015	93.5883	52.8197	92.1966	-0.800068	1.74118	0.00211835	0.011547	Mmp8	9	7558456	7568485	+	2425	protein_coding	matrix metallopeptidase 8 [Source:MGI Symbol;Acc:MGI:1202395]	-	47	26	63	71	113	97	85	0.589156	0.278963	0.563074	0.654788	0.931474	0.876714	0.925688
ENSMUSG00000043903	146.034	132.177	115.039	83.1834	192.772	208.494	216.905	119.108	206.057	-0.799051	1.73996	7.75679e-06	7.66931e-05	Zfp469	8	122269569	122272650	+	3082	lincRNA	zinc finger protein 469 [Source:MGI Symbol;Acc:MGI:2684868]	zf-C2H2	115	122	127	89	231	228	197	1.13425	1.02994	0.893115	0.64582	1.49825	1.62144	1.68807
ENSMUSG00000095134	36.8261	45.5037	40.7617	54.2094	95.1345	71.3269	64.9613	44.3252	77.1409	-0.798972	1.73986	0.00205911	0.0112856	Mid1-ps1	Y	90753057	90763485	+	1248	unprocessed_pseudogene	midline 1, pseudogene 1 [Source:MGI Symbol;Acc:MGI:5780070]	-	29	42	45	58	114	78	59	0.706362	0.875629	0.781509	1.03936	1.82597	1.36987	1.24852
ENSMUSG00000031722	667.949	618.634	664.868	626.212	1124.09	953.769	1288.22	644.416	1122.02	-0.798688	1.73952	6.97174e-18	2.21866e-16	Hp	8	109575128	109579172	-	1606	protein_coding	haptoglobin [Source:MGI Symbol;Acc:MGI:96211]	-	526	571	734	670	1347	1043	1170	9.95599	9.25073	9.90574	9.33003	16.7659	14.2343	19.2397
ENSMUSG00000004709	191.75	234.019	221.019	273.851	446.464	398.699	357.838	230.16	401	-0.798485	1.73927	1.25717e-09	2.13582e-08	Cd244a	1	171559193	171609746	+	4876	protein_coding	CD244 molecule A [Source:MGI Symbol;Acc:MGI:109294]	-	151	216	244	293	535	436	325	0.941364	1.15259	1.08458	1.34387	2.19328	1.95984	1.76026
ENSMUSG00000097337	52.0645	70.4224	75.1827	82.2488	31.7115	50.2946	39.6374	69.9796	40.5478	0.79777	1.73841	0.00324568	0.0165514	Gm26606	4	123898633	123904842	-	2439	lincRNA	predicted gene, 26606 [Source:MGI Symbol;Acc:MGI:5477100]	-	41	65	83	88	38	55	36	0.510994	0.693405	0.737569	0.806909	0.311441	0.494252	0.389806
ENSMUSG00000020021	747.951	807.149	818.857	818.749	1447.05	1316.81	1401.62	798.176	1388.49	-0.796773	1.73721	3.73978e-32	2.35283e-30	Fgd6	10	94036001	94145339	+	8241	protein_coding	FYVE, RhoGEF and PH domain containing 6 [Source:MGI Symbol;Acc:MGI:1261419]	-	589	745	904	876	1734	1440	1273	2.1726	2.35213	2.37752	2.37727	4.20604	3.82984	4.07949
ENSMUSG00000039191	4069.92	3757.31	3807.14	4307.78	6955.67	7150.98	6649.17	3985.54	6918.61	-0.795945	1.73621	1.7716e-53	2.68582e-51	Rbpj	5	53466152	53657362	+	12750	protein_coding	recombination signal binding protein for immunoglobulin kappa J region [Source:MGI Symbol;Acc:MGI:96522]	CSL	3205	3468	4203	4609	8335	7820	6039	7.64121	7.07708	7.14472	8.08445	13.0677	13.4429	12.5087
ENSMUSG00000085282	132.066	101.842	87.8641	114.961	73.4371	57.6102	56.153	109.183	62.4001	0.795271	1.7354	0.000282014	0.00198282	Gm15663	10	105573953	105583874	+	3365	processed_transcript	predicted gene 15663 [Source:MGI Symbol;Acc:MGI:3783105]	-	104	94	97	123	88	63	51	0.93949	0.726822	0.624774	0.817474	0.522759	0.410349	0.40026
ENSMUSG00000038718	580.328	521.126	533.525	609.389	990.567	940.967	988.733	561.092	973.422	-0.794888	1.73494	1.18256e-23	5.20495e-22	Pbx3	2	34171457	34373142	-	6109	protein_coding	pre B cell leukemia homeobox 3 [Source:MGI Symbol;Acc:MGI:97496]	Homeobox	457	481	589	652	1187	1029	898	2.274	2.04861	2.08969	2.38688	3.88405	3.69184	3.88207
ENSMUSG00000045312	2991.8	2905.74	3164.01	3271.26	5256.6	5360.49	5427.02	3083.2	5348.04	-0.793251	1.73297	2.74675e-61	5.35395e-59	Lhfpl2	13	94057796	94195409	+	8415	protein_coding	lipoma HMGIC fusion partner-like 2 [Source:MGI Symbol;Acc:MGI:2145236]	-	2356	2682	3493	3500	6299	5862	4929	8.5107	8.29258	8.99665	9.30182	14.9631	15.2683	15.469
ENSMUSG00000049420	356.832	302.275	341.492	386.009	617.54	606.279	578.045	346.652	600.621	-0.792839	1.73248	1.54123e-15	4.19011e-14	Tmem200a	10	25912331	26079052	-	6677	protein_coding	transmembrane protein 200A [Source:MGI Symbol;Acc:MGI:1924470]	-	281	279	377	413	740	663	525	1.27929	1.0872	1.22376	1.38332	2.21541	2.17636	2.07652
ENSMUSG00000086134	44.4453	57.4213	56.1605	38.3205	85.9548	74.9847	94.6893	49.0869	85.2096	-0.791977	1.73145	0.0011125	0.00663578	Gm16159	8	25548661	25556083	-	1157	antisense	predicted gene 16159 [Source:MGI Symbol;Acc:MGI:3801949]	-	35	53	62	41	103	82	86	0.919557	1.19187	1.16143	0.792509	1.77954	1.55338	1.96301
ENSMUSG00000057103	387.309	470.205	490.952	478.538	254.526	286.222	254.34	456.751	265.03	0.788435	1.7272	3.125e-12	6.76134e-11	Nat8f1	6	85910154	85915687	-	1345	protein_coding	N-acetyltransferase 8 (GCN5-related) family member 1 [Source:MGI Symbol;Acc:MGI:1913366]	-	305	434	542	512	305	313	231	6.89321	8.39562	8.734	8.51337	4.53296	5.10058	4.53573
ENSMUSG00000097815	1619.08	1377.03	1578.84	1514.13	2677.12	2508.33	2698.65	1522.27	2628.03	-0.787935	1.7266	4.91365e-38	4.07871e-36	Gm26809	6	18844220	18847360	+	2981	lincRNA	predicted gene, 26809 [Source:MGI Symbol;Acc:MGI:5477303]	-	1275	1271	1743	1620	3208	2743	2451	13.0015	11.0935	12.6728	12.1537	21.5118	20.168	21.7139
ENSMUSG00000115263	289.529	199.35	291.673	267.309	151.047	139.911	165.156	261.965	152.038	0.787785	1.72642	3.50519e-07	4.4054e-06	AC154683.1	14	122365239	122406743	-	1284	antisense	novel transcript, antisense to Clybl	-	228	184	322	286	181	153	150	5.39776	3.72853	5.43535	4.98144	2.81785	2.61171	3.0852
ENSMUSG00000054675	340.324	264.355	343.304	280.394	492.363	532.209	565.934	307.094	530.168	-0.787162	1.72568	3.6563e-12	7.86411e-11	Tmem119	5	113793729	113800516	-	2315	protein_coding	transmembrane protein 119 [Source:MGI Symbol;Acc:MGI:2385228]	-	268	244	379	300	590	582	514	3.51907	2.74236	3.54833	2.89817	5.09454	5.51023	5.86367
ENSMUSG00000020601	1975.91	1853.73	2011.82	1957.15	3147.78	3462.1	3483.69	1949.65	3364.52	-0.786158	1.72448	2.9098e-48	3.47125e-46	Trib2	12	15791727	15816922	-	4335	protein_coding	tribbles pseudokinase 2 [Source:MGI Symbol;Acc:MGI:2145021]	-	1556	1711	2221	2094	3772	3786	3164	10.911	10.2694	11.1044	10.8029	17.3935	19.1421	19.2755
ENSMUSG00000054901	93.97	92.0908	88.7699	92.5299	138.529	158.2	179.469	91.8402	158.733	-0.786072	1.72437	6.45744e-06	6.47256e-05	Arhgef33	17	80307407	80400081	+	4680	protein_coding	Rho guanine nucleotide exchange factor (GEF) 33 [Source:MGI Symbol;Acc:MGI:2685787]	-	74	85	98	99	166	173	163	0.480651	0.472561	0.453854	0.473089	0.709033	0.810211	0.919812
ENSMUSG00000053263	93.97	54.1711	103.263	73.837	63.423	35.6635	41.8395	81.3103	46.9753	0.784872	1.72294	0.00555453	0.0258723	Gm12592	11	3305426	3331178	-	2954	processed_transcript	predicted gene 12592 [Source:MGI Symbol;Acc:MGI:3649892]	-	74	50	114	79	76	39	38	0.761492	0.440397	0.836432	0.598095	0.514289	0.289369	0.339727
ENSMUSG00000044646	869.858	873.238	942.048	819.684	1387.8	1485.98	1658.16	876.207	1510.65	-0.783635	1.72146	2.75545e-25	1.29643e-23	Zbtb7c	18	75820178	76148561	+	4729	protein_coding	zinc finger and BTB domain containing 7C [Source:MGI Symbol;Acc:MGI:2443302]	ZBTB	685	806	1040	877	1663	1625	1506	4.40317	4.43456	4.76651	4.14748	7.02954	7.53151	8.41033
ENSMUSG00000070532	1384.15	1458.29	1429.38	1477.67	804.47	880.613	821.375	1437.37	835.486	0.783539	1.72135	1.62109e-34	1.16033e-32	Ccdc190	1	169928648	169934653	+	1734	protein_coding	coiled-coil domain containing 190 [Source:MGI Symbol;Acc:MGI:1925715]	-	1090	1346	1578	1581	964	963	746	19.1083	20.1967	19.724	20.3909	11.113	12.1724	11.3618
ENSMUSG00000040690	2043.21	1806.06	1891.34	1748.72	3159.47	3225.26	3273.39	1872.34	3219.37	-0.783372	1.72115	2.68225e-44	2.78839e-42	Col16a1	4	130047840	130099283	+	6750	protein_coding	collagen, type XVI, alpha 1 [Source:MGI Symbol;Acc:MGI:1095396]	-	1609	1667	2088	1871	3786	3527	2973	7.24597	6.42565	6.70445	6.19903	11.2119	11.4525	11.6318
ENSMUSG00000027434	186.67	195.016	252.722	176.648	123.508	117.964	112.306	202.764	117.926	0.783097	1.72082	2.43146e-06	2.64086e-05	Nkx2-2	2	147177546	147194243	-	2875	protein_coding	NK2 homeobox 2 [Source:MGI Symbol;Acc:MGI:97347]	Homeobox	147	180	279	189	148	129	102	1.55426	1.629	2.10331	1.4702	1.02903	0.983444	0.936957
ENSMUSG00000031860	302.228	385.698	357.797	300.021	183.593	227.698	175.065	336.436	195.452	0.782433	1.72003	1.4136e-08	2.15205e-07	Pbx4	8	69832491	69872292	+	2217	protein_coding	pre B cell leukemia homeobox 4 [Source:MGI Symbol;Acc:MGI:1931321]	Homeobox	238	356	395	321	220	249	159	3.26329	4.17801	3.8616	3.23812	1.98363	2.46168	1.89404
ENSMUSG00000037211	678.108	687.973	663.963	667.337	1190.02	1042.47	1247.48	674.345	1159.99	-0.782035	1.71955	3.15054e-24	1.41231e-22	Spry1	3	37639947	37644598	+	2906	protein_coding	sprouty RTK signaling antagonist 1 [Source:MGI Symbol;Acc:MGI:1345139]	-	534	635	733	714	1426	1140	1133	5.58586	5.68543	5.46694	5.49486	9.80907	8.59819	10.2965
ENSMUSG00000047935	105.399	119.176	80.6176	90.6606	58.4159	74.0703	38.5364	98.9633	57.0075	0.781561	1.71899	0.00146943	0.00844856	Sox1ot	8	12385771	12436768	+	7420	sense_overlapping	Sox1 overlapping transcript [Source:MGI Symbol;Acc:MGI:3645522]	-	83	110	89	97	70	81	35	0.340031	0.385722	0.25997	0.292362	0.188581	0.239265	0.124572
ENSMUSG00000028600	1155.58	1007.58	869.583	940.253	1741.63	1643.26	1722.02	993.249	1702.31	-0.781113	1.71846	3.0875e-22	1.25518e-20	Podn	4	108014791	108096445	-	4270	protein_coding	podocan [Source:MGI Symbol;Acc:MGI:2674939]	-	910	930	960	1006	2087	1797	1564	6.47825	5.66683	4.87281	5.26895	9.77009	9.22398	9.67311
ENSMUSG00000021087	22886.8	23717.2	22520.4	21684.7	13024.2	14089.8	12514.4	22702.3	13209.5	0.780984	1.7183	8.38202e-67	2.01086e-64	Rtn1	12	72211752	72409054	-	4980	protein_coding	reticulon 1 [Source:MGI Symbol;Acc:MGI:1933947]	-	18023	21891	24862	23201	15607	15408	11366	110.012	114.372	108.204	104.191	62.6461	67.8133	60.2748
ENSMUSG00000030630	368.261	314.192	346.927	307.498	591.67	493.802	636.4	334.22	573.957	-0.780874	1.71817	1.55432e-12	3.41715e-11	Fah	7	84585159	84606722	-	2218	protein_coding	fumarylacetoacetate hydrolase [Source:MGI Symbol;Acc:MGI:95482]	-	290	290	383	329	709	540	578	3.97448	3.4019	3.7426	3.31733	6.38982	5.33618	6.88214
ENSMUSG00000031543	96.5098	74.7561	89.6757	63.5559	127.68	149.969	138.731	81.1244	138.794	-0.779834	1.71693	6.38859e-05	0.000526895	Ank1	8	22974844	23150497	+	13527	protein_coding	ankyrin 1, erythroid [Source:MGI Symbol;Acc:MGI:88024]	-	76	69	99	68	153	164	126	0.170788	0.132719	0.158624	0.112425	0.226097	0.26573	0.245995
ENSMUSG00000024598	445.723	377.031	402.182	429.002	711.005	649.258	767.424	413.484	709.229	-0.778338	1.71515	1.19812e-16	3.48285e-15	Fbn2	18	58008623	58209926	-	10480	protein_coding	fibrillin 2 [Source:MGI Symbol;Acc:MGI:95490]	-	351	348	444	459	852	710	697	1.0181	0.863979	0.918244	0.979502	1.62511	1.48489	1.75642
ENSMUSG00000033717	521.915	508.125	663.057	544.898	998.078	850.437	1037.18	559.499	961.898	-0.778003	1.71476	9.05568e-15	2.3313e-13	Adra2a	19	54045182	54048982	+	3801	protein_coding	adrenergic receptor, alpha 2a [Source:MGI Symbol;Acc:MGI:87934]	-	411	469	732	583	1196	930	942	3.28691	3.21041	4.17397	3.43024	6.28981	5.36269	6.54501
ENSMUSG00000034320	1001.92	879.738	1080.64	1091.67	1729.95	1620.4	1862.96	1013.49	1737.77	-0.775391	1.71165	2.61996e-23	1.13485e-21	Slc26a2	18	61192919	61211612	-	12370	protein_coding	solute carrier family 26 (sulfate transporter), member 2 [Source:MGI Symbol;Acc:MGI:892977]	-	789	812	1193	1168	2073	1772	1692	1.93888	1.70794	2.09029	2.11167	3.34991	3.13973	3.61234
ENSMUSG00000053153	100.319	167.93	124.097	123.373	85.1203	70.4125	70.4665	128.93	75.3331	0.773603	1.70953	0.000223125	0.0016124	Spag16	1	69826970	70725132	+	6764	protein_coding	sperm associated antigen 16 [Source:MGI Symbol;Acc:MGI:1913972]	-	79	155	137	132	102	77	64	0.355032	0.596229	0.438989	0.43644	0.30144	0.249508	0.249881
ENSMUSG00000040562	923.192	764.896	884.076	890.717	1395.31	1488.72	1557.97	865.72	1480.67	-0.773478	1.70939	1.31066e-25	6.23376e-24	Gstm2	3	107981702	107986453	-	1679	protein_coding	glutathione S-transferase, mu 2 [Source:MGI Symbol;Acc:MGI:95861]	-	727	706	976	953	1672	1628	1415	13.1622	10.9406	12.599	12.6939	19.9063	21.2521	22.2568
ENSMUSG00000022034	40.6357	50.9208	45.2908	42.9937	77.6097	60.3536	93.5883	44.9602	77.1839	-0.773272	1.70914	0.00233228	0.0125316	Esco2	14	65819038	65833994	-	6648	protein_coding	establishment of sister chromatid cohesion N-acetyltransferase 2 [Source:MGI Symbol;Acc:MGI:1919238]	-	32	47	50	46	93	66	85	0.14632	0.183947	0.16301	0.154746	0.279638	0.217596	0.337664
ENSMUSG00000097474	78.7316	71.5058	53.4431	66.3598	123.508	90.5304	129.923	67.5101	114.654	-0.77062	1.706	0.000424251	0.00284542	Gm26584	8	40862395	40865647	-	3216	lincRNA	predicted gene, 26584 [Source:MGI Symbol;Acc:MGI:5477078]	-	62	66	59	71	148	99	118	0.58603	0.533965	0.397624	0.493737	0.919919	0.67471	0.968999
ENSMUSG00000019997	7142.99	6080.16	5189.42	5950.89	9874.79	11654.6	9601.06	6090.86	10376.8	-0.768922	1.704	1.22805e-08	1.88535e-07	Ctgf	10	24595442	24598683	+	2861	protein_coding	connective tissue growth factor [Source:MGI Symbol;Acc:MGI:95537]	-	5625	5612	5729	6367	11833	12745	8720	59.7653	51.037	43.4008	49.7704	82.6763	97.6382	80.4926
ENSMUSG00000021186	1330.82	1126.76	1052.56	1035.59	1860.96	2131.58	1802.4	1136.43	1931.65	-0.768731	1.70377	7.39564e-20	2.66426e-18	Fbln5	12	101746565	101819055	-	6911	protein_coding	fibulin 5 [Source:MGI Symbol;Acc:MGI:1346091]	-	1048	1040	1162	1108	2230	2331	1637	4.60961	3.91541	3.64419	3.58552	6.45012	7.39264	6.25554
ENSMUSG00000041075	3462.92	3111.59	3136.84	3100.22	5194.01	5401.64	5757.33	3202.89	5451	-0.767688	1.70254	7.07794e-49	8.63232e-47	Fzd7	1	59482424	59486955	+	4532	protein_coding	frizzled class receptor 7 [Source:MGI Symbol;Acc:MGI:108570]	-	2727	2872	3463	3317	6224	5907	5229	18.2911	16.4884	16.5615	16.3685	27.4526	28.5677	30.471
ENSMUSG00000000686	74.922	63.9219	72.4652	90.6606	46.7327	39.3213	47.3447	75.4924	44.4662	0.767618	1.70246	0.00185956	0.0103641	Abhd15	11	77515121	77538607	+	3035	protein_coding	abhydrolase domain containing 15 [Source:MGI Symbol;Acc:MGI:1914727]	-	59	59	80	97	56	43	43	0.590932	0.5058	0.571304	0.714771	0.368836	0.310533	0.374168
ENSMUSG00000029309	5013.43	5632.71	6370.6	6247.17	3296.33	3701.69	3259.08	5815.98	3419.03	0.767044	1.70178	6.71818e-27	3.42674e-25	Sparcl1	5	104079111	104113733	-	2937	protein_coding	SPARC-like 1 [Source:MGI Symbol;Acc:MGI:108110]	-	3948	5199	7033	6684	3950	4048	2960	40.8618	46.0576	51.9007	50.8963	26.8842	30.2089	26.6161
ENSMUSG00000024620	3633.08	3289.27	3265.46	2894.6	5287.47	5460.17	5934.6	3270.6	5560.75	-0.766483	1.70112	1.74751e-32	1.11877e-30	Pdgfrb	18	61045150	61085061	+	5478	protein_coding	platelet derived growth factor receptor, beta polypeptide [Source:MGI Symbol;Acc:MGI:97531]	-	2861	3036	3605	3097	6336	5971	5390	15.876	14.42	14.2633	12.6437	23.1205	23.8904	25.9851
ENSMUSG00000056427	739.062	644.636	696.572	559.853	1059	1208.9	1094.43	660.03	1120.78	-0.766478	1.70111	2.63271e-17	8.04968e-16	Slit3	11	35121224	35708507	+	6067	protein_coding	slit guidance ligand 3 [Source:MGI Symbol;Acc:MGI:1315202]	-	582	595	769	599	1269	1322	994	2.91604	2.55169	2.74719	2.20804	4.18111	4.7759	4.32683
ENSMUSG00000044072	413.976	384.615	429.356	419.656	692.646	662.06	750.909	411.901	701.872	-0.766121	1.70069	4.85123e-18	1.55746e-16	Eml6	11	29743048	30026033	-	9279	protein_coding	echinoderm microtubule associated protein like 6 [Source:MGI Symbol;Acc:MGI:2442895]	-	326	355	474	449	830	724	682	1.06797	0.995434	1.10717	1.08218	1.78806	1.71015	1.94107
ENSMUSG00000034485	3225.46	2968.57	3318	3201.16	5315.01	5218.75	5689.07	3178.3	5407.61	-0.765905	1.70044	2.63431e-53	3.96618e-51	Uaca	9	60794542	60880370	+	5807	protein_coding	uveal autoantigen with coiled-coil domains and ankyrin repeats [Source:MGI Symbol;Acc:MGI:1919815]	-	2540	2740	3663	3425	6369	5707	5167	13.2962	12.2768	13.6717	13.1905	21.9242	21.5404	23.4987
ENSMUSG00000036862	2372.11	2058.5	2172.15	2149.68	3855.45	3320.36	3982.46	2188.11	3719.42	-0.765873	1.7004	2.00086e-31	1.22355e-29	Dchs1	7	105752990	105787654	-	11052	protein_coding	dachsous cadherin related 1 [Source:MGI Symbol;Acc:MGI:2685011]	-	1868	1900	2398	2300	4620	3631	3617	5.13783	4.47299	4.70267	4.65415	8.35613	7.20084	8.64301
ENSMUSG00000033542	736.522	641.385	642.223	658.925	1131.6	1073.56	1206.74	669.764	1137.3	-0.765616	1.7001	1.22608e-23	5.38564e-22	Arhgef5	6	43265582	43289320	+	9977	protein_coding	Rho guanine nucleotide exchange factor (GEF) 5 [Source:MGI Symbol;Acc:MGI:1858952]	-	580	592	709	705	1356	1174	1096	1.76714	1.54386	1.54022	1.58031	2.71684	2.57909	2.90114
ENSMUSG00000058163	601.916	598.049	567.04	622.474	1053.16	1061.67	925.974	597.37	1013.6	-0.76515	1.69955	1.99871e-22	8.2173e-21	Gm5431	11	48887422	48902214	-	3862	protein_coding	predicted gene 5431 [Source:MGI Symbol;Acc:MGI:3645205]	-	474	552	626	666	1262	1161	841	3.73087	3.71888	3.51316	3.8567	6.53208	6.58898	5.75097
ENSMUSG00000093798	223.496	229.685	234.606	264.505	403.904	419.732	391.97	238.073	405.202	-0.764672	1.69898	5.65638e-12	1.19424e-10	Gm8355	10	14745362	14747302	-	1941	processed_pseudogene	predicted pseudogene 8355 [Source:MGI Symbol;Acc:MGI:3645191]	-	176	212	259	283	484	459	356	2.75633	2.84181	2.89208	3.26073	4.98453	5.18305	4.84375
ENSMUSG00000003617	209172	220199	217102	232862	132485	125721	130014	219834	129407	0.76452	1.6988	3.43696e-84	1.33986e-81	Cp	3	19957054	20009145	+	9566	protein_coding	ceruloplasmin [Source:MGI Symbol;Acc:MGI:88476]	-	164720	203244	239676	249145	158757	137483	118083	523.432	552.806	543.038	582.473	331.747	315.004	325.998
ENSMUSG00000026483	566.36	550.378	626.824	614.997	953.848	969.315	1090.03	589.64	1004.4	-0.764016	1.69821	6.40482e-21	2.45736e-19	Fam129a	1	151571186	151721939	+	7380	protein_coding	family with sequence similarity 129, member A [Source:MGI Symbol;Acc:MGI:2137237]	-	446	508	692	658	1143	1060	990	1.83706	1.79099	2.03229	1.99399	3.09595	3.14809	3.54271
ENSMUSG00000020251	58.4138	68.2556	48.914	59.8173	94.3	94.1881	111.205	58.8502	99.8977	-0.763842	1.69801	0.000456934	0.0030459	Glt8d2	10	82650433	82690650	-	5773	protein_coding	glycosyltransferase 8 domain containing 2 [Source:MGI Symbol;Acc:MGI:1922032]	-	46	63	54	64	113	103	101	0.242215	0.283938	0.202735	0.247932	0.391274	0.391051	0.462037
ENSMUSG00000023078	297.148	378.114	342.398	405.636	740.213	502.032	570.338	355.824	604.194	-0.762593	1.69654	8.11997e-09	1.27164e-07	Cxcl13	5	95956951	95961068	+	1150	protein_coding	chemokine (C-X-C motif) ligand 13 [Source:MGI Symbol;Acc:MGI:1888499]	-	234	349	378	434	887	549	518	6.18532	7.8961	7.1241	8.44006	15.4181	10.4634	11.8957
ENSMUSG00000060988	58.4138	39.0032	67.9361	75.7063	84.2858	120.707	103.498	60.2648	102.83	-0.761849	1.69566	0.00191114	0.0105974	Galnt13	2	54436317	55118309	+	7810	protein_coding	polypeptide N-acetylgalactosaminyltransferase 13 [Source:MGI Symbol;Acc:MGI:2139447]	-	46	36	75	81	101	132	94	0.17904	0.119932	0.208136	0.231946	0.258508	0.370443	0.317859
ENSMUSG00000034773	68.5727	78.0063	67.0303	58.8827	37.5531	41.1502	41.8395	68.123	40.1809	0.76165	1.69543	0.00262742	0.0138215	BC030867	11	102248882	102265187	+	3032	protein_coding	cDNA sequence BC030867 [Source:MGI Symbol;Acc:MGI:2387601]	-	54	72	74	63	45	45	38	0.541388	0.617858	0.528979	0.464692	0.296679	0.325298	0.330988
ENSMUSG00000049872	824.143	767.062	795.306	829.03	1322.7	1316.81	1452.27	803.885	1363.93	-0.761445	1.69519	3.27299e-29	1.85111e-27	Calhm5	10	34087815	34096519	-	5323	protein_coding	calcium homeostasis modulator family member 5 [Source:MGI Symbol;Acc:MGI:2143897]	-	649	708	878	887	1585	1440	1319	3.70623	3.46068	3.57499	3.72667	5.95219	5.92931	6.54404
ENSMUSG00000049866	5301.69	5280.6	5176.73	4813.42	3014.26	3267.32	2817.56	5143.11	3033.05	0.760674	1.69428	7.74546e-44	7.97599e-42	Arl4c	1	88673125	88702221	-	5492	protein_coding	ADP-ribosylation factor-like 4C [Source:MGI Symbol;Acc:MGI:2445172]	-	4175	4874	5715	5150	3612	3573	2559	23.1084	23.0909	22.5539	20.9715	13.1468	14.2594	12.3054
ENSMUSG00000074194	78.7316	53.0877	88.7699	96.2685	130.184	133.509	140.933	79.2144	134.875	-0.760073	1.69358	0.000242584	0.00173691	Zfp791	8	85108553	85123095	-	2946	protein_coding	zinc finger protein 791 [Source:MGI Symbol;Acc:MGI:3648473]	zf-C2H2	62	49	98	103	156	146	128	0.639739	0.432761	0.720991	0.781913	1.05851	1.08622	1.14745
ENSMUSG00000078922	1922.58	1786.56	1835.18	2000.14	3171.98	3032.31	3382.39	1886.12	3195.56	-0.759922	1.6934	4.68667e-41	4.41012e-39	Tgtp1	11	48985327	48994172	-	3205	protein_coding	T cell specific GTPase 1 [Source:MGI Symbol;Acc:MGI:98734]	-	1514	1649	2026	2140	3801	3316	3072	14.3596	13.3868	13.7009	14.9327	23.7069	22.6769	25.3134
ENSMUSG00000015957	44.4453	57.4213	52.5373	66.3598	95.969	85.9581	100.195	55.1909	94.0405	-0.759905	1.69338	0.000751473	0.00470473	Wnt11	7	98835112	98855195	+	4137	protein_coding	wingless-type MMTV integration site family, member 11 [Source:MGI Symbol;Acc:MGI:101948]	-	35	53	58	71	115	94	91	0.257174	0.333331	0.303864	0.383819	0.555669	0.498013	0.580916
ENSMUSG00000038738	110.478	73.6727	84.2408	76.6409	121.004	153.627	161.853	86.2582	145.495	-0.758662	1.69192	0.000124754	0.00095987	Shank1	7	44310253	44360572	+	10514	protein_coding	SH3 and multiple ankyrin repeat domains 1 [Source:MGI Symbol;Acc:MGI:3613677]	-	87	68	93	82	145	168	147	0.251533	0.168278	0.191713	0.174421	0.275679	0.350219	0.369238
ENSMUSG00000028978	78.7316	85.5903	74.2769	58.8827	50.0708	47.5513	33.0312	74.3704	43.5511	0.757429	1.69048	0.00324994	0.0165678	Nos3	5	24364810	24384474	+	4132	protein_coding	nitric oxide synthase 3, endothelial cell [Source:MGI Symbol;Acc:MGI:97362]	-	62	79	82	63	60	52	30	0.456116	0.497453	0.43012	0.340984	0.290265	0.27583	0.191742
ENSMUSG00000093661	891.445	905.74	903.098	964.554	1406.99	1528.96	1718.72	916.209	1551.56	-0.757167	1.69017	1.81112e-24	8.22008e-23	Eif4e3	6	99625135	99666771	-	2515	protein_coding	eukaryotic translation initiation factor 4E member 3 [Source:MGI Symbol;Acc:MGI:1914142]	-	702	836	997	1032	1686	1672	1561	8.48483	8.64875	8.59198	9.17689	13.4006	14.5712	16.3916
ENSMUSG00000051111	355.562	371.614	349.645	354.231	184.427	213.981	240.026	357.763	212.812	0.755226	1.6879	2.7587e-10	5.04398e-09	Sv2c	13	95954594	96132577	-	9700	protein_coding	synaptic vesicle glycoprotein 2c [Source:MGI Symbol;Acc:MGI:1922459]	-	280	343	386	379	221	234	218	0.877466	0.920042	0.862486	0.873819	0.455433	0.52874	0.593529
ENSMUSG00000059108	278.1	214.517	262.686	258.897	436.45	416.074	430.506	253.55	427.677	-0.755133	1.68779	1.94673e-11	3.93978e-10	Ifitm6	7	141015699	141017924	-	905	protein_coding	interferon induced transmembrane protein 6 [Source:MGI Symbol;Acc:MGI:2686976]	-	219	198	290	277	523	455	391	7.35596	5.69248	6.94522	6.84518	11.552	11.0195	11.41
ENSMUSG00000070436	15304.4	14036.8	15291.1	14076.7	24365.3	24018	25907.4	14677.2	24763.6	-0.754616	1.68718	1.00923e-65	2.24821e-63	Serpinh1	7	99345376	99353239	-	2443	protein_coding	serine (or cysteine) peptidase inhibitor, clade H, member 1 [Source:MGI Symbol;Acc:MGI:88283]	-	12052	12956	16881	15061	29197	26265	23530	149.961	137.985	149.765	137.875	238.902	235.642	254.364
ENSMUSG00000032252	1141.61	950.161	1063.43	1128.12	1764.99	1800.55	1851.95	1070.83	1805.83	-0.753848	1.68628	9.3981e-29	5.16801e-27	Glce	9	62057248	62122655	-	6828	protein_coding	glucuronyl C5-epimerase [Source:MGI Symbol;Acc:MGI:2136405]	-	899	877	1174	1207	2115	1969	1682	4.00231	3.34188	3.72658	3.95337	6.19186	6.32048	6.50564
ENSMUSG00000022844	412.706	329.36	374.102	364.512	660.1	610.851	596.763	370.17	622.571	-0.753704	1.68612	7.84366e-15	2.03851e-13	Pdia5	16	35397312	35490873	-	2771	protein_coding	protein disulfide isomerase associated 5 [Source:MGI Symbol;Acc:MGI:1919849]	-	325	304	413	390	791	668	542	3.56526	2.85445	3.23035	3.14762	5.70616	5.2837	5.16559
[truncated: 375 more rows]

## Sheet: A2AA3vsCT_FULL
Gene_ID	A2AA30_1	A2AA30_2	A2AA30_3	A2AA30_4	C00000_1	C00000_2	C00000_3	A2AA3	CT	log2FoldChange	pvalue	padj	GeneName	gene_chr	gene_start	gene_end	gene_strand	gene_length	gene_biotype	gene_description	tf_family	A2AA30_1_count	A2AA30_2_count	A2AA30_3_count	A2AA30_4_count	C00000_1_count	C00000_2_count	C00000_3_count	A2AA30_1_fpkm	A2AA30_2_fpkm	A2AA30_3_fpkm	A2AA30_4_fpkm	C00000_1_fpkm	C00000_2_fpkm	C00000_3_fpkm
[truncated: 31,658 more rows]
